# Supplementary material for: Multiplexed Transcriptomics for Screening Drug Combinations and Defining the Mechanism of Action of HCC Therapeutics at Single‐Cell Resolution
Source: Cell Prolif. 2025 Nov 27;59(6):e70148. doi: 10.1111/cpr.70148 (PMC13241834; doi:10.1111/cpr.70148)
Supplement: Supplementary file 2 — Table S1: Drug screening identified compounds that effectively inhibit HCC cell proliferation. The information of drugs used in this study, including full name, abbreviation, specification, solvent and aliquot concentration. [file CPR-59-e70148-s005.xlsx]

## Sheet: Sheet1
	Abbreviation	Full name	Specifiction	Solvent	Aliquot conc.(mM)
1	CdA	Cladribine	10mL (1mg/mL)	NS	3.5
2	HHT	Homoharringtonine	1mL (1mg/mL)	Propylene	1.83
3	AZA	Azacitidine	100mg	DMSO	10
4	AraC	Cytarabine	100mg	DMSO	10
5	VEN （ABT-199）	Venetoclax	2mg	DMSO	10
6	YM155	Sepantronium bromide	5mg	DMSO	10
7	SXR	Selinexor	100mg	DMSO	10
8	Rux	Ruxolitinib	5mg	DMSO	10
9	Pano	Panobinostat	10mg	DMSO	10
10	IDA(HCl)	Idarubicin hydrochloride	10mg	DMSO	10
11	DNR	Daunorubicin	20mg	DMSO	10
12	Fer-1	Ferrostatin-1	5mg	DMSO+PEG300+Tween+NS	10
13	Nec-1	Necrostatin-1	1mg	CMC-Na	10
14	Z-VAD-FMK	Z-VAD(OH)-FMK	1mg	DMSO+PEG300+Tween+NS	10
