# Supplementary material for: Multiplexed Transcriptomics for Screening Drug Combinations and Defining the Mechanism of Action of HCC Therapeutics at Single‐Cell Resolution
Source: Cell Prolif. 2025 Nov 27;59(6):e70148. doi: 10.1111/cpr.70148 (PMC13241834; doi:10.1111/cpr.70148)
Supplement: Supplementary file 3 — Table S2: Single‐cell screening uncovered the heterogeneous transcriptional response characteristics. (Sheet 1) The RT barcode information corresponding to each drug treatment group. (Sheet 2) The cell number of each cell type information corresponding to each drug treatment group. (Sheet 3) The cell number of each cell cycle information corresponding to each drug treatment group. (Sheet 4–14) Differentially expressed genes detected in each cell type for HCC cells with different drug treatment. Yellow labels indicate specific marker genes of cell clusters. Genes are selected by log foldchange > 0.25, Bonferroni‐adjusted p‐value < 0.1, expressed in at least 15% of cells in either population (Seurat FindAllMarkers). Log fold change is calculated as arithmetic mean of log10 cpm values of one population minus the arithmetic mean of log10 cpm values of the second, and fold change is 10log_foldchange. P‐values were calculated by the Wilcoxon rank sum test. [file CPR-59-e70148-s003.xlsx]

## Sheet: Information of RT Barcode
	drugs	RT Barcode
1	Control	1-4
2	H	5-8
3	Y	9-12
4	P	13-16
5	I	17-20
6	HY	21-24
7	HP	25-28
8	HI	29-32
9	YP	33-36
10	YI	37-40
11	PI	41-44

## Sheet: cell number of each cell type 
	Control	H	Y	P	I	HY	HP	HI	YP	YI	PI	sum
PPC	1768	1017	2247	1959	1467	527	728	949	2702	2024	2165	17553
PC	2792	487	2567	1539	1200	49	243	338	4082	1974	1671	16942
AC	1417	1220	1143	882	1009	343	605	892	1996	1181	1302	11990
IC	73	21	32	30	45	7	9	6	92	58	43	416
sum	6050	2745	5989	4410	3721	926	1585	2185	8872	5237	5181	46901

## Sheet: cell number of each cell cycle
	Control	H	Y	P	I	HY	HP	HI	YP	YI	PI	sum
G1	2466	1205	2331	1825	1539	349	603	866	3421	2265	1844	18714
S	1995	779	1925	1437	1287	295	512	716	2941	1663	1821	15371
G2M	1589	761	1733	1148	895	282	470	603	2510	1309	1516	12816
sum	6050	2745	5989	4410	3721	926	1585	2185	8872	5237	5181	46901

## Sheet: merge_markers
	p_val	avg_log2FC	pct.1	pct.2	p_val_adj	cluster	gene	cluster
XIST	2.76133e-302	0.312238	0.879	0.625	8.20832e-298	0	XIST	Primary Proliferative Cell (PPC)	marker
MT-ND3	1.6705e-49	0.322132	0.6	0.65	4.96574e-45	0	MT-ND3
AMOT	1.89497e-48	0.4875	0.372	0.355	5.63298e-44	0	AMOT
AUTS2	5.11195e-08	0.312106	0.319	0.336	0.00151958	0	AUTS2
CREB5	0	1.23036	0.334	0.086	0	1	CREB5	Proliferation_realted Cell (PC)	marker
DTNA	0	1.18368	0.404	0.117	0	1	DTNA
GPC6	0	1.09562	0.524	0.178	0	1	GPC6		marker
XIST1	0	1.08741	0.971	0.579	0	1	XIST
FHIT	0	0.985473	0.488	0.176	0	1	FHIT		marker
SLIT2	0	0.954023	0.328	0.105	0	1	SLIT2		marker
TMEM178B	0	0.95205	0.296	0.088	0	1	TMEM178B
NLGN1	0	0.93972	0.311	0.093	0	1	NLGN1
AUTS21	0	0.931138	0.54	0.21	0	1	AUTS2
RORA	0	0.900719	0.272	0.084	0	1	RORA
PRKG1	0	0.85621	0.338	0.113	0	1	PRKG1
SDK1	0	0.742616	0.284	0.1	0	1	SDK1
AMOT1	0	0.739063	0.556	0.251	0	1	AMOT		marker
WWOX	0	0.702838	0.512	0.253	0	1	WWOX
PLCB1	0	0.691171	0.25	0.09	0	1	PLCB1
EPHA6	0	0.686503	0.265	0.1	0	1	EPHA6
RP11-244M2.1	0	0.681669	0.496	0.249	0	1	RP11-244M2.1
ROBO1	0	0.681468	0.379	0.165	0	1	ROBO1
PTPRG	0	0.658666	0.307	0.123	0	1	PTPRG
RPS2	0	0.644825	0.251	0.106	0	1	RPS2
PLS3	0	0.642353	0.267	0.107	0	1	PLS3
DNAH14	0	0.625754	0.338	0.144	0	1	DNAH14
AKT3	0	0.600486	0.265	0.111	0	1	AKT3
ARL15	0	0.583479	0.262	0.111	0	1	ARL15
MAGI1	0	0.574309	0.3	0.131	0	1	MAGI1
EEF2	0	0.572572	0.487	0.267	0	1	EEF2
JPX	2.67872e-305	0.536691	0.257	0.112	7.96278e-301	1	JPX
FOXP1	4.99244e-303	0.546174	0.27	0.121	1.48405e-298	1	FOXP1
BCAS3	8.57992e-301	0.560752	0.284	0.133	2.55047e-296	1	BCAS3
MYCBP2	9.70984e-294	0.506232	0.278	0.128	2.88635e-289	1	MYCBP2
RAD51B	3.2323e-289	0.49368	0.433	0.243	9.60834e-285	1	RAD51B
CMSS1	6.16086e-289	0.520543	0.313	0.154	1.83138e-284	1	CMSS1
GMDS	2.32426e-262	0.529009	0.276	0.135	6.90911e-258	1	GMDS
EXT1	5.8509e-249	0.555771	0.292	0.151	1.73924e-244	1	EXT1
GNGT1	7.93226e-216	0.40659	0.289	0.152	2.35794e-211	1	GNGT1
SND1	8.74234e-213	0.462336	0.361	0.211	2.59875e-208	1	SND1
KMT2C	4.26196e-202	0.385763	0.326	0.183	1.26691e-197	1	KMT2C
ARID1B	2.49588e-195	0.352706	0.335	0.191	7.41925e-191	1	ARID1B
SPEN	3.85999e-195	0.41347	0.303	0.169	1.14742e-190	1	SPEN
ENAH	5.0066e-193	0.331307	0.334	0.19	1.48826e-188	1	ENAH
TBL1X	9.28455e-191	0.380849	0.345	0.201	2.75992e-186	1	TBL1X
DDX17	7.45755e-183	0.356937	0.255	0.136	2.21683e-178	1	DDX17
RABGAP1L	1.03891e-180	0.372802	0.256	0.138	3.08827e-176	1	RABGAP1L
ANKRD11	2.8985e-177	0.34108	0.352	0.209	8.61607e-173	1	ANKRD11
NFIA	2.91818e-177	0.32285	0.318	0.183	8.6746e-173	1	NFIA
CNOT1	7.17889e-172	0.33123	0.3	0.172	2.134e-167	1	CNOT1
SMYD3	2.95115e-168	0.332898	0.301	0.174	8.77258e-164	1	SMYD3
POLA1	4.65702e-154	0.337392	0.303	0.181	1.38435e-149	1	POLA1
FAF1	2.10028e-149	0.327491	0.304	0.182	6.24329e-145	1	FAF1
HNRNPC	1.2374e-146	0.301233	0.281	0.165	3.67829e-142	1	HNRNPC
RNU4-2	3.20201e-130	0.299314	0.264	0.158	9.51828e-126	1	RNU4-2
PDE3A	0	3.93221	0.695	0.046	0	2	PDE3A	Apoptosis_related Cell (AC)	marker
MIR100HG	0	2.86239	0.361	0.01	0	2	MIR100HG
BASP1	0	2.7557	0.384	0.023	0	2	BASP1
KYNU	0	2.63041	0.303	0.008	0	2	KYNU		marker
MALAT1	0	2.53171	0.703	0.219	0	2	MALAT1
SLCO3A1	0	2.46521	0.29	0.013	0	2	SLCO3A1
CPS1	0	2.44923	0.346	0.03	0	2	CPS1
LIMCH1	0	2.21775	0.359	0.048	0	2	LIMCH1
CLU	0	2.17262	0.251	0.015	0	2	CLU		marker
LAMA5	0	2.12181	0.334	0.045	0	2	LAMA5
MYO1E	0	2.11871	0.307	0.038	0	2	MYO1E
PLEC	0	2.10808	0.366	0.059	0	2	PLEC
AHNAK	0	2.09492	0.293	0.035	0	2	AHNAK
CDYL2	0	2.06964	0.258	0.025	0	2	CDYL2
FTH1	0	2.06032	0.406	0.101	0	2	FTH1		marker
HSPG2	0	1.9812	0.256	0.026	0	2	HSPG2
NEAT1	0	1.96814	0.896	0.546	0	2	NEAT1
COL5A1	0	1.96525	0.26	0.031	0	2	COL5A1
PDE10A	0	1.94643	0.406	0.095	0	2	PDE10A		marker
SLC7A5	0	1.82445	0.428	0.119	0	2	SLC7A5
TEAD1	0	1.79668	0.4	0.102	0	2	TEAD1
ADARB1	0	1.78465	0.284	0.053	0	2	ADARB1
ARID5B	0	1.77779	0.26	0.046	0	2	ARID5B
NHS	0	1.55235	0.275	0.067	0	2	NHS
ZBTB20	0	1.5107	0.252	0.062	0	2	ZBTB20
CRTC3	0	1.50134	0.277	0.071	0	2	CRTC3
DST	0	1.46297	0.257	0.064	0	2	DST
PDE4D	0	1.45728	0.432	0.167	0	2	PDE4D
IGF1R	0	1.22055	0.5	0.244	0	2	IGF1R
KANK1	0	1.19451	0.288	0.106	0	2	KANK1
TRIO	0	1.08344	0.387	0.177	0	2	TRIO
SIPA1L1	0	1.02707	0.263	0.111	0	2	SIPA1L1
PTK2	0	0.969109	0.362	0.179	0	2	PTK2
JMJD1C	0	0.957387	0.288	0.132	0	2	JMJD1C
ACTB	0	0.938506	0.367	0.196	0	2	ACTB
MSI2	0	0.876883	0.365	0.197	0	2	MSI2
PVT1	0	0.865634	0.475	0.287	0	2	PVT1
MT-CO3	0	0.748581	0.994	0.96	0	2	MT-CO3
MTATP6P1	0	0.637922	0.843	0.701	0	2	MTATP6P1
MT-ATP6	0	0.585304	0.999	0.985	0	2	MT-ATP6
MT-ATP8	0	0.549011	0.855	0.729	0	2	MT-ATP8
MT-ND4	0	0.541147	1	1	0	2	MT-ND4
MT-CO2	0	0.535122	0.997	0.982	0	2	MT-CO2
MT-ND4L	0	0.471032	0.896	0.802	0	2	MT-ND4L
MT-ND2	0	0.467839	0.999	0.993	0	2	MT-ND2
MT-CYB	0	0.44436	0.999	0.99	0	2	MT-CYB
MT-CO1	0	0.414113	1	0.996	0	2	MT-CO1
MT-ND5	0	0.290273	1	0.999	0	2	MT-ND5
CUX1	1.00462e-302	0.791066	0.452	0.279	2.98633e-298	2	CUX1
NCOR2	1.25971e-302	0.827098	0.387	0.22	3.74463e-298	2	NCOR2
PBX1	9.59471e-249	0.838312	0.305	0.165	2.85212e-244	2	PBX1
ADK	2.42544e-220	0.75828	0.289	0.158	7.20986e-216	2	ADK
CMIP	2.72038e-113	0.53444	0.257	0.163	8.08659e-109	2	CMIP
WNK1	9.13496e-88	0.459452	0.258	0.174	2.71546e-83	2	WNK1
IMMP2L	1.04079e-84	0.459272	0.291	0.204	3.09385e-80	2	IMMP2L
GAPDH	1.75389e-53	0.38434	0.316	0.245	5.21362e-49	2	GAPDH
PDE3A1	6.34298e-101	0.755522	0.716	0.207	1.88551e-96	3	PDE3A	Intermediate Cell (IC)	marker
BASP11	1.821e-79	0.619451	0.442	0.112	5.41311e-75	3	BASP1		marker
CDYL21	1.87043e-70	0.641786	0.344	0.082	5.56004e-66	3	CDYL2		marker
LIMCH11	5.82948e-70	0.644105	0.45	0.125	1.73287e-65	3	LIMCH1
LAMA51	1.45044e-64	0.671054	0.416	0.117	4.31158e-60	3	LAMA5
C5orf17	1.90419e-54	0.531118	0.255	0.06	5.66038e-50	3	C5orf17
MYO1E1	1.73899e-53	0.509701	0.363	0.104	5.16933e-49	3	MYO1E
CPS11	2.71798e-51	0.502559	0.368	0.109	8.07948e-47	3	CPS1
MALAT11	7.70114e-51	0.575078	0.769	0.339	2.28924e-46	3	MALAT1
PLEC1	1.40724e-50	0.501064	0.423	0.135	4.18317e-46	3	PLEC
PDE10A1	1.75172e-48	0.560848	0.49	0.171	5.20715e-44	3	PDE10A
NHS1	7.44718e-48	0.471152	0.377	0.118	2.21375e-43	3	NHS
ZBTB201	1.72124e-46	0.498716	0.353	0.108	5.11656e-42	3	ZBTB20
AFF1	2.96695e-46	0.471321	0.329	0.098	8.81955e-42	3	AFF1
MIR100HG1	7.51682e-46	0.417821	0.329	0.098	2.23445e-41	3	MIR100HG
HSPG21	5.47408e-45	0.49198	0.291	0.083	1.62722e-40	3	HSPG2
AHNAK1	3.50974e-43	0.40054	0.325	0.099	1.04331e-38	3	AHNAK
COBL	3.76945e-41	0.40608	0.317	0.098	1.12051e-36	3	COBL
LIFR	4.87645e-41	0.403442	0.25	0.069	1.44957e-36	3	LIFR
SIPA1L11	6.29902e-41	0.452398	0.418	0.147	1.87245e-36	3	SIPA1L1
KYNU1	2.60227e-40	0.470525	0.276	0.081	7.7355e-36	3	KYNU
HERC4	1.65265e-39	0.40967	0.322	0.103	4.91267e-35	3	HERC4
MAP7	1.94534e-39	0.519101	0.272	0.081	5.78273e-35	3	MAP7
WDR70	4.18978e-39	0.427187	0.298	0.093	1.24545e-34	3	WDR70
NEAT11	5.03471e-39	0.521144	0.954	0.633	1.49662e-34	3	NEAT1
COL5A11	6.34103e-39	0.509845	0.286	0.088	1.88493e-34	3	COL5A1
CRTC31	2.2384e-38	0.358599	0.361	0.122	6.65387e-34	3	CRTC3
ATP1B3	1.02278e-37	0.353546	0.329	0.108	3.04031e-33	3	ATP1B3
ARID5B1	1.07524e-37	0.389049	0.308	0.099	3.19626e-33	3	ARID5B
IGF1R1	1.62717e-35	0.415307	0.692	0.306	4.83693e-31	3	IGF1R
DOCK5	2.55324e-35	0.413135	0.298	0.097	7.58978e-31	3	DOCK5
EGFR	3.22006e-35	0.385678	0.281	0.09	9.57196e-31	3	EGFR
PDE4D1	7.199e-35	0.318977	0.565	0.232	2.13998e-30	3	PDE4D
SLCO3A11	7.70505e-35	0.349837	0.264	0.082	2.2904e-30	3	SLCO3A1
GSK3B	8.77257e-35	0.371723	0.375	0.135	2.60773e-30	3	GSK3B
DST1	1.02154e-33	0.385074	0.322	0.111	3.03664e-29	3	DST
TEAD11	1.10448e-33	0.393771	0.447	0.176	3.28319e-29	3	TEAD1
DENND5B	6.24758e-33	0.396573	0.252	0.079	1.85716e-28	3	DENND5B
SYNE2	3.5661e-32	0.327927	0.252	0.08	1.06006e-27	3	SYNE2
ASH1L	1.01417e-31	0.313892	0.349	0.127	3.01471e-27	3	ASH1L
LPP	1.20258e-31	0.324422	0.329	0.118	3.57478e-27	3	LPP
STOX2	2.09377e-31	0.387445	0.26	0.085	6.22393e-27	3	STOX2
MSI21	1.55837e-30	0.306545	0.555	0.237	4.63242e-26	3	MSI2
PTK21	1.86599e-30	0.288657	0.526	0.223	5.54684e-26	3	PTK2
JMJD1C1	3.8864e-30	0.267664	0.425	0.169	1.15527e-25	3	JMJD1C
DENND1A	5.5347e-30	0.298387	0.423	0.169	1.64525e-25	3	DENND1A
SPTBN1	6.81207e-30	0.295018	0.339	0.126	2.02496e-25	3	SPTBN1
CDC42BPB	2.50444e-29	0.284368	0.264	0.09	7.4447e-25	3	CDC42BPB
2024-09-09	1.43977e-28	0.294181	0.325	0.121	4.27985e-24	3	2024-09-09
CD55	1.78733e-28	0.264578	0.262	0.09	5.31302e-24	3	CD55
CMIP1	2.02184e-27	0.256936	0.442	0.185	6.01012e-23	3	CMIP
VAV2	3.79832e-27	0.270334	0.308	0.115	1.12909e-22	3	VAV2
AKAP13	2.42152e-26	0.261914	0.361	0.144	7.19822e-22	3	AKAP13
IQGAP1	3.49664e-26	0.25962	0.288	0.107	1.03941e-21	3	IQGAP1
NCOR21	3.21121e-25	0.298575	0.56	0.26	9.54564e-21	3	NCOR2
HDAC4	5.83756e-25	0.255232	0.284	0.107	1.73527e-20	3	HDAC4
ADARB11	9.12653e-25	0.286219	0.288	0.11	2.71295e-20	3	ADARB1
ADK1	1.17002e-24	0.252555	0.435	0.189	3.47801e-20	3	ADK
NFAT5	8.99113e-24	0.251533	0.262	0.098	2.6727e-19	3	NFAT5
RAB7A	3.08237e-22	0.255511	0.255	0.097	9.16267e-18	3	RAB7A
MT-ATP81	2.31056e-12	0.262261	0.957	0.759	6.86838e-08	3	MT-ATP8

## Sheet: H_control_markers
	p_val	avg_log2FC	pct.1	pct.2	p_val_adj	cluster	gene	cluster
XIST	5.75007e-152	0.610151	0.912	0.561	1.70927e-147	0	XIST	Primary Proliferative Cell (PPC)	marker
AMOT	1.74551e-40	0.864708	0.425	0.361	5.1887e-36	0	AMOT
GPC6	8.2555e-10	0.65816	0.307	0.298	2.45403e-05	0	GPC6
CMSS1	1.95524e-07	0.288091	0.175	0.253	0.00581215	0	CMSS1
SMYD3	8.42424e-07	0.290059	0.179	0.253	0.0250419	0	SMYD3
SPEN	3.14414e-06	0.287953	0.205	0.287	0.0934628	0	SPEN
AUTS2	7.58295e-06	0.536898	0.317	0.329	0.225411	0	AUTS2
FHIT	1.46421e-05	0.65921	0.277	0.282	0.435251	0	FHIT
ROBO1	9.14526e-05	0.333073	0.192	0.263	1	0	ROBO1
ARID1B	0.000841007	0.346671	0.216	0.289	1	0	ARID1B
WWOX	0.00190044	0.530202	0.331	0.365	1	0	WWOX
RAD51B	0.00793746	0.313819	0.264	0.346	1	0	RAD51B
XIST1	0	1.07537	0.991	0.593	0	1	XIST	Proliferation_realted Cell (PC)	marker
AUTS21	2.8901e-226	0.944835	0.628	0.205	8.59112e-222	1	AUTS2		marker
SLIT2	1.34972e-218	1.09642	0.419	0.101	4.01218e-214	1	SLIT2		marker
DTNA	3.65385e-186	0.902242	0.452	0.131	1.08614e-181	1	DTNA
GPC61	5.97087e-181	0.820987	0.57	0.197	1.7749e-176	1	GPC6
CREB5	2.72826e-173	0.907699	0.37	0.096	8.11002e-169	1	CREB5
FHIT1	2.2061e-168	0.758705	0.53	0.182	6.55786e-164	1	FHIT		marker
RPS2	2.53189e-165	0.877786	0.447	0.148	7.52628e-161	1	RPS2
NLGN1	4.4192e-163	0.820471	0.35	0.09	1.31365e-158	1	NLGN1
PRKG1	1.27513e-162	0.822011	0.389	0.111	3.79044e-158	1	PRKG1
ROBO11	6.89459e-157	0.778736	0.452	0.148	2.04949e-152	1	ROBO1
RORA	2.1176e-145	0.774579	0.328	0.088	6.29477e-141	1	RORA
AMOT1	1.27666e-143	0.609947	0.664	0.279	3.79499e-139	1	AMOT		marker
ST6GALNAC3	6.63559e-136	0.614697	0.302	0.078	1.9725e-131	1	ST6GALNAC3
SDK1	4.44026e-131	0.661782	0.331	0.096	1.31991e-126	1	SDK1
KCNQ5	9.35132e-130	0.736958	0.295	0.08	2.77977e-125	1	KCNQ5
TMEM178B	2.12231e-128	0.691637	0.32	0.093	6.30878e-124	1	TMEM178B
FIRRE	1.37755e-127	0.700004	0.31	0.089	4.09491e-123	1	FIRRE
WWOX1	4.95967e-118	0.596608	0.585	0.26	1.47431e-113	1	WWOX
TENM4	1.22077e-117	0.664661	0.262	0.069	3.62887e-113	1	TENM4
PLCB1	1.04905e-114	0.675071	0.285	0.083	3.11841e-110	1	PLCB1
JPX	4.26369e-114	0.590121	0.362	0.125	1.26742e-109	1	JPX
DLEU1	1.85089e-113	0.554824	0.304	0.092	5.50194e-109	1	DLEU1
RACK1	1.01022e-112	0.630373	0.355	0.124	3.00297e-108	1	RACK1
LRP1B	1.71423e-112	0.698576	0.271	0.077	5.09572e-108	1	LRP1B
MAGI1	2.54216e-112	0.576171	0.365	0.127	7.55683e-108	1	MAGI1
ARL15	8.52841e-111	0.634694	0.335	0.113	2.53515e-106	1	ARL15
LIPE-AS1	2.33964e-110	0.682609	0.286	0.086	6.95481e-106	1	LIPE-AS1
TSHZ2	4.03997e-110	0.655337	0.272	0.079	1.20092e-105	1	TSHZ2
PLS3	2.18028e-108	0.591765	0.34	0.115	6.4811e-104	1	PLS3
BCAS3	1.52253e-107	0.622442	0.387	0.146	4.52586e-103	1	BCAS3
DOCK3	1.82384e-107	0.572061	0.255	0.071	5.42155e-103	1	DOCK3
DNAH14	4.53995e-106	0.510072	0.394	0.145	1.34954e-101	1	DNAH14
PTPRG	6.24305e-102	0.519883	0.349	0.123	1.85581e-97	1	PTPRG
RP11-244M2.1	4.79118e-97	0.524117	0.542	0.252	1.42423e-92	1	RP11-244M2.1
CMSS11	1.26532e-94	0.528738	0.389	0.155	3.76129e-90	1	CMSS1
EPHA6	2.05738e-94	0.531504	0.295	0.1	6.11576e-90	1	EPHA6
MYCBP2	1.35412e-92	0.539376	0.345	0.131	4.02527e-88	1	MYCBP2
IARS	4.40745e-91	0.541354	0.264	0.086	1.31016e-86	1	IARS
C2orf48	1.17841e-90	0.556674	0.254	0.081	3.50295e-86	1	C2orf48
BCOR	1.66021e-84	0.461309	0.308	0.115	4.93513e-80	1	BCOR
USP9X	2.96759e-84	0.453734	0.311	0.117	8.82147e-80	1	USP9X
UBE3C	4.74676e-84	0.451358	0.272	0.095	1.41102e-79	1	UBE3C
DIAPH2	4.9178e-83	0.512971	0.276	0.099	1.46186e-78	1	DIAPH2
RBM26	5.62349e-83	0.483622	0.286	0.103	1.67164e-78	1	RBM26
FOXP1	4.49002e-82	0.418426	0.316	0.121	1.3347e-77	1	FOXP1
CACNA2D3	2.31981e-78	0.431269	0.268	0.096	6.89588e-74	1	CACNA2D3
FANCA	5.3669e-78	0.50968	0.261	0.094	1.59536e-73	1	FANCA
GMDS	2.90774e-77	0.473372	0.326	0.132	8.64355e-73	1	GMDS
HS6ST2	6.95591e-77	0.395028	0.262	0.093	2.06771e-72	1	HS6ST2
CDC42BPA	1.26745e-74	0.401451	0.27	0.1	3.76762e-70	1	CDC42BPA
AKT3	9.17907e-73	0.363118	0.302	0.118	2.72857e-68	1	AKT3
EXT1	3.71773e-72	0.477353	0.353	0.154	1.10513e-67	1	EXT1
EEF2	5.18745e-72	0.381718	0.589	0.306	1.54202e-67	1	EEF2
NFIA	1.61234e-69	0.370855	0.395	0.18	4.79285e-65	1	NFIA
PRKCE	2.32709e-69	0.367551	0.262	0.1	6.91749e-65	1	PRKCE
LMBR1	2.19212e-68	0.367637	0.27	0.104	6.51629e-64	1	LMBR1
TLE4	1.50372e-67	0.380804	0.268	0.104	4.46996e-63	1	TLE4
RAD51B1	7.82214e-67	0.397213	0.486	0.244	2.32521e-62	1	RAD51B
CENPP	4.57644e-66	0.335849	0.297	0.123	1.36039e-61	1	CENPP
KMT2C	4.74694e-66	0.365515	0.416	0.198	1.41108e-61	1	KMT2C
EFNA5	1.61009e-64	0.394684	0.264	0.105	4.78615e-60	1	EFNA5
RPS4X	1.46687e-63	0.276329	0.271	0.109	4.36041e-59	1	RPS4X
ILF3	1.1349e-62	0.330334	0.266	0.107	3.37359e-58	1	ILF3
STAG2	2.146e-62	0.337943	0.311	0.135	6.37919e-58	1	STAG2
SRPK2	9.15219e-62	0.322249	0.283	0.118	2.72058e-57	1	SRPK2
SCD	9.19261e-59	0.465147	0.297	0.134	2.7326e-54	1	SCD
ANKRD11	1.32277e-57	0.316803	0.434	0.219	3.93206e-53	1	ANKRD11
HIPK2	2.47232e-57	0.292321	0.292	0.128	7.34922e-53	1	HIPK2
PUM1	5.99817e-57	0.276045	0.311	0.14	1.78302e-52	1	PUM1
CNOT1	2.27026e-55	0.300006	0.399	0.199	6.74858e-51	1	CNOT1
GPHN	1.57398e-53	0.301559	0.27	0.118	4.67882e-49	1	GPHN
TBL1X	2.35901e-53	0.27863	0.426	0.217	7.0124e-49	1	TBL1X
KDM6A	6.8272e-53	0.260178	0.278	0.123	2.02945e-48	1	KDM6A
SPEN1	1.29662e-52	0.261158	0.394	0.198	3.85432e-48	1	SPEN
NONO	8.34851e-52	0.275138	0.264	0.117	2.48168e-47	1	NONO
KMT2A	1.70881e-51	0.270057	0.343	0.167	5.07961e-47	1	KMT2A
POLA1	8.88424e-51	0.288453	0.378	0.19	2.64093e-46	1	POLA1
BBX	1.24935e-50	0.27202	0.263	0.117	3.71381e-46	1	BBX
RABGAP1L	6.77124e-50	0.265091	0.302	0.143	2.01282e-45	1	RABGAP1L
NSD1	4.20318e-48	0.252679	0.29	0.137	1.24944e-43	1	NSD1
IGF2BP2	4.69717e-46	0.251257	0.254	0.116	1.39628e-41	1	IGF2BP2
UBE2E2	2.07202e-45	0.259035	0.256	0.118	6.15928e-41	1	UBE2E2
SND1	3.2506e-44	0.255639	0.399	0.216	9.66274e-40	1	SND1
PDE3A	0	3.0957	0.613	0.077	0	2	PDE3A	Apoptosis_related Cell (AC)	marker
FTH1	0	2.37011	0.507	0.152	0	2	FTH1		marker
MALAT1	0	2.06233	0.684	0.28	0	2	MALAT1
NEAT1	0	1.9061	0.886	0.54	0	2	NEAT1		marker
MT-ND2	0	0.77212	0.997	0.983	0	2	MT-ND2
MT-ND4	0	0.674279	1	0.999	0	2	MT-ND4
BASP1	1.28e-291	2.38138	0.342	0.055	3.80494e-287	2	BASP1
MIR100HG	2.34163e-281	2.4729	0.303	0.04	6.96073e-277	2	MIR100HG
MT-ATP6	5.8249e-247	0.616923	0.998	0.981	1.73151e-242	2	MT-ATP6
MT-CO3	1.23153e-246	0.691851	0.988	0.952	3.66084e-242	2	MT-CO3
CPS1	6.48512e-229	2.21934	0.314	0.063	1.92777e-224	2	CPS1
MT-CO2	3.38269e-209	0.61089	0.995	0.979	1.00554e-204	2	MT-CO2
MT-CYB	3.23643e-197	0.520283	0.999	0.985	9.62061e-193	2	MT-CYB
MT-ND5	2.3976e-195	0.430665	1	0.999	7.12711e-191	2	MT-ND5
PLEC	2.05772e-185	1.95233	0.334	0.094	6.11679e-181	2	PLEC
MT-ND1	1.75658e-176	0.477128	0.998	0.995	5.22162e-172	2	MT-ND1
MT-CO1	9.12678e-172	0.411591	1	0.995	2.71303e-167	2	MT-CO1
LIMCH1	1.99044e-169	1.92981	0.29	0.075	5.91678e-165	2	LIMCH1
AHNAK	5.0085e-163	1.96351	0.251	0.055	1.48883e-158	2	AHNAK
PDE10A	9.10675e-162	1.81447	0.355	0.122	2.70707e-157	2	PDE10A
MYO1E	4.44078e-152	1.85247	0.266	0.069	1.32007e-147	2	MYO1E
LAMA5	6.42285e-149	1.8526	0.285	0.083	1.90925e-144	2	LAMA5
SLC7A5	5.3876e-145	1.70072	0.373	0.148	1.60152e-140	2	SLC7A5
TEAD1	1.4185e-126	1.56104	0.347	0.139	4.21662e-122	2	TEAD1
MTATP6P1	1.38441e-112	0.761713	0.781	0.652	4.11528e-108	2	MTATP6P1
MT-ATP8	2.54132e-103	0.665633	0.82	0.718	7.55432e-99	2	MT-ATP8
MT-ND4L	2.00053e-92	0.617664	0.837	0.746	5.94678e-88	2	MT-ND4L
IGF1R	8.34228e-74	1.06367	0.444	0.281	2.47983e-69	2	IGF1R
PDE4D	1.16152e-67	1.20436	0.339	0.188	3.45273e-63	2	PDE4D
TRIO	5.2923e-57	1.08707	0.347	0.211	1.57319e-52	2	TRIO
ACTB	3.57842e-51	0.973438	0.389	0.259	1.06372e-46	2	ACTB
PTK2	9.95225e-41	0.963769	0.328	0.217	2.95841e-36	2	PTK2
JMJD1C	5.64823e-36	0.958467	0.278	0.176	1.67899e-31	2	JMJD1C
PVT1	1.35053e-31	0.741839	0.436	0.348	4.01458e-27	2	PVT1
MSI2	1.42511e-25	0.814792	0.315	0.232	4.23629e-21	2	MSI2
CUX1	1.01476e-23	0.685709	0.4	0.328	3.01647e-19	2	CUX1
NCOR2	1.43315e-17	0.642565	0.337	0.272	4.26017e-13	2	NCOR2
PKM	1.72253e-07	0.412278	0.343	0.309	0.00512038	2	PKM
IMMP2L	1.84039e-06	0.513155	0.265	0.235	0.0547074	2	IMMP2L
WNK1	0.000326257	0.453412	0.25	0.233	1	2	WNK1
GAPDH	0.000346388	0.36277	0.336	0.326	1	2	GAPDH
AC091878.1	3.78779e-244	1.43007	0.482	0.036	1.12596e-239	3	AC091878.1	Intermediate Cell (IC)
KYNU	3.52406e-243	1.46526	0.674	0.072	1.04756e-238	3	KYNU		marker
H19	1.20552e-241	1.62485	0.478	0.036	3.58354e-237	3	H19
ALPP	5.54194e-240	1.54719	0.568	0.052	1.6474e-235	3	ALPP
MYPN	5.2188e-220	1.40018	0.545	0.052	1.55134e-215	3	MYPN		marker
HSPG2	2.61129e-216	1.52773	0.664	0.079	7.76231e-212	3	HSPG2
CPS11	1.64271e-215	1.367	0.791	0.109	4.88311e-211	3	CPS1		marker
BASP11	7.97965e-212	1.46871	0.787	0.11	2.37203e-207	3	BASP1
PC	9.83452e-208	1.39102	0.532	0.053	2.92341e-203	3	PC
MIR100HG1	7.38255e-206	1.38965	0.704	0.091	2.19454e-201	3	MIR100HG
COL12A1	6.35144e-198	1.34427	0.595	0.069	1.88803e-193	3	COL12A1
MYOF	4.52668e-192	1.14811	0.475	0.045	1.3456e-187	3	MYOF
LIFR	1.08715e-187	1.29348	0.555	0.063	3.23166e-183	3	LIFR
GDA	1.10952e-185	1.20848	0.515	0.055	3.29816e-181	3	GDA
PDE3A1	3.19492e-183	1.72099	0.953	0.198	9.49721e-179	3	PDE3A
LAMA51	1.94586e-181	1.3147	0.754	0.116	5.78427e-177	3	LAMA5
SLCO3A1	4.64882e-178	1.18811	0.601	0.077	1.38191e-173	3	SLCO3A1
COL5A1	6.19355e-178	1.31653	0.651	0.09	1.84109e-173	3	COL5A1
PIEZO2	7.31264e-173	1.10607	0.372	0.031	2.17375e-168	3	PIEZO2
OGDH	3.19706e-171	1.27575	0.551	0.069	9.50359e-167	3	OGDH
STOM	1.1148e-169	1.13618	0.419	0.04	3.31384e-165	3	STOM
KRT18	1.41533e-168	1.19866	0.375	0.032	4.20721e-164	3	KRT18
C3	2.99887e-168	1.21729	0.326	0.024	8.91443e-164	3	C3
LIMCH11	3.22459e-168	1.33948	0.714	0.113	9.58542e-164	3	LIMCH1
SLC12A3	3.41238e-168	1.17942	0.392	0.035	1.01436e-163	3	SLC12A3
CDYL2	1.55999e-165	1.09309	0.585	0.078	4.63723e-161	3	CDYL2
SOAT1	3.04135e-164	1.13622	0.528	0.065	9.04072e-160	3	SOAT1
AFF1	1.11232e-161	1.32985	0.631	0.094	3.30649e-157	3	AFF1
CLU	1.21185e-161	1.11274	0.458	0.05	3.60235e-157	3	CLU
TIMP2	1.07357e-158	1.11192	0.548	0.072	3.19131e-154	3	TIMP2
ARID5B	2.35204e-154	1.19078	0.615	0.091	6.99166e-150	3	ARID5B
SLC16A6	3.642e-154	1.0598	0.312	0.024	1.08262e-149	3	SLC16A6
C5orf17	3.80589e-154	1.04041	0.482	0.057	1.13134e-149	3	C5orf17
MYO1E1	4.41754e-154	1.27668	0.658	0.104	1.31316e-149	3	MYO1E
FOLR1	7.35978e-154	0.995481	0.375	0.035	2.18777e-149	3	FOLR1
WISP2	4.66179e-151	0.971259	0.336	0.029	1.38576e-146	3	WISP2
L1CAM	6.77268e-150	1.0701	0.395	0.04	2.01325e-145	3	L1CAM
ZFPM2-AS1	7.6537e-149	0.857386	0.306	0.024	2.27514e-144	3	ZFPM2-AS1
EFEMP1	1.32518e-147	1.03827	0.342	0.031	3.93923e-143	3	EFEMP1
CRTC3	7.47423e-143	1.16557	0.681	0.117	2.22179e-138	3	CRTC3
MFSD12	4.43928e-141	1.05991	0.512	0.07	1.31962e-136	3	MFSD12
COL5A2	2.75536e-138	0.984983	0.282	0.022	8.19058e-134	3	COL5A2
AC069277.2	4.99541e-138	1.03998	0.472	0.061	1.48493e-133	3	AC069277.2
DOCK5	1.59872e-137	1.05687	0.595	0.094	4.75237e-133	3	DOCK5
KRT8	6.09567e-134	0.905958	0.352	0.036	1.812e-129	3	KRT8
EGFR	1.1164e-133	1.04975	0.578	0.092	3.3186e-129	3	EGFR
TAPBP	1.67457e-133	0.918141	0.389	0.044	4.97783e-129	3	TAPBP
PDE7B	4.17847e-133	1.08608	0.352	0.036	1.24209e-128	3	PDE7B
ZBTB20	2.62348e-129	1.08884	0.595	0.1	7.79855e-125	3	ZBTB20
KIF13A	3.1964e-129	0.945965	0.482	0.068	9.50163e-125	3	KIF13A
MALAT11	7.32204e-126	1.79619	0.967	0.37	2.17655e-121	3	MALAT1
PIEZO1	1.35783e-125	1.1246	0.495	0.074	4.03628e-121	3	PIEZO1
STOX2	1.51154e-125	0.964956	0.518	0.079	4.4932e-121	3	STOX2
LINC-PINT	1.46025e-124	0.970525	0.488	0.072	4.34075e-120	3	LINC-PINT
GPRC5A	1.71217e-124	1.06616	0.395	0.049	5.08959e-120	3	GPRC5A
LATS2	5.96795e-124	0.925631	0.312	0.031	1.77403e-119	3	LATS2
TLL1	2.71374e-123	1.02049	0.316	0.032	8.06687e-119	3	TLL1
TFRC	2.94274e-123	0.943868	0.498	0.075	8.74759e-119	3	TFRC
BCL9L	1.56065e-122	0.909405	0.412	0.053	4.63917e-118	3	BCL9L
RHOF	3.41693e-121	0.880612	0.266	0.023	1.01572e-116	3	RHOF
PDE8B	7.20307e-121	0.907431	0.385	0.047	2.14118e-116	3	PDE8B
CSGALNACT1	5.39465e-120	0.791086	0.382	0.047	1.60361e-115	3	CSGALNACT1
PLEC1	9.25273e-120	0.981827	0.708	0.141	2.75047e-115	3	PLEC
TEAD11	2.06326e-119	1.1572	0.787	0.175	6.13325e-115	3	TEAD1
ADARB1	8.97959e-119	0.964127	0.618	0.112	2.66927e-114	3	ADARB1
LGALS3BP	4.92324e-118	0.892062	0.286	0.027	1.46348e-113	3	LGALS3BP
ARHGAP23	5.2554e-118	0.833466	0.266	0.023	1.56222e-113	3	ARHGAP23
CLIP1	2.91313e-117	0.93116	0.515	0.083	8.65957e-113	3	CLIP1
AGRN	4.68741e-117	0.793037	0.292	0.029	1.39338e-112	3	AGRN
PXDN	1.24271e-116	0.904874	0.422	0.058	3.69409e-112	3	PXDN
KRT7	2.96498e-116	0.879846	0.382	0.048	8.81371e-112	3	KRT7
IQGAP1	4.38103e-116	0.880999	0.598	0.108	1.30231e-111	3	IQGAP1
ATP1B3	1.31437e-114	1.12056	0.575	0.105	3.90709e-110	3	ATP1B3
PALLD	3.38709e-113	0.941017	0.575	0.103	1.00685e-108	3	PALLD
HERC4	3.0842e-111	0.931369	0.535	0.093	9.16809e-107	3	HERC4
AFAP1	4.19207e-111	0.98372	0.472	0.074	1.24614e-106	3	AFAP1
SORBS2	1.00124e-110	1.08427	0.289	0.03	2.97628e-106	3	SORBS2
CCAT1	1.09152e-110	0.805467	0.299	0.032	3.24465e-106	3	CCAT1
PDE10A1	3.25853e-110	1.01248	0.748	0.166	9.68631e-106	3	PDE10A
LRP1	1.66207e-108	1.02009	0.369	0.049	4.94066e-104	3	LRP1
CRIM1	5.98815e-108	0.911859	0.472	0.076	1.78004e-103	3	CRIM1
PSAP	5.68614e-107	0.834163	0.445	0.069	1.69026e-102	3	PSAP
MAP7	6.37063e-107	0.897018	0.465	0.075	1.89373e-102	3	MAP7
MRC2	3.44367e-106	0.860722	0.289	0.031	1.02367e-101	3	MRC2
EVA1C	3.99677e-105	0.846249	0.326	0.039	1.18808e-100	3	EVA1C
DUSP16	1.22229e-102	0.853327	0.369	0.051	3.63338e-98	3	DUSP16
COBL	2.07766e-102	0.860669	0.538	0.099	6.17605e-98	3	COBL
MCU	3.72728e-102	0.812126	0.485	0.083	1.10797e-97	3	MCU
TXNRD1	8.60141e-102	0.873318	0.495	0.087	2.55686e-97	3	TXNRD1
REEP3	1.61393e-101	0.704038	0.346	0.045	4.79757e-97	3	REEP3
DENND5B	4.27571e-101	0.815365	0.482	0.083	1.271e-96	3	DENND5B
CD55	6.09701e-101	0.927377	0.545	0.103	1.8124e-96	3	CD55
TFAP2A	4.13793e-100	0.837124	0.439	0.071	1.23004e-95	3	TFAP2A
JUP	2.75592e-99	0.752275	0.299	0.035	8.19223e-95	3	JUP
SRGAP1	3.07244e-99	0.957116	0.475	0.083	9.13313e-95	3	SRGAP1
MEGF9	4.6944e-99	0.78744	0.299	0.035	1.39546e-94	3	MEGF9
DAG1	5.14525e-97	0.867635	0.578	0.117	1.52948e-92	3	DAG1
SLF1	2.89212e-96	0.811731	0.369	0.053	8.59712e-92	3	SLF1
FTH11	5.93244e-95	0.928845	0.844	0.228	1.76348e-90	3	FTH1
PEG10	1.01414e-94	0.783803	0.266	0.029	3.01463e-90	3	PEG10
TTYH3	2.06666e-94	0.848699	0.452	0.079	6.14337e-90	3	TTYH3
YAP1	2.87635e-94	0.701274	0.349	0.049	8.55023e-90	3	YAP1
AHNAK1	7.68558e-94	0.636466	0.512	0.095	2.28461e-89	3	AHNAK
C1QTNF6	1.17031e-93	0.813042	0.252	0.027	3.47886e-89	3	C1QTNF6
TAOK3	1.681e-93	0.723831	0.385	0.059	4.99694e-89	3	TAOK3
BCAR3	1.9432e-92	0.775884	0.402	0.065	5.77637e-88	3	BCAR3
NHS	4.40473e-92	0.878462	0.538	0.108	1.30935e-87	3	NHS
TM4SF1	1.39949e-91	0.769558	0.276	0.032	4.16011e-87	3	TM4SF1
RASSF8	1.75503e-91	0.695512	0.319	0.043	5.21699e-87	3	RASSF8
DST	4.56463e-91	0.773003	0.548	0.111	1.35688e-86	3	DST
TTC7A	1.07079e-90	0.747816	0.346	0.05	3.18303e-86	3	TTC7A
RAD21	1.12851e-90	0.7742	0.395	0.064	3.3546e-86	3	RAD21
DAP	1.10052e-89	0.796158	0.405	0.068	3.2714e-85	3	DAP
HDAC4	1.12288e-89	0.775584	0.515	0.101	3.33786e-85	3	HDAC4
LIMA1	1.14372e-88	0.787139	0.309	0.042	3.39983e-84	3	LIMA1
GLCCI1	1.65261e-88	0.726504	0.322	0.045	4.91254e-84	3	GLCCI1
SOGA1	2.94241e-87	0.723469	0.482	0.092	8.74661e-83	3	SOGA1
PDE4D1	8.04297e-87	0.971286	0.777	0.21	2.39085e-82	3	PDE4D
B4GALT1	2.13166e-86	0.749384	0.372	0.06	6.33659e-82	3	B4GALT1
JMJD1C1	6.14801e-86	0.817848	0.734	0.185	1.82756e-81	3	JMJD1C
VMP1	1.99492e-85	0.758516	0.369	0.059	5.93011e-81	3	VMP1
SH3BP5	3.50389e-85	0.742205	0.296	0.04	1.04157e-80	3	SH3BP5
FLNA	2.24057e-84	0.817579	0.532	0.112	6.66031e-80	3	FLNA
PODXL	7.10678e-84	0.682812	0.372	0.061	2.11256e-79	3	PODXL
LINC01021	7.4657e-84	0.706313	0.355	0.056	2.21925e-79	3	LINC01021
LOXL2	1.40371e-83	0.759257	0.272	0.035	4.17267e-79	3	LOXL2
ITGB1	7.97155e-82	0.659099	0.316	0.046	2.36962e-77	3	ITGB1
HPCAL1	1.56821e-81	0.737281	0.339	0.053	4.66165e-77	3	HPCAL1
SKIL	4.50345e-81	0.614531	0.269	0.035	1.3387e-76	3	SKIL
PHLDB2	6.94898e-81	0.674993	0.269	0.035	2.06565e-76	3	PHLDB2
HEG1	1.13325e-80	0.783783	0.326	0.05	3.36871e-76	3	HEG1
FAM102B	4.63494e-80	0.574931	0.286	0.039	1.37778e-75	3	FAM102B
TGFBR3	8.7242e-80	0.679805	0.399	0.072	2.59336e-75	3	TGFBR3
GTF2IRD1	2.62511e-79	0.738295	0.505	0.107	7.80339e-75	3	GTF2IRD1
SLC7A51	6.75677e-79	0.684174	0.731	0.191	2.00852e-74	3	SLC7A5
H1F0	3.45266e-78	0.819518	0.292	0.042	1.02634e-73	3	H1F0
PTPRJ	3.67383e-78	0.719562	0.478	0.098	1.09208e-73	3	PTPRJ
ANXA2	2.09147e-77	0.632617	0.266	0.035	6.21709e-73	3	ANXA2
PTPN14	4.62344e-77	0.647796	0.465	0.095	1.37436e-72	3	PTPN14
UBE2H	6.03134e-77	0.674075	0.415	0.079	1.79288e-72	3	UBE2H
NR3C1	6.10589e-77	0.762278	0.362	0.063	1.81504e-72	3	NR3C1
SMAD2	9.88591e-77	0.616161	0.369	0.064	2.93868e-72	3	SMAD2
2024-09-09	2.54001e-76	0.589933	0.555	0.126	7.55043e-72	3	2024-09-09
2024-03-06	9.73937e-76	0.625381	0.452	0.091	2.89512e-71	3	2024-03-06
ANKH	2.94865e-75	0.589303	0.389	0.071	8.76515e-71	3	ANKH
CHST3	3.83061e-75	0.690413	0.252	0.033	1.13869e-70	3	CHST3
GSK3B	8.08886e-75	0.565725	0.578	0.136	2.4045e-70	3	GSK3B
KLF5	8.51726e-75	0.596526	0.256	0.034	2.53184e-70	3	KLF5
LINC00963	1.06445e-74	0.679007	0.262	0.036	3.16417e-70	3	LINC00963
PACS1	1.07063e-74	0.551123	0.452	0.092	3.18257e-70	3	PACS1
PIK3C2B	1.13515e-74	0.65915	0.302	0.047	3.37436e-70	3	PIK3C2B
C5orf42	3.52397e-74	0.708386	0.399	0.076	1.04754e-69	3	C5orf42
ACTN4	3.83294e-74	0.595174	0.515	0.114	1.13938e-69	3	ACTN4
FAM129B	3.85961e-74	0.546319	0.339	0.057	1.14731e-69	3	FAM129B
MIR99AHG	8.18677e-74	0.601196	0.402	0.077	2.4336e-69	3	MIR99AHG
PLD1	2.30173e-73	0.638369	0.272	0.039	6.84212e-69	3	PLD1
SIPA1L1	1.3902e-72	0.66999	0.608	0.151	4.1325e-68	3	SIPA1L1
SPTAN1	2.91502e-72	0.623767	0.389	0.074	8.6652e-68	3	SPTAN1
IGF1R1	3.17173e-72	0.918389	0.907	0.305	9.42829e-68	3	IGF1R
PRSS23	3.46109e-72	0.683384	0.252	0.034	1.02884e-67	3	PRSS23
SNX25	6.30085e-72	0.662151	0.276	0.041	1.87299e-67	3	SNX25
WWC2	5.71191e-71	0.604584	0.286	0.044	1.69792e-66	3	WWC2
KANK1	6.69937e-71	0.605877	0.598	0.148	1.99145e-66	3	KANK1
ITGB5	6.85265e-71	0.684902	0.309	0.05	2.03702e-66	3	ITGB5
SGPP1	6.48945e-70	0.660854	0.282	0.043	1.92905e-65	3	SGPP1
VAV2	1.638e-69	0.598292	0.498	0.113	4.86913e-65	3	VAV2
LPP	2.22071e-68	0.580893	0.502	0.115	6.60128e-64	3	LPP
NCOR21	4.71824e-68	0.909837	0.827	0.271	1.40254e-63	3	NCOR2
SMOC1	5.82378e-68	0.617374	0.402	0.082	1.73118e-63	3	SMOC1
TRERF1	7.12781e-68	0.601897	0.299	0.049	2.11881e-63	3	TRERF1
FBLN1	9.12254e-68	0.573542	0.316	0.054	2.71177e-63	3	FBLN1
CAMK1D	9.13073e-68	0.550771	0.455	0.099	2.7142e-63	3	CAMK1D
CD46	1.33949e-67	0.644504	0.306	0.052	3.98175e-63	3	CD46
B4GALT5	1.56148e-67	0.560637	0.375	0.073	4.64166e-63	3	B4GALT5
MICU1	2.45248e-67	0.573943	0.322	0.056	7.29025e-63	3	MICU1
ASS1	2.70352e-66	0.511402	0.319	0.056	8.03648e-62	3	ASS1
C11orf49	3.30173e-66	0.453425	0.402	0.082	9.81473e-62	3	C11orf49
PTEN	3.71157e-66	0.642888	0.395	0.081	1.1033e-61	3	PTEN
EEF1A2	9.44891e-66	0.53263	0.332	0.061	2.80878e-61	3	EEF1A2
VCL	2.4892e-65	0.528399	0.429	0.092	7.39939e-61	3	VCL
TRIO1	3.31063e-64	0.572474	0.774	0.23	9.84117e-60	3	TRIO
CTNNA1	3.59994e-64	0.628324	0.385	0.08	1.07012e-59	3	CTNNA1
CARMIL1	7.23218e-64	0.616571	0.369	0.074	2.14984e-59	3	CARMIL1
MKL1	1.56568e-63	0.530393	0.458	0.105	4.65416e-59	3	MKL1
COL4A2	3.84923e-63	0.500969	0.455	0.104	1.14422e-58	3	COL4A2
PHF20	4.01689e-63	0.599338	0.402	0.086	1.19406e-58	3	PHF20
PITPNM2	8.19437e-63	0.644188	0.266	0.043	2.43586e-58	3	PITPNM2
SMAD3	9.79475e-63	0.60897	0.412	0.09	2.91159e-58	3	SMAD3
C6orf106	2.35558e-62	0.456516	0.252	0.039	7.00218e-58	3	C6orf106
CDC42BPB	2.39264e-62	0.495276	0.435	0.098	7.11237e-58	3	CDC42BPB
WNK11	2.97837e-62	0.655824	0.734	0.22	8.85351e-58	3	WNK1
GNAS	5.66234e-61	0.486144	0.528	0.134	1.68319e-56	3	GNAS
ERBIN	1.57205e-60	0.483051	0.472	0.113	4.67309e-56	3	ERBIN
WWC1	1.9647e-60	0.511245	0.359	0.073	5.84025e-56	3	WWC1
SGMS1	2.68214e-60	0.558574	0.352	0.071	7.97293e-56	3	SGMS1
MTCO1P12	3.70048e-60	0.368674	0.292	0.052	1.1e-55	3	MTCO1P12
ACTN1	4.30017e-60	0.596105	0.306	0.057	1.27827e-55	3	ACTN1
PPM1H	7.9477e-60	0.49622	0.326	0.063	2.36253e-55	3	PPM1H
TNS3	1.81789e-59	0.433059	0.362	0.075	5.40385e-55	3	TNS3
TMBIM6	3.31906e-59	0.39317	0.385	0.083	9.86624e-55	3	TMBIM6
FLNB	5.47028e-59	0.48911	0.498	0.125	1.6261e-54	3	FLNB
SYNE2	6.91166e-59	0.586546	0.389	0.085	2.05456e-54	3	SYNE2
PIGT	7.16023e-59	0.462876	0.289	0.052	2.12845e-54	3	PIGT
ERGIC1	1.08378e-58	0.458944	0.465	0.112	3.22166e-54	3	ERGIC1
RBMS1	1.38879e-58	0.531588	0.339	0.068	4.12832e-54	3	RBMS1
SORCS2	1.91316e-58	0.440643	0.269	0.046	5.68707e-54	3	SORCS2
SLC35F3	5.28597e-57	0.485392	0.309	0.059	1.57131e-52	3	SLC35F3
2024-03-01	6.20458e-57	0.545154	0.276	0.049	1.84437e-52	3	2024-03-01
MSI21	1.18839e-56	0.626967	0.744	0.237	3.5326e-52	3	MSI2
ITPR3	1.32586e-56	0.491516	0.279	0.05	3.94124e-52	3	ITPR3
PHC3	1.50435e-56	0.447125	0.442	0.106	4.47182e-52	3	PHC3
ITPR1	2.63283e-56	0.572742	0.312	0.061	7.82635e-52	3	ITPR1
HP1BP3	4.91568e-56	0.492881	0.269	0.048	1.46123e-51	3	HP1BP3
AKAP13	6.20725e-56	0.448967	0.538	0.144	1.84517e-51	3	AKAP13
DIP2B	1.19089e-54	0.491098	0.429	0.104	3.54004e-50	3	DIP2B
SBF2	2.09438e-54	0.548252	0.488	0.128	6.22576e-50	3	SBF2
ROCK2	2.69037e-54	0.456059	0.329	0.068	7.99738e-50	3	ROCK2
TKT	3.32209e-54	0.588984	0.309	0.062	9.87526e-50	3	TKT
PPP1R15B	3.782e-54	0.549261	0.252	0.044	1.12424e-49	3	PPP1R15B
NUP98	6.48801e-54	0.50382	0.462	0.118	1.92863e-49	3	NUP98
SVIL	1.52329e-53	0.60402	0.309	0.063	4.52814e-49	3	SVIL
IGF2BP3	2.15713e-53	0.44144	0.505	0.135	6.41228e-49	3	IGF2BP3
OSBP2	5.84701e-53	0.427016	0.269	0.05	1.73808e-48	3	OSBP2
GRAMD1B	8.36546e-53	0.553569	0.296	0.059	2.48672e-48	3	GRAMD1B
C10orf11	1.29509e-52	0.462143	0.256	0.046	3.84977e-48	3	C10orf11
ADK	1.3865e-52	0.439009	0.654	0.198	4.12151e-48	3	ADK
SLC38A2	1.47822e-52	0.357588	0.299	0.059	4.39415e-48	3	SLC38A2
PICALM	2.18631e-52	0.487936	0.352	0.078	6.49903e-48	3	PICALM
BICC1	2.52974e-52	0.509467	0.365	0.083	7.5199e-48	3	BICC1
NEAT11	4.67864e-52	0.9133	0.987	0.623	1.39077e-47	3	NEAT1
FNDC3A	8.89475e-52	0.401279	0.372	0.086	2.64405e-47	3	FNDC3A
NACC2	1.47165e-51	0.50228	0.309	0.064	4.37463e-47	3	NACC2
ACTB1	1.58561e-51	0.706714	0.781	0.278	4.71337e-47	3	ACTB
ANO6	1.78608e-51	0.351419	0.342	0.075	5.30929e-47	3	ANO6
NFIC	2.46162e-51	0.378171	0.535	0.149	7.31742e-47	3	NFIC
MYO10	2.85432e-51	0.403817	0.332	0.072	8.48474e-47	3	MYO10
UBE4B	5.42135e-51	0.379067	0.299	0.061	1.61155e-46	3	UBE4B
FNDC3B	7.28358e-51	0.441647	0.485	0.131	2.16512e-46	3	FNDC3B
OSBPL10	2.30062e-50	0.428381	0.279	0.055	6.83881e-46	3	OSBPL10
PTK21	2.37942e-50	0.559086	0.704	0.232	7.07305e-46	3	PTK2
CACNA1D	2.48992e-50	0.556398	0.256	0.048	7.40154e-46	3	CACNA1D
RBMS2	3.29893e-50	0.501691	0.259	0.049	9.8064e-46	3	RBMS2
AGO2	6.98558e-50	0.352082	0.478	0.129	2.07653e-45	3	AGO2
LARP4	9.13776e-50	0.314967	0.319	0.069	2.71629e-45	3	LARP4
TANC2	1.1216e-49	0.435689	0.468	0.126	3.33406e-45	3	TANC2
EPB41L1	1.12595e-49	0.48349	0.262	0.05	3.34699e-45	3	EPB41L1
ASXL1	1.23295e-49	0.293906	0.425	0.108	3.66508e-45	3	ASXL1
CUL4A	3.91415e-49	0.449632	0.312	0.067	1.16352e-44	3	CUL4A
PBX1	4.02584e-49	0.535048	0.621	0.194	1.19672e-44	3	PBX1
NIPBL	6.70379e-49	0.439268	0.382	0.093	1.99277e-44	3	NIPBL
SMCHD1	9.87901e-49	0.334393	0.332	0.074	2.93663e-44	3	SMCHD1
PRPF8	2.41539e-48	0.456652	0.555	0.165	7.18e-44	3	PRPF8
RPL37	2.75004e-48	0.427199	0.309	0.067	8.17478e-44	3	RPL37
MPRIP	7.02258e-48	0.34948	0.409	0.104	2.08753e-43	3	MPRIP
CMIP	1.71559e-47	0.344374	0.595	0.18	5.09975e-43	3	CMIP
TNRC18	2.6264e-47	0.366528	0.452	0.122	7.80723e-43	3	TNRC18
RDX	3.65573e-47	0.357313	0.329	0.075	1.0867e-42	3	RDX
HACD2	3.7171e-47	0.375718	0.309	0.068	1.10495e-42	3	HACD2
MT-CO31	5.18583e-47	0.521691	1	0.96	1.54154e-42	3	MT-CO3
MET	8.30778e-47	0.41869	0.262	0.052	2.46957e-42	3	MET
ATP2B4	9.71484e-47	0.397648	0.292	0.063	2.88783e-42	3	ATP2B4
PPDPF	2.86208e-46	0.446081	0.266	0.054	8.50782e-42	3	PPDPF
GALNT2	3.77133e-46	0.375999	0.505	0.146	1.12107e-41	3	GALNT2
ADCY9	8.85394e-46	0.385278	0.346	0.083	2.63192e-41	3	ADCY9
FSTL1	1.24391e-45	0.362598	0.259	0.052	3.69764e-41	3	FSTL1
CUX11	2.05271e-45	0.616001	0.86	0.33	6.10187e-41	3	CUX1
PCBP2	3.79382e-45	0.333298	0.346	0.083	1.12775e-40	3	PCBP2
MAP4	4.1452e-45	0.352834	0.605	0.19	1.2322e-40	3	MAP4
UBR4	4.33109e-45	0.342564	0.412	0.109	1.28746e-40	3	UBR4
EGR1	5.38288e-45	0.387614	0.256	0.051	1.60011e-40	3	EGR1
TPM4	5.52709e-45	0.401984	0.296	0.066	1.64298e-40	3	TPM4
SPTBN1	5.94932e-45	0.355788	0.485	0.14	1.76849e-40	3	SPTBN1
STAU1	6.03453e-45	0.349916	0.322	0.075	1.79382e-40	3	STAU1
MAML2	9.33912e-45	0.434356	0.336	0.081	2.77615e-40	3	MAML2
ZNF609	1.27857e-44	0.359692	0.402	0.106	3.80068e-40	3	ZNF609
LTBP1	1.58058e-44	0.395878	0.346	0.084	4.69844e-40	3	LTBP1
SPATS2	1.75297e-44	0.465199	0.332	0.08	5.21088e-40	3	SPATS2
NAV2	2.35911e-44	0.348524	0.262	0.054	7.0127e-40	3	NAV2
KAT6B	3.00215e-44	0.407274	0.365	0.093	8.92419e-40	3	KAT6B
SREBF2	3.72974e-44	0.33227	0.365	0.092	1.1087e-39	3	SREBF2
STARD13	3.8108e-44	0.37936	0.292	0.065	1.1328e-39	3	STARD13
GLI2	4.54138e-44	0.352749	0.432	0.119	1.34997e-39	3	GLI2
TRAPPC9	5.0848e-44	0.364684	0.485	0.141	1.51151e-39	3	TRAPPC9
GAPDH1	7.61583e-44	0.644185	0.817	0.312	2.26388e-39	3	GAPDH
ZFHX3	8.10169e-44	0.289596	0.458	0.13	2.40831e-39	3	ZFHX3
PRKCA	8.2986e-44	0.352754	0.505	0.15	2.46684e-39	3	PRKCA
IPO7	8.63852e-44	0.300151	0.369	0.094	2.56789e-39	3	IPO7
CDK6	9.06318e-44	0.328197	0.462	0.132	2.69412e-39	3	CDK6
APP	9.54409e-44	0.262745	0.429	0.117	2.83708e-39	3	APP
CALU	1.25052e-43	0.382074	0.309	0.072	3.71729e-39	3	CALU
ATP9A	2.44294e-43	0.414965	0.269	0.058	7.26187e-39	3	ATP9A
MYH9	3.13597e-43	0.273431	0.369	0.095	9.32199e-39	3	MYH9
RAPGEF2	3.22388e-43	0.431059	0.256	0.053	9.58332e-39	3	RAPGEF2
SP1	5.13761e-43	0.42107	0.299	0.069	1.5272e-38	3	SP1
WDR70	5.69173e-43	0.308917	0.349	0.087	1.69192e-38	3	WDR70
ITSN1	5.82573e-43	0.30695	0.272	0.059	1.73176e-38	3	ITSN1
FTL	2.10913e-42	0.296544	0.252	0.052	6.26959e-38	3	FTL
MINK1	2.22359e-42	0.31542	0.266	0.057	6.60985e-38	3	MINK1
PTPRM	2.3303e-42	0.43248	0.349	0.089	6.92704e-38	3	PTPRM
FADS1	2.39172e-42	0.291445	0.316	0.075	7.10963e-38	3	FADS1
EIF4EBP2	3.27573e-42	0.467676	0.262	0.057	9.73743e-38	3	EIF4EBP2
PPHLN1	4.1107e-42	0.283034	0.326	0.079	1.22195e-37	3	PPHLN1
NCOA3	4.67962e-42	0.401711	0.252	0.053	1.39106e-37	3	NCOA3
MAPK8	6.40967e-42	0.321231	0.306	0.072	1.90534e-37	3	MAPK8
EEF1A1	6.80179e-42	0.37236	0.621	0.205	2.0219e-37	3	EEF1A1
SLC38A1	7.35528e-42	0.272269	0.475	0.14	2.18643e-37	3	SLC38A1
ANTXR1	7.88105e-42	0.336108	0.332	0.082	2.34272e-37	3	ANTXR1
SEC16A	1.21684e-41	0.37012	0.322	0.079	3.61717e-37	3	SEC16A
IMMP2L1	4.74416e-41	0.435349	0.661	0.228	1.41025e-36	3	IMMP2L
TGOLN2	5.80352e-41	0.45268	0.282	0.065	1.72515e-36	3	TGOLN2
VIM	7.76309e-41	0.274128	0.365	0.096	2.30766e-36	3	VIM
ZCCHC11	1.34311e-40	0.286124	0.346	0.089	3.99254e-36	3	ZCCHC11
BSG	1.4219e-40	0.294679	0.538	0.17	4.22673e-36	3	BSG
ZNF148	6.17706e-40	0.2646	0.306	0.074	1.83619e-35	3	ZNF148
CALD1	9.58442e-40	0.332179	0.299	0.072	2.84907e-35	3	CALD1
USP48	2.4306e-39	0.349321	0.259	0.058	7.22521e-35	3	USP48
ZMYND8	3.7174e-39	0.281262	0.365	0.099	1.10504e-34	3	ZMYND8
RCOR1	6.61181e-39	0.305408	0.346	0.092	1.96543e-34	3	RCOR1
NUP210	7.73735e-39	0.276654	0.405	0.116	2.3e-34	3	NUP210
RNF213	9.47281e-39	0.35374	0.306	0.076	2.81589e-34	3	RNF213
GOLGB1	1.0704e-38	0.354306	0.289	0.07	3.18186e-34	3	GOLGB1
APBB2	2.15635e-38	0.305814	0.262	0.06	6.40998e-34	3	APBB2
THRB	6.12924e-38	0.297553	0.252	0.057	1.82198e-33	3	THRB
PXN	1.32356e-37	0.366085	0.272	0.065	3.93443e-33	3	PXN
MKLN1	1.15855e-36	0.260199	0.292	0.073	3.44392e-32	3	MKLN1
MDM2	2.70483e-36	0.320952	0.306	0.079	8.04038e-32	3	MDM2
ATAD2	3.18125e-36	0.330546	0.279	0.069	9.45659e-32	3	ATAD2
GNB1	4.54885e-36	0.306297	0.312	0.082	1.35219e-31	3	GNB1
NFAT5	7.16896e-36	0.361749	0.379	0.111	2.13105e-31	3	NFAT5
CELSR1	7.72929e-36	0.383188	0.256	0.061	2.29761e-31	3	CELSR1
ARID2	8.40833e-36	0.375855	0.329	0.09	2.49946e-31	3	ARID2
PVT11	2.12244e-35	0.540355	0.841	0.355	6.30917e-31	3	PVT1
TLN1	3.81808e-35	0.266729	0.306	0.081	1.13496e-30	3	TLN1
CAPZB	4.20323e-35	0.255887	0.279	0.07	1.24945e-30	3	CAPZB
AMBRA1	5.34581e-35	0.278385	0.349	0.099	1.5891e-30	3	AMBRA1
ZNF131	5.52288e-35	0.321815	0.259	0.063	1.64173e-30	3	ZNF131
MSN	6.87807e-35	0.278549	0.269	0.067	2.04457e-30	3	MSN
GOLIM4	7.15643e-35	0.252528	0.262	0.064	2.12732e-30	3	GOLIM4
P4HB	7.76239e-35	0.28838	0.319	0.087	2.30745e-30	3	P4HB
TMEM135	2.01691e-34	0.357311	0.272	0.069	5.99546e-30	3	TMEM135
RAP1B	8.07287e-34	0.277361	0.272	0.069	2.39974e-29	3	RAP1B
KIRREL	8.1579e-34	0.255663	0.256	0.063	2.42502e-29	3	KIRREL
KCMF1	1.14412e-33	0.291541	0.252	0.062	3.401e-29	3	KCMF1
MKI67	1.36028e-33	0.494971	0.502	0.176	4.04357e-29	3	MKI67
TNPO1	1.71253e-33	0.291158	0.276	0.071	5.09066e-29	3	TNPO1
AFF4	1.94831e-33	0.256513	0.306	0.083	5.79153e-29	3	AFF4
CHD9	7.93314e-33	0.277742	0.375	0.114	2.35821e-28	3	CHD9
DSP	9.54869e-33	0.257989	0.296	0.08	2.83844e-28	3	DSP
DLG5	1.1835e-31	0.264857	0.266	0.069	3.51808e-27	3	DLG5
FAM13A	1.79462e-26	0.256446	0.272	0.081	5.33469e-22	3	FAM13A
WDR33	1.00503e-25	0.257764	0.286	0.088	2.98754e-21	3	WDR33

## Sheet: Y_control_markers
	p_val	avg_log2FC	pct.1	pct.2	p_val_adj	cluster	gene	cluster
MT-ND5	1.46245e-156	0.281862	1	0.997	4.34727e-152	0	MT-ND5	Primary Proliferative Cell (PPC)
MT-CYB	5.3482e-96	0.263861	1	0.971	1.58981e-91	0	MT-CYB
AMOT	2.41938e-17	0.511644	0.42	0.405	7.19185e-13	0	AMOT
MT-ND3	4.91933e-06	0.279145	0.553	0.622	0.146232	0	MT-ND3
FHIT	0.000143483	0.419694	0.313	0.324	1	0	FHIT
MAGI1	0.000160836	0.251707	0.196	0.254	1	0	MAGI1
AUTS2	0.00365604	0.299756	0.364	0.392	1	0	AUTS2
PDE3A	0	3.98953	0.71	0.032	0	1	PDE3A	Apoptosis_related Cell (AC)	marker
MIR100HG	0	2.93844	0.408	0.005	0	1	MIR100HG
BASP1	0	2.78759	0.423	0.017	0	1	BASP1		marker
MALAT1	0	2.60975	0.78	0.275	0	1	MALAT1
KYNU	0	2.59837	0.329	0.003	0	1	KYNU		marker
CPS1	0	2.56477	0.399	0.027	0	1	CPS1
SLCO3A1	0	2.32706	0.294	0.008	0	1	SLCO3A1
MYO1E	0	2.30036	0.378	0.037	0	1	MYO1E
COL12A1	0	2.26368	0.277	0.006	0	1	COL12A1
LIMCH1	0	2.25086	0.395	0.044	0	1	LIMCH1
PLEC	0	2.24626	0.438	0.061	0	1	PLEC
FTH1	0	2.22299	0.491	0.107	0	1	FTH1		marker
ALPP	0	2.19178	0.268	0.005	0	1	ALPP
C5orf17	0	2.19031	0.262	0.003	0	1	C5orf17
COL5A1	0	2.1844	0.329	0.032	0	1	COL5A1
AHNAK	0	2.17672	0.343	0.032	0	1	AHNAK
NEAT1	0	2.15477	0.927	0.546	0	1	NEAT1
CDYL2	0	2.09289	0.303	0.024	0	1	CDYL2
LAMA5	0	2.06464	0.372	0.049	0	1	LAMA5
HSPG2	0	2.06372	0.306	0.026	0	1	HSPG2
PDE10A	0	1.92012	0.444	0.096	0	1	PDE10A
LIFR	0	1.8574	0.25	0.023	0	1	LIFR
ADARB1	0	1.85488	0.328	0.055	0	1	ADARB1
CD55	0	1.85144	0.297	0.046	0	1	CD55
TEAD1	0	1.77802	0.456	0.11	0	1	TEAD1
TIMP2	0	1.71893	0.262	0.03	0	1	TIMP2
SLC7A5	0	1.69889	0.47	0.138	0	1	SLC7A5
MT-CO3	0	0.773323	0.989	0.937	0	1	MT-CO3
MT-ND4	0	0.655719	1	0.999	0	1	MT-ND4
DOCK5	1.9211e-284	1.62805	0.298	0.053	5.71068e-280	1	DOCK5
ARID5B	7.74803e-284	1.67474	0.288	0.049	2.30318e-279	1	ARID5B
MT-ATP6	1.01933e-273	0.619229	0.998	0.972	3.03006e-269	1	MT-ATP6
EGFR	2.06487e-258	1.59959	0.276	0.05	6.13802e-254	1	EGFR
AFF1	6.73578e-256	1.56912	0.297	0.059	2.00228e-251	1	AFF1
PDE4D	8.36662e-256	1.4986	0.483	0.169	2.48706e-251	1	PDE4D
MT-ND2	5.14155e-240	0.607514	0.997	0.985	1.52838e-235	1	MT-ND2
NHS	6.32701e-240	1.52584	0.308	0.07	1.88077e-235	1	NHS
MT-CO2	3.17457e-237	0.603825	0.995	0.974	9.43672e-233	1	MT-CO2
ZBTB20	1.24372e-235	1.52401	0.304	0.069	3.69707e-231	1	ZBTB20
CRTC3	1.40799e-233	1.47027	0.324	0.08	4.18538e-229	1	CRTC3
MT-CYB1	4.90054e-219	0.5465	0.999	0.979	1.45673e-214	1	MT-CYB
DST	7.05973e-219	1.44005	0.285	0.064	2.09857e-214	1	DST
MT-CO1	5.98183e-208	0.406709	1	0.994	1.77816e-203	1	MT-CO1
COBL	5.99963e-201	1.39303	0.258	0.057	1.78345e-196	1	COBL
PALLD	1.50227e-189	1.33039	0.271	0.066	4.46564e-185	1	PALLD
IGF1R	3.44003e-189	1.19427	0.558	0.271	1.02258e-184	1	IGF1R
IQGAP1	1.23395e-175	1.26837	0.281	0.077	3.66805e-171	1	IQGAP1
TRIO	1.4364e-165	1.14703	0.447	0.19	4.26984e-161	1	TRIO
MTATP6P1	9.41641e-164	0.778164	0.841	0.646	2.79912e-159	1	MTATP6P1
KANK1	2.52591e-161	1.23113	0.337	0.116	7.50853e-157	1	KANK1
PTPRJ	6.17957e-151	1.21446	0.259	0.074	1.83694e-146	1	PTPRJ
MT-ATP8	1.25079e-147	0.690219	0.872	0.709	3.71811e-143	1	MT-ATP8
MT-ND51	2.73433e-145	0.363608	1	0.998	8.12808e-141	1	MT-ND5
PTK2	8.60034e-144	1.06718	0.443	0.201	2.55654e-139	1	PTK2
DAG1	6.60829e-142	1.12617	0.268	0.083	1.96438e-137	1	DAG1
ATP1B3	8.97011e-140	1.23103	0.26	0.08	2.66645e-135	1	ATP1B3
JMJD1C	3.73448e-136	1.09493	0.369	0.15	1.11011e-131	1	JMJD1C
2024-09-09	2.22201e-127	1.06096	0.279	0.096	6.60515e-123	1	2024-09-09
SIPA1L1	1.86153e-122	1.07854	0.312	0.12	5.53358e-118	1	SIPA1L1
HERC4	1.17318e-114	1.01445	0.253	0.086	3.48738e-110	1	HERC4
NCOR2	2.80183e-111	0.912219	0.458	0.238	8.32871e-107	1	NCOR2
ACTB	1.27513e-110	0.974995	0.419	0.21	3.79046e-106	1	ACTB
MSI2	7.43566e-107	0.923099	0.427	0.216	2.21032e-102	1	MSI2
MT-ND4L	5.50554e-101	0.566029	0.876	0.756	1.63658e-96	1	MT-ND4L
CUX1	4.69147e-97	0.809101	0.525	0.311	1.39459e-92	1	CUX1
LPP	1.5007e-95	0.940232	0.251	0.096	4.46098e-91	1	LPP
AKAP13	1.6586e-88	0.873948	0.287	0.123	4.93036e-84	1	AKAP13
PBX1	8.86668e-85	0.894945	0.355	0.179	2.63571e-80	1	PBX1
GSK3B	1.6096e-84	0.806737	0.282	0.122	4.78469e-80	1	GSK3B
MT-ND1	3.80388e-80	0.264958	0.998	0.995	1.13074e-75	1	MT-ND1
PVT1	2.4409e-75	0.73019	0.52	0.332	7.25582e-71	1	PVT1
FNDC3B	9.03032e-75	0.80781	0.268	0.12	2.68435e-70	1	FNDC3B
SBF2	5.09358e-65	0.757176	0.259	0.122	1.51412e-60	1	SBF2
ADK	3.68782e-63	0.695328	0.339	0.183	1.09624e-58	1	ADK
BSG	4.89576e-53	0.698412	0.299	0.164	1.45531e-48	1	BSG
GALNT2	4.85721e-49	0.646133	0.264	0.14	1.44386e-44	1	GALNT2
WNK1	1.89235e-41	0.544853	0.338	0.207	5.62521e-37	1	WNK1
CMIP	3.19013e-38	0.463704	0.304	0.18	9.48299e-34	1	CMIP
GAPDH	2.00907e-34	0.50828	0.402	0.274	5.97215e-30	1	GAPDH
MAP4	4.69564e-29	0.430163	0.296	0.189	1.39583e-24	1	MAP4
IMMP2L	2.42438e-24	0.401956	0.322	0.22	7.20672e-20	1	IMMP2L
PKM	6.12909e-24	0.343543	0.386	0.273	1.82193e-19	1	PKM
RPTOR	6.15299e-21	0.307633	0.282	0.189	1.82904e-16	1	RPTOR
SLIT2	1.02283e-177	0.633792	0.449	0.151	3.04047e-173	2	SLIT2	Proliferation_realted Cell (PC)	marker
GPC6	1.88839e-154	0.543637	0.625	0.263	5.61342e-150	2	GPC6
NLGN1	3.91898e-151	0.551328	0.391	0.132	1.16495e-146	2	NLGN1
XIST	6.55449e-146	0.474227	0.995	0.722	1.94839e-141	2	XIST		marker
AMOT1	1.48765e-125	0.45597	0.695	0.332	4.42218e-121	2	AMOT		marker
TENM4	2.2216e-124	0.510733	0.294	0.095	6.60393e-120	2	TENM4
AUTS21	2.29185e-124	0.442023	0.658	0.303	6.81276e-120	2	AUTS2
LRP1B	3.08404e-119	0.507054	0.317	0.109	9.16762e-115	2	LRP1B
ROBO2	1.04202e-112	0.521171	0.283	0.096	3.0975e-108	2	ROBO2
SDK1	4.39291e-110	0.423297	0.369	0.142	1.30584e-105	2	SDK1
PRKG1	1.35854e-107	0.358265	0.417	0.17	4.0384e-103	2	PRKG1
DLEU1	1.54719e-107	0.400905	0.33	0.122	4.59919e-103	2	DLEU1
EDA	2.68734e-103	0.44222	0.256	0.085	7.98838e-99	2	EDA
RPS2	4.21837e-101	0.474999	0.37	0.154	1.25395e-96	2	RPS2
PLCB1	4.69998e-101	0.403871	0.326	0.124	1.39712e-96	2	PLCB1
FHIT1	6.91591e-101	0.343987	0.551	0.254	2.05582e-96	2	FHIT		marker
PLS3	2.74655e-96	0.365307	0.354	0.143	8.16439e-92	2	PLS3
KAZN	4.13507e-96	0.388894	0.266	0.094	1.22919e-91	2	KAZN
ST6GALNAC3	1.3365e-94	0.298767	0.312	0.118	3.97288e-90	2	ST6GALNAC3
FIRRE	6.95414e-94	0.384485	0.322	0.127	2.06719e-89	2	FIRRE
DOCK3	8.5322e-92	0.336793	0.281	0.104	2.53628e-87	2	DOCK3
KCNQ5	4.711e-91	0.33747	0.298	0.114	1.40039e-86	2	KCNQ5
DACH1	1.84684e-89	0.292939	0.255	0.091	5.48993e-85	2	DACH1
HCFC1	1.37289e-87	0.33758	0.397	0.178	4.08106e-83	2	HCFC1
TMEM178B	2.35348e-87	0.28516	0.349	0.145	6.99597e-83	2	TMEM178B
WWOX	3.90642e-87	0.355449	0.605	0.315	1.16122e-82	2	WWOX
RNU4-1	2.24249e-86	0.499473	0.274	0.108	6.66602e-82	2	RNU4-1
ROBO1	4.03777e-86	0.315742	0.457	0.212	1.20027e-81	2	ROBO1
NHSL1	8.6693e-84	0.325552	0.258	0.097	2.57703e-79	2	NHSL1
JPX	1.78506e-83	0.269877	0.397	0.177	5.30627e-79	2	JPX
BCOR	3.20627e-83	0.329209	0.33	0.139	9.53097e-79	2	BCOR
ARL15	4.00393e-83	0.299231	0.374	0.164	1.19021e-78	2	ARL15
RP11-244M2.1	2.20628e-82	0.29825	0.586	0.303	6.55839e-78	2	RP11-244M2.1
RORA	2.9708e-82	0.262181	0.332	0.138	8.83099e-78	2	RORA
RPS6KA2	2.22776e-81	0.279622	0.255	0.095	6.62224e-77	2	RPS6KA2
TSHZ2	3.95462e-80	0.321789	0.281	0.113	1.17555e-75	2	TSHZ2
BCAS3	1.01913e-78	0.310228	0.417	0.196	3.02945e-74	2	BCAS3
FOXP1	2.65413e-78	0.261734	0.366	0.163	7.88965e-74	2	FOXP1
NID1	9.5143e-77	0.288415	0.263	0.104	2.82822e-72	2	NID1
RPS4X	1.0014e-76	0.254677	0.298	0.124	2.97676e-72	2	RPS4X
HS6ST2	9.84108e-75	0.272815	0.282	0.116	2.92536e-70	2	HS6ST2
TIAM1	3.60924e-74	0.253955	0.263	0.105	1.07288e-69	2	TIAM1
CENPP	9.03329e-73	0.268321	0.344	0.155	2.68524e-68	2	CENPP
EPB41	1.61006e-72	0.30123	0.256	0.104	4.78606e-68	2	EPB41
RACK1	1.19167e-70	0.275263	0.325	0.146	3.54235e-66	2	RACK1
FANCA	1.86009e-68	0.303038	0.28	0.122	5.52931e-64	2	FANCA
RNU4-2	2.02123e-68	0.285345	0.369	0.178	6.00831e-64	2	RNU4-2
ILF3	2.1106e-67	0.253184	0.287	0.125	6.27396e-63	2	ILF3
EEF2	1.52664e-64	0.254574	0.604	0.332	4.5381e-60	2	EEF2
SFPQ	2.45428e-62	0.253392	0.288	0.13	7.29561e-58	2	SFPQ
XIST1	2.79248e-244	0.940414	0.966	0.75	8.30093e-240	3	XIST	Intermediate Cell (IC)
CREB5	3.09217e-61	1.0947	0.348	0.194	9.19178e-57	3	CREB5		marker
DTNA	2.15179e-53	1.02967	0.383	0.24	6.3964e-49	3	DTNA
SND1	3.47765e-36	0.853695	0.383	0.272	1.03377e-31	3	SND1
AUTS22	2.0503e-33	0.660097	0.477	0.363	6.09473e-29	3	AUTS2		marker
EXT1	6.8128e-27	0.881059	0.318	0.224	2.02517e-22	3	EXT1
PRKG11	1.27867e-24	0.735791	0.303	0.21	3.80097e-20	3	PRKG1
RPS21	9.94253e-23	0.791332	0.272	0.189	2.95552e-18	3	RPS2
SPEN	1.42021e-21	0.689315	0.335	0.25	4.22171e-17	3	SPEN
WWOX1	7.93933e-19	0.562705	0.44	0.367	2.36005e-14	3	WWOX
FHIT2	2.52779e-17	0.561822	0.383	0.308	7.5141e-13	3	FHIT
SCD	1.1266e-16	0.750959	0.261	0.193	3.34893e-12	3	SCD
GPC61	1.72463e-15	0.56263	0.399	0.332	5.12662e-11	3	GPC6
EEF21	8.89542e-14	0.496563	0.431	0.385	2.64425e-09	3	EEF2
RAD51B	8.18908e-13	0.521806	0.4	0.347	2.43429e-08	3	RAD51B
ROBO11	3.37111e-12	0.546608	0.315	0.257	1.0021e-07	3	ROBO1
GAPDH1	1.89621e-10	0.488771	0.344	0.295	5.63667e-06	3	GAPDH
RP11-244M2.11	2.16122e-10	0.481619	0.401	0.359	6.42445e-06	3	RP11-244M2.1
KMT2C	3.86144e-10	0.534663	0.324	0.278	1.14785e-05	3	KMT2C
PTPRG	1.46496e-09	0.557615	0.263	0.213	4.35474e-05	3	PTPRG
SRRM2	1.70716e-09	0.388236	0.484	0.458	5.07471e-05	3	SRRM2
DNAH14	7.32031e-09	0.468171	0.281	0.231	0.000217603	3	DNAH14
SLIT21	2.6747e-08	0.620025	0.254	0.21	0.000795081	3	SLIT2
AMOT2	6.9444e-08	0.298786	0.449	0.405	0.00206429	3	AMOT
MAGI11	8.3738e-07	0.436859	0.265	0.224	0.024892	3	MAGI1
MYCBP2	5.42137e-06	0.463661	0.251	0.215	0.161156	3	MYCBP2
CNOT1	6.26901e-06	0.441864	0.3	0.27	0.186353	3	CNOT1
GMDS	1.62285e-05	0.514444	0.252	0.221	0.482409	3	GMDS
AGAP1	2.041e-05	0.416867	0.35	0.329	0.606708	3	AGAP1
BCAS31	0.000110532	0.384089	0.268	0.24	1	3	BCAS3
POLA1	0.000647185	0.378861	0.289	0.27	1	3	POLA1
FAF1	0.00159977	0.381218	0.273	0.254	1	3	FAF1
PABPC1	0.00239527	0.336583	0.371	0.368	1	3	PABPC1
HNRNPC	0.00268622	0.397861	0.266	0.253	1	3	HNRNPC
CMSS1	0.00509375	0.397772	0.258	0.244	1	3	CMSS1
BRD4	0.00906875	0.336915	0.279	0.271	1	3	BRD4

## Sheet: P_control_markers
	p_val	avg_log2FC	pct.1	pct.2	p_val_adj	cluster	gene	cluster
XIST	8.65514e-67	0.337834	0.901	0.647	2.57283e-62	0	XIST	Primary Proliferative Cell (PPC)	marker
MT-ND3	6.90655e-20	0.46256	0.586	0.676	2.05304e-15	0	MT-ND3
MAGI1	1.93185e-08	0.285342	0.178	0.256	0.000574262	0	MAGI1
GPC6	2.6434e-06	0.549403	0.321	0.337	0.0785776	0	GPC6
AMOT	0.00114847	0.44545	0.37	0.415	1	0	AMOT
ROBO1	0.0018233	0.35549	0.234	0.31	1	0	ROBO1
DNAH14	0.00566241	0.410618	0.196	0.253	1	0	DNAH14
XIST1	0	0.888951	0.986	0.662	0	1	XIST	Proliferation_realted Cell (PC)	marker
RPS2	8.83659e-242	1.04528	0.458	0.137	2.62676e-237	1	RPS2
AUTS2	6.42428e-201	0.745942	0.623	0.241	1.90968e-196	1	AUTS2
SLIT2	9.17176e-181	0.813228	0.401	0.124	2.7264e-176	1	SLIT2		marker
AMOT1	2.46931e-177	0.638498	0.654	0.276	7.34028e-173	1	AMOT
FHIT	1.99401e-153	0.634727	0.522	0.208	5.92739e-149	1	FHIT		marker
CREB5	3.20237e-148	0.705904	0.367	0.122	9.51936e-144	1	CREB5
GPC61	5.13021e-132	0.541297	0.543	0.233	1.52501e-127	1	GPC6
WWOX	6.71264e-131	0.555057	0.571	0.264	1.9954e-126	1	WWOX
RACK1	8.02308e-131	0.647667	0.321	0.109	2.38494e-126	1	RACK1
PRKG1	8.52916e-131	0.53358	0.382	0.138	2.53538e-126	1	PRKG1
RORA	6.63396e-127	0.576972	0.317	0.105	1.97201e-122	1	RORA
EEF2	4.04153e-126	0.558018	0.573	0.269	1.20138e-121	1	EEF2
DTNA	1.89233e-124	0.543549	0.425	0.168	5.62514e-120	1	DTNA
JPX	2.59488e-123	0.574563	0.347	0.126	7.71353e-119	1	JPX
NLGN1	2.74504e-123	0.514304	0.337	0.117	8.15989e-119	1	NLGN1
TMEM178B	7.5633e-114	0.501052	0.321	0.114	2.24827e-109	1	TMEM178B
KCNQ5	2.81797e-110	0.547531	0.274	0.09	8.37669e-106	1	KCNQ5
DLEU1	1.58012e-107	0.4709	0.302	0.107	4.69707e-103	1	DLEU1
DNAH141	1.08164e-106	0.452584	0.385	0.155	3.21528e-102	1	DNAH14
DOCK3	8.86599e-104	0.517474	0.254	0.083	2.6355e-99	1	DOCK3
PLCB1	2.55798e-103	0.480482	0.278	0.096	7.60384e-99	1	PLCB1
SDK1	5.18102e-103	0.440276	0.322	0.12	1.54011e-98	1	SDK1
LRP1B	1.4449e-101	0.482082	0.272	0.093	4.2951e-97	1	LRP1B
BCAS3	9.95763e-101	0.492097	0.366	0.153	2.96e-96	1	BCAS3
PTPRG	9.28593e-100	0.442656	0.354	0.141	2.76034e-95	1	PTPRG
PLS3	9.62014e-99	0.441492	0.329	0.129	2.85968e-94	1	PLS3
ROBO11	4.03927e-98	0.425262	0.443	0.198	1.20071e-93	1	ROBO1
ROBO2	4.68312e-97	0.5538	0.252	0.086	1.3921e-92	1	ROBO2
FIRRE	2.49947e-96	0.45281	0.279	0.102	7.42993e-92	1	FIRRE
HCFC1	1.10156e-95	0.426113	0.381	0.164	3.27448e-91	1	HCFC1
MAGI11	2.15522e-94	0.391693	0.367	0.153	6.40661e-90	1	MAGI1
ARL15	5.7921e-92	0.449874	0.321	0.129	1.72176e-87	1	ARL15
TENM4	8.05864e-92	0.390899	0.252	0.088	2.39551e-87	1	TENM4
BCOR	1.64993e-91	0.488659	0.28	0.107	4.90457e-87	1	BCOR
USP9X	2.28838e-90	0.416975	0.3	0.118	6.80245e-86	1	USP9X
ST6GALNAC3	1.50428e-88	0.335905	0.288	0.109	4.47163e-84	1	ST6GALNAC3
CMSS1	1.79653e-87	0.376936	0.383	0.17	5.34037e-83	1	CMSS1
RP11-244M2.1	7.66783e-83	0.389109	0.544	0.286	2.27934e-78	1	RP11-244M2.1
RBM26	2.39203e-82	0.415222	0.287	0.116	7.11055e-78	1	RBM26
FOXP1	2.10929e-80	0.342927	0.319	0.136	6.27008e-76	1	FOXP1
MYCBP2	7.12743e-80	0.36242	0.33	0.144	2.1187e-75	1	MYCBP2
LIPE-AS1	6.3292e-79	0.378066	0.27	0.107	1.88142e-74	1	LIPE-AS1
LMBR1	6.58084e-79	0.380043	0.269	0.107	1.95622e-74	1	LMBR1
SPEN	3.82205e-77	0.404952	0.375	0.178	1.13614e-72	1	SPEN
CACNA2D3	4.31715e-77	0.41535	0.272	0.11	1.28332e-72	1	CACNA2D3
IARS	2.87919e-76	0.36365	0.253	0.099	8.55867e-72	1	IARS
PRKCE	1.37727e-75	0.353854	0.262	0.106	4.09406e-71	1	PRKCE
EPHA6	3.82899e-74	0.324254	0.301	0.129	1.1382e-69	1	EPHA6
PABPC1	4.90848e-74	0.388593	0.499	0.263	1.45909e-69	1	PABPC1
HNRNPU	6.25028e-74	0.342184	0.284	0.12	1.85796e-69	1	HNRNPU
CDC42BPA	1.38686e-72	0.365403	0.269	0.112	4.12257e-68	1	CDC42BPA
UBE3C	5.37894e-70	0.327999	0.25	0.102	1.59894e-65	1	UBE3C
HS6ST2	5.88592e-70	0.320161	0.254	0.104	1.74965e-65	1	HS6ST2
NFIA	6.04367e-70	0.31621	0.379	0.184	1.79654e-65	1	NFIA
CENPP	1.67514e-69	0.33151	0.296	0.131	4.97952e-65	1	CENPP
GMDS	2.81833e-69	0.340679	0.328	0.151	8.37776e-65	1	GMDS
DIAPH2	4.35494e-69	0.34927	0.269	0.115	1.29455e-64	1	DIAPH2
EXT1	5.5598e-69	0.35824	0.346	0.165	1.65271e-64	1	EXT1
ILF3	5.67316e-67	0.318256	0.25	0.105	1.6864e-62	1	ILF3
RAD51B	9.93672e-67	0.336344	0.485	0.259	2.95379e-62	1	RAD51B
STAG2	2.94292e-66	0.31715	0.293	0.133	8.74813e-62	1	STAG2
TLE4	4.00434e-66	0.318798	0.269	0.117	1.19033e-61	1	TLE4
ANKRD11	4.39744e-66	0.298696	0.428	0.22	1.30718e-61	1	ANKRD11
KMT2C	1.1264e-65	0.331531	0.399	0.204	3.34834e-61	1	KMT2C
LARP1	7.92395e-65	0.277187	0.341	0.164	2.35547e-60	1	LARP1
EFNA5	9.80077e-65	0.326057	0.256	0.11	2.91338e-60	1	EFNA5
ENAH	3.27922e-64	0.274018	0.38	0.19	9.74781e-60	1	ENAH
AKT3	3.99403e-64	0.26789	0.302	0.137	1.18726e-59	1	AKT3
GAPDH	1.36416e-63	0.305688	0.451	0.239	4.0551e-59	1	GAPDH
HNRNPUL1	1.06361e-60	0.295119	0.275	0.126	3.16168e-56	1	HNRNPUL1
SRPK2	1.67124e-60	0.279505	0.277	0.126	4.96792e-56	1	SRPK2
PUM1	2.52862e-60	0.293262	0.297	0.14	7.51659e-56	1	PUM1
HIPK2	9.32881e-59	0.275928	0.284	0.133	2.77308e-54	1	HIPK2
CNOT1	1.66998e-57	0.259831	0.373	0.193	4.96417e-53	1	CNOT1
KMT2A	1.71611e-56	0.288121	0.313	0.156	5.1013e-52	1	KMT2A
NSD1	1.60692e-55	0.28669	0.273	0.13	4.77672e-51	1	NSD1
KDM6A	3.8895e-55	0.270093	0.271	0.128	1.15619e-50	1	KDM6A
SRRM2	9.66406e-54	0.286987	0.587	0.347	2.87274e-49	1	SRRM2
EEF1A1	1.84678e-52	0.280665	0.306	0.155	5.48973e-48	1	EEF1A1
SCD	1.39621e-47	0.326217	0.286	0.148	4.15038e-43	1	SCD
PDE3A	0	4.12535	0.724	0.032	0	2	PDE3A	Apoptosis_related Cell (AC)	marker
MIR100HG	0	2.93939	0.401	0.005	0	2	MIR100HG
BASP1	0	2.78603	0.413	0.017	0	2	BASP1
KYNU	0	2.73173	0.337	0.004	0	2	KYNU		marker
MALAT1	0	2.65316	0.729	0.224	0	2	MALAT1		marker
CPS1	0	2.59699	0.4	0.027	0	2	CPS1
SLCO3A1	0	2.41892	0.308	0.011	0	2	SLCO3A1
MYO1E	0	2.28944	0.35	0.035	0	2	MYO1E		marker
LIMCH1	0	2.24774	0.379	0.044	0	2	LIMCH1
PLEC	0	2.22133	0.394	0.054	0	2	PLEC
ALPP	0	2.19361	0.259	0.004	0	2	ALPP
COL12A1	0	2.16913	0.263	0.007	0	2	COL12A1
AHNAK	0	2.14856	0.314	0.03	0	2	AHNAK
LAMA5	0	2.14342	0.364	0.043	0	2	LAMA5
HSPG2	0	2.10922	0.295	0.024	0	2	HSPG2
CDYL2	0	2.0842	0.294	0.024	0	2	CDYL2
NEAT1	0	2.06836	0.898	0.53	0	2	NEAT1
FTH1	0	2.05096	0.435	0.101	0	2	FTH1
COL5A1	0	2.03878	0.291	0.032	0	2	COL5A1
PDE10A	0	1.96587	0.435	0.092	0	2	PDE10A
TEAD1	3.48094e-299	1.7898	0.435	0.108	1.03474e-294	2	TEAD1
ARID5B	9.68821e-297	1.93383	0.305	0.044	2.87992e-292	2	ARID5B
MT-CO3	3.63584e-291	0.686568	0.989	0.95	1.08079e-286	2	MT-CO3
PSAP	3.01167e-268	1.79439	0.262	0.034	8.95249e-264	2	PSAP
MT-ND4	1.01246e-257	0.496178	1	0.999	3.00965e-253	2	MT-ND4
SLC7A5	3.57325e-250	1.71184	0.407	0.11	1.06219e-245	2	SLC7A5
ADARB1	3.58583e-250	1.74565	0.298	0.053	1.06592e-245	2	ADARB1
CD55	1.54519e-248	1.86377	0.282	0.048	4.59322e-244	2	CD55
NHS	7.71303e-225	1.67173	0.313	0.068	2.29278e-220	2	NHS
ZBTB20	3.68296e-221	1.62272	0.299	0.062	1.0948e-216	2	ZBTB20
AFF1	3.88126e-220	1.67477	0.281	0.055	1.15374e-215	2	AFF1
MT-CO1	2.65458e-218	0.403622	1	0.996	7.89101e-214	2	MT-CO1
DOCK5	1.25144e-216	1.56247	0.276	0.053	3.72002e-212	2	DOCK5
EGFR	9.22052e-213	1.59737	0.263	0.048	2.74089e-208	2	EGFR
DST	1.80982e-198	1.51887	0.293	0.067	5.37986e-194	2	DST
PDE4D	4.97368e-196	1.46129	0.456	0.17	1.47848e-191	2	PDE4D
CRTC3	4.33353e-194	1.51567	0.301	0.073	1.28818e-189	2	CRTC3
COBL	6.40086e-183	1.46407	0.256	0.054	1.90272e-178	2	COBL
IGF1R	2.66625e-177	1.26776	0.545	0.255	7.92569e-173	2	IGF1R
MT-ATP6	1.91258e-165	0.484392	0.999	0.981	5.68534e-161	2	MT-ATP6
MT-CO2	2.72584e-146	0.503316	0.996	0.981	8.10283e-142	2	MT-CO2
MT-ND2	2.14067e-142	0.461624	0.998	0.987	6.36336e-138	2	MT-ND2
IQGAP1	1.03324e-140	1.24287	0.272	0.078	3.07141e-136	2	IQGAP1
ATP1B3	9.75948e-139	1.36539	0.266	0.077	2.9011e-134	2	ATP1B3
MT-CYB	1.0932e-128	0.403011	1	0.986	3.24964e-124	2	MT-CYB
TRIO	3.9516e-127	1.08678	0.417	0.182	1.17465e-122	2	TRIO
KANK1	7.02433e-125	1.1785	0.309	0.109	2.08805e-120	2	KANK1
PTK2	6.1397e-107	1.05108	0.403	0.19	1.82509e-102	2	PTK2
SIPA1L1	1.17102e-101	1.04033	0.301	0.117	3.48097e-97	2	SIPA1L1
MSI2	1.34095e-101	1.00332	0.411	0.2	3.98611e-97	2	MSI2
JMJD1C	6.96306e-100	1.02604	0.338	0.144	2.06984e-95	2	JMJD1C
MTATP6P1	1.63768e-99	0.629696	0.847	0.701	4.86817e-95	2	MTATP6P1
CUX1	7.2102e-97	0.904072	0.515	0.295	2.1433e-92	2	CUX1
MT-ATP8	1.14823e-88	0.561548	0.856	0.727	3.41323e-84	2	MT-ATP8
ACTB	3.60215e-86	0.944934	0.405	0.212	1.07078e-81	2	ACTB
MT-ND5	6.89185e-85	0.288098	1	1	2.04867e-80	2	MT-ND5
NCOR2	2.8697e-77	0.850324	0.417	0.228	8.53046e-73	2	NCOR2
PVT1	5.0082e-72	0.760223	0.504	0.312	1.48874e-67	2	PVT1
PBX1	1.99036e-69	0.853464	0.338	0.172	5.91654e-65	2	PBX1
AKAP13	7.79819e-64	0.81279	0.272	0.126	2.31809e-59	2	AKAP13
GSK3B	9.65953e-63	0.777538	0.254	0.114	2.87139e-58	2	GSK3B
ADK	3.9173e-55	0.771071	0.321	0.173	1.16446e-50	2	ADK
MT-ND4L	2.72681e-41	0.374001	0.858	0.766	8.10571e-37	2	MT-ND4L
BSG	8.67422e-38	0.610752	0.269	0.153	2.5785e-33	2	BSG
WNK1	1.01388e-35	0.580365	0.312	0.19	3.01387e-31	2	WNK1
CMIP	1.34953e-33	0.515899	0.284	0.168	4.0116e-29	2	CMIP
GAPDH1	7.909e-25	0.494701	0.391	0.28	2.35103e-20	2	GAPDH
IMMP2L	6.36628e-22	0.417376	0.32	0.219	1.89244e-17	2	IMMP2L
MAP4	1.20819e-19	0.402358	0.266	0.177	3.59146e-15	2	MAP4

## Sheet: I_control_markers
	p_val	avg_log2FC	pct.1	pct.2	p_val_adj	cluster	gene	cluster
XIST	1.09986e-91	0.436397	0.908	0.63	3.26943e-87	0	XIST	Primary Proliferative Cell (PPC)	marker
AMOT	3.27046e-22	0.640913	0.426	0.409	9.72177e-18	0	AMOT
SMYD3	1.69303e-08	0.270239	0.18	0.261	0.00050327	0	SMYD3
CMSS1	1.79688e-08	0.253213	0.179	0.26	0.00053414	0	CMSS1
PRKDC	2.26621e-08	0.263159	0.2	0.29	0.000673652	0	PRKDC
PTMA	1.1469e-07	0.269002	0.184	0.262	0.00340927	0	PTMA
MT-ND3	2.28432e-06	0.296368	0.568	0.671	0.0679036	0	MT-ND3
ENAH	9.21161e-06	0.301965	0.207	0.287	0.273824	0	ENAH
ARID1B	4.25619e-05	0.335587	0.208	0.287	1	0	ARID1B
RAD51B	0.000253783	0.262507	0.273	0.371	1	0	RAD51B
PRRC2C	0.00202383	0.275783	0.337	0.461	1	0	PRRC2C
DTNA	0.00432205	0.3536	0.203	0.263	1	0	DTNA
XIST1	0	0.928071	0.982	0.628	0	1	XIST	Proliferation_realted Cell (PC)	marker
AUTS2	8.76479e-204	0.793801	0.605	0.224	2.60542e-199	1	AUTS2		marker
RPS2	3.57566e-187	1.00019	0.384	0.116	1.0629e-182	1	RPS2
GPC6	4.5258e-187	0.805346	0.564	0.209	1.34534e-182	1	GPC6
SLIT2	2.25257e-181	0.897005	0.406	0.124	6.696e-177	1	SLIT2		marker
FHIT	3.81159e-171	0.733735	0.509	0.186	1.13303e-166	1	FHIT		marker
NLGN1	7.97674e-167	0.790279	0.339	0.093	2.37117e-162	1	NLGN1
CREB5	5.34576e-155	0.791736	0.365	0.114	1.58908e-150	1	CREB5
DTNA1	4.37448e-149	0.70345	0.422	0.148	1.30036e-144	1	DTNA
AMOT1	7.28011e-145	0.580044	0.658	0.297	2.16408e-140	1	AMOT
RORA	1.81511e-144	0.741696	0.318	0.093	5.39559e-140	1	RORA
KCNQ5	2.01541e-139	0.765269	0.279	0.076	5.991e-135	1	KCNQ5
PRKG1	7.06245e-133	0.625813	0.371	0.128	2.09938e-128	1	PRKG1
WWOX	6.7375e-129	0.609762	0.558	0.253	2.00279e-124	1	WWOX
RACK1	7.21554e-122	0.716097	0.311	0.105	2.14489e-117	1	RACK1
ST6GALNAC3	4.20032e-118	0.544279	0.3	0.096	1.24859e-113	1	ST6GALNAC3
TMEM178B	7.10562e-104	0.541628	0.3	0.105	2.11222e-99	1	TMEM178B
LRP1B	2.34741e-103	0.597035	0.258	0.083	6.97793e-99	1	LRP1B
DNAH14	5.08341e-102	0.469694	0.37	0.146	1.51109e-97	1	DNAH14
SDK1	2.01447e-101	0.505941	0.309	0.111	5.9882e-97	1	SDK1
ROBO1	1.44826e-100	0.474735	0.424	0.182	4.3051e-96	1	ROBO1
JPX	8.40111e-99	0.5133	0.326	0.125	2.49731e-94	1	JPX
ARL15	6.25875e-96	0.523384	0.314	0.12	1.86048e-91	1	ARL15
DLEU1	8.74264e-96	0.441854	0.277	0.096	2.59884e-91	1	DLEU1
BCAS3	1.56156e-95	0.520676	0.351	0.145	4.6419e-91	1	BCAS3
FIRRE	8.88479e-95	0.512844	0.269	0.094	2.64109e-90	1	FIRRE
PTPRG	4.51945e-94	0.458255	0.332	0.129	1.34345e-89	1	PTPRG
PLCB1	1.07258e-93	0.519869	0.269	0.094	3.18836e-89	1	PLCB1
PLS3	2.00183e-92	0.447355	0.318	0.123	5.95065e-88	1	PLS3
RP11-244M2.1	2.62844e-86	0.439655	0.523	0.264	7.8133e-82	1	RP11-244M2.1
EPHA6	2.77514e-85	0.450338	0.287	0.111	8.24937e-81	1	EPHA6
MAGI1	6.30438e-85	0.406207	0.345	0.144	1.87404e-80	1	MAGI1
HCFC1	4.07594e-81	0.40438	0.357	0.158	1.21161e-76	1	HCFC1
CMSS11	5.54273e-81	0.435438	0.361	0.16	1.64763e-76	1	CMSS1
EEF2	2.09628e-80	0.425964	0.572	0.305	6.23141e-76	1	EEF2
USP9X	3.10541e-79	0.412306	0.287	0.115	9.23113e-75	1	USP9X
LIPE-AS1	9.56818e-79	0.454358	0.267	0.104	2.84424e-74	1	LIPE-AS1
BCOR	1.19571e-76	0.4537	0.277	0.112	3.55438e-72	1	BCOR
MYCBP2	1.97817e-75	0.392608	0.329	0.144	5.88032e-71	1	MYCBP2
FOXP1	1.65714e-73	0.337563	0.304	0.129	4.92601e-69	1	FOXP1
RBM26	4.12425e-69	0.403037	0.264	0.109	1.22597e-64	1	RBM26
PABPC1	1.35483e-68	0.397795	0.51	0.273	4.02738e-64	1	PABPC1
CDC42BPA	3.78002e-66	0.378694	0.253	0.105	1.12365e-61	1	CDC42BPA
CACNA2D3	1.77037e-65	0.362454	0.262	0.11	5.26259e-61	1	CACNA2D3
CENPP	3.2429e-65	0.338635	0.282	0.123	9.63986e-61	1	CENPP
DIAPH2	5.68135e-64	0.346317	0.256	0.108	1.68884e-59	1	DIAPH2
RPS4X	9.04836e-64	0.34549	0.25	0.105	2.68972e-59	1	RPS4X
PRKCE	2.41146e-63	0.330323	0.253	0.107	7.16832e-59	1	PRKCE
UBE3C	5.05536e-63	0.332867	0.25	0.105	1.50276e-58	1	UBE3C
SPEN	1.30237e-62	0.33615	0.377	0.188	3.87143e-58	1	SPEN
TLE4	1.50402e-61	0.303553	0.263	0.114	4.47086e-57	1	TLE4
LMBR1	3.69977e-60	0.305772	0.258	0.112	1.09979e-55	1	LMBR1
KMT2C	6.12088e-60	0.332037	0.393	0.203	1.81949e-55	1	KMT2C
HIPK2	7.65657e-60	0.29969	0.275	0.123	2.27599e-55	1	HIPK2
HNRNPU	8.67438e-60	0.268636	0.28	0.125	2.57855e-55	1	HNRNPU
GMDS	1.67097e-59	0.318937	0.302	0.141	4.96712e-55	1	GMDS
CNOT1	4.01068e-59	0.318979	0.381	0.196	1.19222e-54	1	CNOT1
STAG2	4.42334e-59	0.320366	0.289	0.134	1.31488e-54	1	STAG2
NFIA	6.16627e-59	0.272765	0.372	0.187	1.83298e-54	1	NFIA
KMT2A	2.95304e-57	0.330181	0.32	0.158	8.7782e-53	1	KMT2A
RAD51B1	1.89133e-55	0.305387	0.472	0.261	5.62217e-51	1	RAD51B
EXT1	3.60947e-55	0.342219	0.325	0.163	1.07295e-50	1	EXT1
PUM1	2.93745e-54	0.257502	0.287	0.136	8.73186e-50	1	PUM1
KDM6A	7.27141e-53	0.261671	0.273	0.129	2.1615e-48	1	KDM6A
HNRNPC	1.16597e-52	0.258493	0.345	0.176	3.46596e-48	1	HNRNPC
RNU4-2	4.9373e-52	0.302831	0.268	0.128	1.46766e-47	1	RNU4-2
HNRNPUL1	1.39913e-49	0.26024	0.264	0.127	4.15907e-45	1	HNRNPUL1
SRRM2	1.01126e-46	0.268355	0.585	0.354	3.00607e-42	1	SRRM2
PDE3A	0	3.89966	0.671	0.033	0	2	PDE3A	Apoptosis_related Cell (AC)	marker
MIR100HG	0	2.87986	0.372	0.007	0	2	MIR100HG
BASP1	0	2.84894	0.416	0.018	0	2	BASP1
KYNU	0	2.64228	0.306	0.004	0	2	KYNU		marker
MALAT1	0	2.54671	0.717	0.238	0	2	MALAT1
CPS1	0	2.51225	0.373	0.028	0	2	CPS1
SLCO3A1	0	2.36227	0.276	0.009	0	2	SLCO3A1
PLEC	0	2.24983	0.403	0.062	0	2	PLEC		marker
COL12A1	0	2.24406	0.264	0.007	0	2	COL12A1
AHNAK	0	2.24391	0.32	0.033	0	2	AHNAK
MYO1E	0	2.14238	0.317	0.037	0	2	MYO1E
LIMCH1	0	2.11942	0.35	0.048	0	2	LIMCH1
FTH1	0	2.11774	0.446	0.103	0	2	FTH1		marker
HSPG2	0	2.03915	0.284	0.027	0	2	HSPG2
NEAT1	0	1.97951	0.92	0.577	0	2	NEAT1
MT-CO3	0	0.774069	0.992	0.95	0	2	MT-CO3
MT-ND4	0	0.612527	1	0.999	0	2	MT-ND4
CDYL2	3.3981e-307	2.01129	0.272	0.025	1.01012e-302	2	CDYL2
LAMA5	5.64593e-299	1.975	0.328	0.05	1.67831e-294	2	LAMA5
COL5A1	3.51729e-284	1.96837	0.284	0.036	1.04555e-279	2	COL5A1
PDE10A	1.76001e-271	1.81958	0.404	0.098	5.2318e-267	2	PDE10A
MT-CO2	9.3043e-228	0.600701	0.996	0.977	2.7658e-223	2	MT-CO2
SLC7A5	2.49676e-227	1.67642	0.394	0.111	7.42187e-223	2	SLC7A5
TEAD1	9.00493e-227	1.65804	0.39	0.109	2.67681e-222	2	TEAD1
ARID5B	3.12763e-220	1.7766	0.266	0.045	9.2972e-216	2	ARID5B
MT-ATP6	1.39244e-217	0.679938	1	0.981	4.13918e-213	2	MT-ATP6
MT-CO1	2.96415e-213	0.418872	1	0.996	8.81124e-209	2	MT-CO1
MT-ND2	2.80184e-206	0.626104	0.998	0.985	8.32876e-202	2	MT-ND2
ADARB1	2.67224e-200	1.63097	0.281	0.058	7.94351e-196	2	ADARB1
MT-CYB	4.62754e-200	0.566644	1	0.984	1.37558e-195	2	MT-CYB
CD55	7.57424e-200	1.76128	0.261	0.05	2.25152e-195	2	CD55
DOCK5	2.87148e-188	1.56008	0.259	0.052	8.53575e-184	2	DOCK5
DST	2.46184e-184	1.55237	0.283	0.066	7.31805e-180	2	DST
AFF1	4.31281e-171	1.49233	0.261	0.059	1.28203e-166	2	AFF1
PDE4D	4.45515e-170	1.40528	0.436	0.172	1.32434e-165	2	PDE4D
ZBTB20	6.78584e-167	1.50251	0.265	0.062	2.01716e-162	2	ZBTB20
NHS	2.1531e-156	1.44886	0.266	0.068	6.4003e-152	2	NHS
MTATP6P1	3.27111e-153	0.789188	0.864	0.68	9.72371e-149	2	MTATP6P1
CRTC3	4.33897e-151	1.41089	0.281	0.078	1.2898e-146	2	CRTC3
MT-ND5	4.61529e-130	0.370721	1	0.999	1.37194e-125	2	MT-ND5
IGF1R	2.23955e-126	1.10212	0.504	0.264	6.65727e-122	2	IGF1R
IQGAP1	6.67212e-126	1.25521	0.264	0.08	1.98336e-121	2	IQGAP1
MT-ATP8	4.99584e-122	0.677728	0.859	0.709	1.48506e-117	2	MT-ATP8
PTK2	1.07284e-106	1.07968	0.407	0.195	3.18912e-102	2	PTK2
KANK1	5.99955e-103	1.14977	0.301	0.117	1.78343e-98	2	KANK1
JMJD1C	2.57889e-98	1.07615	0.328	0.14	7.66599e-94	2	JMJD1C
TRIO	1.88992e-94	0.96059	0.391	0.189	5.61798e-90	2	TRIO
ACTB	7.8216e-83	0.980134	0.386	0.203	2.32505e-78	2	ACTB
SIPA1L1	8.69234e-83	0.996059	0.284	0.12	2.58388e-78	2	SIPA1L1
MSI2	3.03002e-76	0.898703	0.38	0.201	9.00703e-72	2	MSI2
NCOR2	1.56414e-75	0.893153	0.411	0.231	4.64957e-71	2	NCOR2
MT-ND4L	8.81556e-75	0.530615	0.876	0.768	2.62051e-70	2	MT-ND4L
CUX1	6.71634e-69	0.8064	0.47	0.293	1.9965e-64	2	CUX1
MT-ND1	1.4959e-61	0.263152	0.999	0.996	4.44672e-57	2	MT-ND1
PVT1	5.2022e-56	0.670933	0.489	0.323	1.5464e-51	2	PVT1
PBX1	3.76345e-47	0.778475	0.31	0.177	1.11872e-42	2	PBX1
ADK	2.56293e-38	0.663314	0.293	0.173	7.61855e-34	2	ADK
WNK1	2.41928e-30	0.589543	0.306	0.197	7.19156e-26	2	WNK1
IMMP2L	1.79401e-26	0.519345	0.323	0.216	5.33287e-22	2	IMMP2L
CMIP	1.47376e-22	0.440746	0.264	0.171	4.3809e-18	2	CMIP
GAPDH	1.31134e-20	0.438127	0.39	0.292	3.89809e-16	2	GAPDH
MAP4	1.81315e-17	0.454832	0.26	0.18	5.38976e-13	2	MAP4
PKM	2.66547e-13	0.306887	0.336	0.256	7.92336e-09	2	PKM

## Sheet: HY_control_markers
	p_val	avg_log2FC	pct.1	pct.2	p_val_adj	cluster	gene	cluster
XIST	0	1.06955	0.986	0.598	0	0	XIST	Proliferation_realted Cell (PC)	marker
AUTS2	5.55297e-194	0.984855	0.597	0.19	1.65068e-189	0	AUTS2		marker
MT-RNR1	9.12445e-180	0.262285	1	1	2.71233e-175	0	MT-RNR1
RPS2	3.66057e-175	1.19253	0.436	0.125	1.08814e-170	0	RPS2
AMOT	1.2135e-162	0.825581	0.642	0.241	3.60726e-158	0	AMOT		marker
SLIT2	3.80203e-158	1.047	0.384	0.095	1.13019e-153	0	SLIT2
DTNA	2.86267e-147	0.952188	0.423	0.123	8.50956e-143	0	DTNA
GPC6	6.16129e-134	0.808458	0.528	0.191	1.8315e-129	0	GPC6
FHIT	6.97522e-131	0.804848	0.489	0.171	2.07345e-126	0	FHIT
CREB5	3.7977e-122	0.841683	0.347	0.097	1.1289e-117	0	CREB5
NLGN1	3.98922e-116	0.744225	0.315	0.084	1.18583e-111	0	NLGN1
PRKG1	7.11869e-107	0.682395	0.354	0.111	2.1161e-102	0	PRKG1
ROBO1	1.25927e-102	0.681007	0.415	0.153	3.7433e-98	0	ROBO1
WWOX	1.41094e-100	0.639242	0.541	0.239	4.19416e-96	0	WWOX
SDK1	1.0255e-99	0.684097	0.304	0.088	3.04839e-95	0	SDK1
FIRRE	2.86087e-98	0.739801	0.281	0.08	8.50423e-94	0	FIRRE
JPX	1.01466e-96	0.685767	0.347	0.119	3.01617e-92	0	JPX
RACK1	2.73784e-95	0.729972	0.338	0.117	8.13852e-91	0	RACK1
PLS3	3.26543e-91	0.634082	0.315	0.103	9.7068e-87	0	PLS3
RORA	5.2728e-89	0.599119	0.296	0.092	1.56739e-84	0	RORA
ARL15	6.9432e-85	0.629841	0.316	0.11	2.06393e-80	0	ARL15
EEF2	2.73459e-84	0.555358	0.559	0.273	8.12885e-80	0	EEF2
ST6GALNAC3	5.24706e-84	0.490757	0.271	0.081	1.55974e-79	0	ST6GALNAC3
RP11-244M2.1	1.42102e-83	0.581423	0.519	0.246	4.22412e-79	0	RP11-244M2.1
DLEU1	1.45211e-83	0.544163	0.279	0.087	4.31654e-79	0	DLEU1
TMEM178B	7.40578e-83	0.592482	0.29	0.094	2.20144e-78	0	TMEM178B
BCAS3	1.519e-81	0.611533	0.364	0.145	4.51538e-77	0	BCAS3
PLCB1	2.33268e-81	0.619119	0.262	0.081	6.93414e-77	0	PLCB1
PTPRG	4.65957e-80	0.526155	0.325	0.116	1.38511e-75	0	PTPRG
KCNQ5	2.0093e-79	0.553969	0.263	0.082	5.97285e-75	0	KCNQ5
DNAH14	8.18784e-76	0.442663	0.355	0.136	2.43392e-71	0	DNAH14
IARS	9.51237e-73	0.557253	0.255	0.084	2.82765e-68	0	IARS
MYCBP2	4.91442e-71	0.51388	0.327	0.13	1.46086e-66	0	MYCBP2
MAGI1	2.41472e-70	0.464363	0.338	0.134	7.17801e-66	0	MAGI1
RBM26	2.63957e-70	0.565498	0.27	0.096	7.84638e-66	0	RBM26
CMSS1	3.89535e-70	0.527451	0.362	0.153	1.15793e-65	0	CMSS1
EPHA6	9.93665e-65	0.486438	0.269	0.099	2.95377e-60	0	EPHA6
BCOR	8.11595e-63	0.501629	0.289	0.115	2.41255e-58	0	BCOR
LIPE-AS1	9.47106e-63	0.499228	0.257	0.094	2.81537e-58	0	LIPE-AS1
HCFC1	2.47255e-61	0.389974	0.376	0.171	7.3499e-57	0	HCFC1
ANKRD11	1.03374e-60	0.428917	0.429	0.21	3.0729e-56	0	ANKRD11
DIAPH2	3.22507e-60	0.461523	0.259	0.098	9.58684e-56	0	DIAPH2
USP9X	2.06561e-59	0.414624	0.285	0.114	6.14022e-55	0	USP9X
FOXP1	7.79701e-59	0.396298	0.296	0.121	2.31774e-54	0	FOXP1
CACNA2D3	1.33559e-58	0.444858	0.253	0.095	3.97018e-54	0	CACNA2D3
CDC42BPA	1.85672e-56	0.405112	0.25	0.096	5.51929e-52	0	CDC42BPA
NFIA	1.38553e-55	0.381529	0.365	0.171	4.11864e-51	0	NFIA
GMDS	1.41587e-55	0.427376	0.311	0.136	4.20881e-51	0	GMDS
STAG2	4.48194e-54	0.41839	0.291	0.126	1.3323e-49	0	STAG2
RAD51B	8.49484e-54	0.412876	0.463	0.242	2.52518e-49	0	RAD51B
CENPP	4.91201e-53	0.381721	0.278	0.117	1.46014e-48	0	CENPP
PABPC1	5.67102e-53	0.398863	0.509	0.276	1.68577e-48	0	PABPC1
LMBR1	3.31371e-52	0.363161	0.255	0.102	9.85035e-48	0	LMBR1
KMT2C	6.09098e-52	0.392093	0.393	0.198	1.81061e-47	0	KMT2C
AKT3	2.12832e-51	0.321896	0.286	0.122	6.32664e-47	0	AKT3
EXT1	3.06438e-50	0.450373	0.327	0.155	9.10918e-46	0	EXT1
SCD	4.42952e-50	0.53574	0.281	0.127	1.31672e-45	0	SCD
HIPK2	4.86766e-50	0.3668	0.274	0.118	1.44696e-45	0	HIPK2
PUM1	7.72312e-50	0.386241	0.298	0.135	2.29578e-45	0	PUM1
SRPK2	5.57546e-49	0.385688	0.261	0.112	1.65736e-44	0	SRPK2
LARP1	3.71314e-47	0.322287	0.33	0.159	1.10377e-42	0	LARP1
KDM6A	8.45024e-47	0.351984	0.264	0.116	2.51192e-42	0	KDM6A
HNRNPU	1.26401e-46	0.269085	0.28	0.123	3.7574e-42	0	HNRNPU
HNRNPC	4.38743e-46	0.316562	0.355	0.177	1.30421e-41	0	HNRNPC
CNOT1	1.05007e-43	0.309778	0.376	0.196	3.12143e-39	0	CNOT1
ENAH	2.89773e-43	0.268066	0.364	0.185	8.61378e-39	0	ENAH
NSD1	3.50417e-43	0.372289	0.271	0.127	1.04165e-38	0	NSD1
IGF2BP2	3.85944e-43	0.355835	0.25	0.112	1.14726e-38	0	IGF2BP2
TBL1X	5.42744e-43	0.320248	0.42	0.227	1.61336e-38	0	TBL1X
SPEN	6.76821e-43	0.324346	0.367	0.191	2.01192e-38	0	SPEN
NONO	1.1029e-42	0.321792	0.251	0.114	3.27849e-38	0	NONO
SMARCC1	4.87783e-41	0.338027	0.286	0.14	1.44998e-36	0	SMARCC1
KMT2A	7.18117e-41	0.298136	0.318	0.161	2.13467e-36	0	KMT2A
EEF1A1	2.45256e-40	0.328883	0.321	0.165	7.29047e-36	0	EEF1A1
DDX17	2.51444e-40	0.300723	0.281	0.135	7.47443e-36	0	DDX17
RABGAP1L	6.23371e-38	0.297614	0.283	0.141	1.85303e-33	0	RABGAP1L
CANX	6.39462e-35	0.286711	0.261	0.13	1.90086e-30	0	CANX
MT-ND5	3.77588e-107	0.369311	0.999	1	1.12242e-102	1	MT-ND5	Primary Proliferative Cell (PPC)
MT-ND1	2.95244e-47	0.264785	0.993	0.996	8.77641e-43	1	MT-ND1
XIST1	1.36117e-31	0.29412	0.902	0.679	4.04622e-27	1	XIST		marker
MTATP6P1	1.58189e-07	0.251241	0.642	0.729	0.00470234	1	MTATP6P1
SMYD3	7.5524e-06	0.335908	0.174	0.254	0.224503	1	SMYD3
RP11-244M2.11	0.00271779	0.266887	0.285	0.391	1	1	RP11-244M2.1
PDE3A	0	3.86713	0.663	0.036	0	2	PDE3A	Apoptosis_related Cell (AC)	marker
MIR100HG	0	2.82555	0.377	0.008	0	2	MIR100HG
BASP1	0	2.65194	0.395	0.02	0	2	BASP1		marker
MALAT1	0	2.56753	0.739	0.267	0	2	MALAT1
KYNU	0	2.56311	0.296	0.005	0	2	KYNU
CPS1	0	2.46399	0.377	0.03	0	2	CPS1
NEAT1	0	2.08743	0.902	0.533	0	2	NEAT1		marker
SLCO3A1	1.74181e-285	2.29232	0.279	0.011	5.1777e-281	2	SLCO3A1
COL12A1	2.36323e-268	2.13993	0.259	0.009	7.02494e-264	2	COL12A1
MYO1E	9.92595e-254	2.20257	0.334	0.039	2.95059e-249	2	MYO1E
LIMCH1	8.48887e-250	2.14059	0.345	0.045	2.5234e-245	2	LIMCH1
FTH1	3.43619e-249	2.16575	0.467	0.111	1.02144e-244	2	FTH1
PLEC	9.49499e-241	2.09917	0.37	0.06	2.82248e-236	2	PLEC
MT-CO3	6.93751e-232	0.741135	0.988	0.949	2.06224e-227	2	MT-CO3
LAMA5	1.94658e-230	2.00994	0.346	0.052	5.78641e-226	2	LAMA5
MT-ND4	2.13149e-230	0.651166	1	0.999	6.33607e-226	2	MT-ND4
HSPG2	2.36702e-227	2.0237	0.284	0.028	7.0362e-223	2	HSPG2
COL5A1	4.57334e-215	2.00548	0.296	0.037	1.35947e-210	2	COL5A1
PDE10A	6.10282e-214	1.91215	0.415	0.095	1.81413e-209	2	PDE10A
CDYL2	2.88891e-213	1.92932	0.272	0.027	8.58757e-209	2	CDYL2
AHNAK	3.0552e-198	1.95789	0.27	0.031	9.0819e-194	2	AHNAK
TEAD1	7.65381e-178	1.68938	0.42	0.119	2.27517e-173	2	TEAD1
MT-ND2	3.49837e-171	0.694625	0.997	0.981	1.03992e-166	2	MT-ND2
MT-CO1	9.53403e-170	0.456213	1	0.996	2.83409e-165	2	MT-CO1
MT-ATP6	1.54425e-166	0.614254	0.999	0.977	4.59043e-162	2	MT-ATP6
MT-CO2	2.93124e-158	0.609061	0.996	0.977	8.71342e-154	2	MT-CO2
ADARB1	9.1647e-154	1.69971	0.297	0.061	2.7243e-149	2	ADARB1
ARID5B	7.85757e-149	1.7232	0.263	0.048	2.33574e-144	2	ARID5B
MT-CYB	5.33643e-141	0.527372	0.999	0.982	1.58631e-136	2	MT-CYB
CD55	7.24919e-140	1.70963	0.27	0.056	2.15489e-135	2	CD55
EGFR	2.46685e-139	1.61141	0.265	0.053	7.33295e-135	2	EGFR
DOCK5	2.44311e-135	1.5288	0.265	0.055	7.26239e-131	2	DOCK5
SLC7A5	8.2715e-130	1.50558	0.368	0.118	2.45879e-125	2	SLC7A5
AFF1	1.0992e-129	1.52447	0.267	0.059	3.26749e-125	2	AFF1
NHS	1.5989e-120	1.51501	0.278	0.07	4.7529e-116	2	NHS
PDE4D	1.04552e-119	1.41185	0.429	0.171	3.10791e-115	2	PDE4D
ZBTB20	7.51713e-117	1.45445	0.27	0.067	2.23454e-112	2	ZBTB20
DST	3.22415e-114	1.44987	0.265	0.066	9.5841e-110	2	DST
CRTC3	2.13164e-106	1.34025	0.29	0.085	6.33651e-102	2	CRTC3
PALLD	2.86765e-105	1.35568	0.258	0.068	8.52439e-101	2	PALLD
MT-ND51	1.72424e-103	0.393533	1	0.999	5.12547e-99	2	MT-ND5
MTATP6P11	9.88425e-94	0.789515	0.828	0.655	2.93819e-89	2	MTATP6P1
IGF1R	2.07803e-87	1.10151	0.494	0.262	6.17716e-83	2	IGF1R
MT-ATP8	1.01901e-81	0.657369	0.852	0.708	3.02912e-77	2	MT-ATP8
IQGAP1	4.97882e-81	1.17345	0.253	0.081	1.48e-76	2	IQGAP1
TRIO	4.68116e-78	1.06419	0.402	0.189	1.39152e-73	2	TRIO
MT-ND11	2.77986e-76	0.385869	0.998	0.994	8.26341e-72	2	MT-ND1
DAG1	3.56746e-73	1.0998	0.25	0.085	1.06046e-68	2	DAG1
ACTB	7.43683e-72	1.10171	0.43	0.228	2.21067e-67	2	ACTB
KANK1	9.16981e-70	1.10899	0.292	0.116	2.72582e-65	2	KANK1
PTK2	1.447e-69	1.05761	0.4	0.202	4.30134e-65	2	PTK2
JMJD1C	9.24678e-64	1.0189	0.337	0.154	2.7487e-59	2	JMJD1C
SIPA1L1	7.13791e-60	0.966608	0.292	0.125	2.12182e-55	2	SIPA1L1
MSI2	1.63272e-50	0.877441	0.375	0.206	4.85343e-46	2	MSI2
MT-ND4L	6.38907e-48	0.521874	0.84	0.731	1.89921e-43	2	MT-ND4L
CUX1	7.81721e-46	0.797761	0.471	0.305	2.32374e-41	2	CUX1
NCOR2	7.11012e-43	0.80359	0.402	0.244	2.11355e-38	2	NCOR2
GSK3B	2.31081e-42	0.785526	0.254	0.119	6.86912e-38	2	GSK3B
PVT1	2.0959e-39	0.708949	0.486	0.332	6.23026e-35	2	PVT1
AKAP13	2.96983e-35	0.759256	0.253	0.129	8.8281e-31	2	AKAP13
ADK	8.53135e-34	0.763913	0.311	0.178	2.53603e-29	2	ADK
PBX1	3.56708e-29	0.708126	0.302	0.181	1.06035e-24	2	PBX1
CMIP	1.8747e-17	0.451911	0.276	0.18	5.57274e-13	2	CMIP
WNK1	2.37027e-17	0.522965	0.312	0.215	7.04587e-13	2	WNK1
GAPDH	9.09333e-16	0.45206	0.403	0.306	2.70308e-11	2	GAPDH
IMMP2L	1.75554e-13	0.425834	0.306	0.219	5.21852e-09	2	IMMP2L
MAP4	5.13016e-12	0.422814	0.265	0.188	1.52499e-07	2	MAP4
RPTOR	8.25824e-10	0.338351	0.255	0.185	2.45484e-05	2	RPTOR
PKM	1.53082e-09	0.308255	0.348	0.27	4.55053e-05	2	PKM

## Sheet: HP_control_markers
	p_val	avg_log2FC	pct.1	pct.2	p_val_adj	cluster	gene	cluster
XIST	8.49617e-117	0.567754	0.922	0.59	2.52557e-112	0	XIST	Primary Proliferative Cell (PPC)	marker
AMOT	2.80113e-16	0.690668	0.398	0.386	8.32664e-12	0	AMOT
PRKDC	4.7183e-08	0.256718	0.211	0.311	0.00140256	0	PRKDC
SMYD3	3.21067e-07	0.285538	0.183	0.264	0.00954404	0	SMYD3
DTNA	1.64936e-06	0.270116	0.187	0.268	0.0490288	0	DTNA
RNU4-2	4.20613e-06	0.283404	0.19	0.268	0.125032	0	RNU4-2
ENAH	1.44011e-05	0.320033	0.207	0.292	0.428086	0	ENAH
FHIT	1.49541e-05	0.672463	0.29	0.3	0.444526	0	FHIT
HCFC1	8.64432e-05	0.425883	0.22	0.308	1	0	HCFC1
GPC6	0.000295866	0.559761	0.302	0.319	1	0	GPC6
POLR2A	0.00031368	0.261736	0.301	0.414	1	0	POLR2A
WWOX	0.00274522	0.527657	0.337	0.371	1	0	WWOX
MT-ND3	0.0027472	0.291998	0.538	0.652	1	0	MT-ND3
ROBO1	0.00633669	0.387784	0.211	0.278	1	0	ROBO1
ARID1B	0.00774742	0.421518	0.224	0.298	1	0	ARID1B
XIST1	1.16699e-268	0.933785	0.992	0.639	3.46899e-264	1	XIST	Proliferation_realted Cell (PC)	marker
SLIT2	7.50361e-195	1.0868	0.439	0.107	2.23052e-190	1	SLIT2		marker
AUTS2	5.65614e-189	0.86839	0.648	0.218	1.68134e-184	1	AUTS2
RPS2	8.83525e-178	0.989338	0.483	0.146	2.62636e-173	1	RPS2
DTNA1	1.12016e-174	0.903697	0.478	0.136	3.32978e-170	1	DTNA
CREB5	1.18668e-152	0.869641	0.387	0.103	3.52752e-148	1	CREB5
GPC61	2.35501e-147	0.756301	0.58	0.207	7.00051e-143	1	GPC6
AMOT1	1.78323e-131	0.622651	0.678	0.279	5.30084e-127	1	AMOT		marker
NLGN1	2.20773e-131	0.673691	0.361	0.1	6.5627e-127	1	NLGN1
PRKG1	4.93037e-122	0.64517	0.399	0.125	1.4656e-117	1	PRKG1
FHIT1	3.64223e-120	0.603136	0.537	0.202	1.08269e-115	1	FHIT
RORA	4.06445e-116	0.65505	0.335	0.097	1.2082e-111	1	RORA
RACK1	2.96352e-109	0.651951	0.379	0.129	8.80936e-105	1	RACK1
ST6GALNAC3	1.08886e-103	0.488141	0.309	0.09	3.23674e-99	1	ST6GALNAC3
SDK1	2.70864e-103	0.553837	0.336	0.104	8.0517e-99	1	SDK1
ROBO11	6.12384e-102	0.55891	0.449	0.17	1.82037e-97	1	ROBO1
KCNQ5	1.55062e-100	0.613598	0.295	0.086	4.60938e-96	1	KCNQ5
FIRRE	5.60724e-100	0.589295	0.315	0.098	1.66681e-95	1	FIRRE
JPX	6.80017e-98	0.555674	0.38	0.135	2.02142e-93	1	JPX
ARL15	7.11138e-97	0.560563	0.349	0.119	2.11393e-92	1	ARL15
TSHZ2	1.22279e-95	0.628627	0.286	0.086	3.63487e-91	1	TSHZ2
PTPRG	1.73398e-95	0.521352	0.361	0.124	5.15444e-91	1	PTPRG
DNAH14	2.61114e-94	0.480722	0.406	0.148	7.76186e-90	1	DNAH14
TMEM178B	3.96525e-93	0.507333	0.324	0.106	1.17871e-88	1	TMEM178B
WWOX1	1.48418e-90	0.526414	0.581	0.268	4.41188e-86	1	WWOX
BCAS3	8.27155e-90	0.540404	0.401	0.155	2.4588e-85	1	BCAS3
PLCB1	5.21289e-89	0.545089	0.295	0.094	1.54958e-84	1	PLCB1
EEF2	4.74099e-88	0.497715	0.608	0.289	1.40931e-83	1	EEF2
DLEU1	4.78647e-88	0.430215	0.308	0.101	1.42283e-83	1	DLEU1
TENM4	1.09265e-85	0.482965	0.268	0.082	3.24802e-81	1	TENM4
IARS	6.5433e-84	0.489989	0.284	0.092	1.94506e-79	1	IARS
MYCBP2	5.15564e-83	0.497177	0.362	0.137	1.53257e-78	1	MYCBP2
CMSS1	9.90565e-83	0.467106	0.4	0.159	2.94455e-78	1	CMSS1
DOCK3	2.28741e-82	0.473407	0.263	0.081	6.79955e-78	1	DOCK3
PLS3	2.39196e-81	0.43352	0.345	0.127	7.11034e-77	1	PLS3
FANCA	2.00196e-80	0.586408	0.28	0.096	5.95103e-76	1	FANCA
LRP1B	3.34938e-79	0.487802	0.272	0.089	9.95637e-75	1	LRP1B
RP11-244M2.1	1.06611e-78	0.487108	0.559	0.267	3.16912e-74	1	RP11-244M2.1
MAGI1	4.08229e-78	0.391101	0.376	0.146	1.2135e-73	1	MAGI1
EPB41	7.50445e-76	0.45681	0.259	0.086	2.23077e-71	1	EPB41
UBE3C	1.89829e-74	0.39302	0.283	0.099	5.64287e-70	1	UBE3C
CDC42BPA	1.95879e-72	0.427132	0.285	0.102	5.82269e-68	1	CDC42BPA
LIPE-AS1	7.73186e-72	0.41942	0.291	0.105	2.29837e-67	1	LIPE-AS1
USP9X	8.2524e-71	0.352281	0.322	0.124	2.45311e-66	1	USP9X
RBM26	1.65108e-69	0.43563	0.297	0.111	4.908e-65	1	RBM26
SPEN	1.68113e-69	0.437889	0.413	0.183	4.99732e-65	1	SPEN
BCOR	1.91156e-69	0.4137	0.312	0.12	5.68232e-65	1	BCOR
GMDS	6.47491e-69	0.421884	0.344	0.14	1.92473e-64	1	GMDS
KMT2C	3.92601e-67	0.415126	0.434	0.199	1.16705e-62	1	KMT2C
EPHA6	7.08058e-67	0.368571	0.292	0.11	2.10477e-62	1	EPHA6
EXT1	7.124e-67	0.487881	0.362	0.155	2.11768e-62	1	EXT1
FOXP1	7.6632e-67	0.332768	0.333	0.133	2.27796e-62	1	FOXP1
SCD	1.67598e-66	0.557565	0.316	0.129	4.98203e-62	1	SCD
TIAM1	2.47414e-65	0.35781	0.252	0.088	7.35463e-61	1	TIAM1
DIAPH2	4.49018e-64	0.383693	0.283	0.108	1.33475e-59	1	DIAPH2
NFIA	9.18071e-64	0.332747	0.404	0.18	2.72906e-59	1	NFIA
C2orf48	2.82198e-63	0.396209	0.254	0.092	8.38863e-59	1	C2orf48
PRKCE	2.91459e-63	0.360015	0.274	0.104	8.6639e-59	1	PRKCE
CACNA2D3	8.67924e-63	0.371492	0.278	0.105	2.57999e-58	1	CACNA2D3
RAD51B	1.36655e-62	0.400873	0.51	0.253	4.06221e-58	1	RAD51B
NCL	1.50648e-62	0.379928	0.264	0.099	4.47816e-58	1	NCL
TLE4	2.41218e-62	0.366232	0.279	0.107	7.17044e-58	1	TLE4
PABPC1	9.17564e-62	0.376879	0.559	0.285	2.72755e-57	1	PABPC1
EFNA5	3.38279e-61	0.369181	0.273	0.105	1.00557e-56	1	EFNA5
HS6ST2	5.2531e-61	0.285389	0.266	0.099	1.56154e-56	1	HS6ST2
RPS4X	1.33083e-60	0.312319	0.278	0.107	3.95603e-56	1	RPS4X
AKT3	3.30536e-60	0.31857	0.309	0.125	9.82552e-56	1	AKT3
CENPP	5.96824e-60	0.325901	0.308	0.125	1.77412e-55	1	CENPP
GAPDH	7.79501e-60	0.375468	0.49	0.242	2.31714e-55	1	GAPDH
ANKRD11	1.24869e-59	0.342316	0.459	0.222	3.71184e-55	1	ANKRD11
LMBR1	6.27777e-58	0.314302	0.279	0.11	1.86613e-53	1	LMBR1
CNOT1	7.9074e-57	0.311291	0.42	0.2	2.35055e-52	1	CNOT1
KMT2A	1.29959e-56	0.33576	0.355	0.16	3.86316e-52	1	KMT2A
HIPK2	2.02681e-56	0.295866	0.301	0.126	6.02491e-52	1	HIPK2
SRPK2	2.15803e-55	0.293682	0.294	0.123	6.41496e-51	1	SRPK2
DIAPH3	1.29294e-54	0.373652	0.255	0.101	3.8434e-50	1	DIAPH3
STAG2	3.75019e-54	0.268337	0.318	0.139	1.11478e-49	1	STAG2
ENAH1	2.19022e-53	0.262442	0.407	0.194	6.51065e-49	1	ENAH
BBX	3.02185e-53	0.301855	0.284	0.12	8.98274e-49	1	BBX
NONO	4.35076e-53	0.310075	0.277	0.117	1.29331e-48	1	NONO
EEF1A1	4.78105e-52	0.285062	0.356	0.167	1.42121e-47	1	EEF1A1
PUM1	1.49693e-51	0.267167	0.325	0.145	4.44977e-47	1	PUM1
SMARCC1	2.01609e-51	0.310055	0.321	0.145	5.99304e-47	1	SMARCC1
KDM6A	3.93517e-51	0.277929	0.29	0.125	1.16977e-46	1	KDM6A
SND1	1.54845e-50	0.290197	0.419	0.21	4.60293e-46	1	SND1
RABGAP1L	5.78794e-50	0.31089	0.319	0.146	1.72052e-45	1	RABGAP1L
GPHN	3.82183e-49	0.255759	0.276	0.118	1.13608e-44	1	GPHN
IGF2BP2	8.1581e-48	0.287607	0.273	0.119	2.42508e-43	1	IGF2BP2
YLPM1	5.07433e-47	0.271675	0.277	0.123	1.50839e-42	1	YLPM1
RBFOX2	1.40269e-46	0.263971	0.26	0.112	4.16965e-42	1	RBFOX2
POLA1	1.53901e-46	0.252003	0.397	0.197	4.57485e-42	1	POLA1
NSD1	1.59468e-46	0.251789	0.301	0.137	4.74033e-42	1	NSD1
ATXN1	2.02403e-46	0.311209	0.26	0.114	6.01663e-42	1	ATXN1
TBL1X	1.08079e-45	0.257596	0.443	0.23	3.21277e-41	1	TBL1X
UBE2E2	9.61106e-45	0.2673	0.267	0.119	2.85698e-40	1	UBE2E2
E2F3	2.27576e-43	0.253056	0.257	0.114	6.76492e-39	1	E2F3
SRRM2	5.12644e-40	0.259809	0.627	0.363	1.52389e-35	1	SRRM2
PDE3A	0	4.0044	0.702	0.036	0	2	PDE3A	Apoptosis_related Cell (AC)	marker
MIR100HG	0	2.90899	0.377	0.007	0	2	MIR100HG
BASP1	0	2.7561	0.405	0.02	0	2	BASP1
KYNU	0	2.59989	0.295	0.004	0	2	KYNU		marker
MALAT1	0	2.5637	0.739	0.264	0	2	MALAT1
CPS1	0	2.50533	0.375	0.029	0	2	CPS1
SLCO3A1	0	2.45128	0.297	0.012	0	2	SLCO3A1
NEAT1	0	1.96908	0.858	0.518	0	2	NEAT1
COL12A1	6.09093e-287	2.16417	0.26	0.01	1.81059e-282	2	COL12A1
MT-CO3	2.16353e-286	0.781994	0.99	0.949	6.4313e-282	2	MT-CO3
LIMCH1	9.21551e-283	2.15534	0.349	0.044	2.7394e-278	2	LIMCH1
PLEC	6.94533e-279	2.18867	0.377	0.059	2.06457e-274	2	PLEC
MT-ND4	2.1795e-278	0.626934	1	0.999	6.4788e-274	2	MT-ND4
MYO1E	7.11443e-263	2.15624	0.319	0.037	2.11484e-258	2	MYO1E
LAMA5	1.07625e-249	2.05907	0.339	0.051	3.19926e-245	2	LAMA5
HSPG2	6.8071e-238	2.00639	0.277	0.028	2.02348e-233	2	HSPG2
PDE10A	1.26168e-235	1.94337	0.408	0.092	3.75046e-231	2	PDE10A
AHNAK	1.88284e-233	2.04879	0.28	0.03	5.59694e-229	2	AHNAK
FTH1	1.0557e-231	1.9706	0.44	0.116	3.13818e-227	2	FTH1		marker
COL5A1	3.65261e-215	1.96352	0.273	0.034	1.08577e-210	2	COL5A1
CDYL2	9.83852e-214	1.86744	0.253	0.026	2.9246e-209	2	CDYL2
MT-ND2	5.57227e-210	0.703555	0.997	0.982	1.65641e-205	2	MT-ND2
MT-CO1	6.54423e-204	0.459216	1	0.996	1.94534e-199	2	MT-CO1
TEAD1	1.27798e-202	1.73132	0.419	0.116	3.79894e-198	2	TEAD1
MT-CO2	1.18127e-182	0.611874	0.996	0.977	3.51145e-178	2	MT-CO2
MT-ATP6	2.88509e-181	0.538484	0.999	0.977	8.57621e-177	2	MT-ATP6
ADARB1	8.79172e-180	1.80581	0.296	0.057	2.61343e-175	2	ADARB1
ARID5B	5.11812e-170	1.79722	0.264	0.046	1.52141e-165	2	ARID5B
SLC7A5	6.56738e-161	1.61889	0.382	0.117	1.95222e-156	2	SLC7A5
DOCK5	9.01208e-151	1.59879	0.26	0.052	2.67893e-146	2	DOCK5
CD55	2.08863e-148	1.74574	0.254	0.051	6.20867e-144	2	CD55
EGFR	1.93583e-145	1.65053	0.254	0.052	5.75444e-141	2	EGFR
DST	1.06991e-143	1.56107	0.28	0.066	3.1804e-139	2	DST
MT-CYB	5.81992e-141	0.477676	1	0.983	1.73003e-136	2	MT-CYB
MT-ND5	4.58399e-134	0.437478	1	0.999	1.36264e-129	2	MT-ND5
PDE4D	6.68352e-134	1.45977	0.422	0.167	1.98674e-129	2	PDE4D
ZBTB20	6.42858e-133	1.53922	0.266	0.064	1.91096e-128	2	ZBTB20
NHS	6.46472e-133	1.55548	0.272	0.067	1.9217e-128	2	NHS
IGF1R	2.71737e-116	1.22481	0.502	0.251	8.07765e-112	2	IGF1R
CRTC3	1.44748e-111	1.32764	0.276	0.081	4.30278e-107	2	CRTC3
MT-ND1	4.17551e-102	0.408968	0.999	0.994	1.24121e-97	2	MT-ND1
MTATP6P1	4.4321e-101	0.731968	0.825	0.653	1.31749e-96	2	MTATP6P1
TRIO	3.27043e-92	1.10093	0.403	0.184	9.72169e-88	2	TRIO
MT-ATP8	4.96296e-82	0.610063	0.845	0.711	1.47529e-77	2	MT-ATP8
PTK2	2.84505e-79	1.07716	0.393	0.193	8.45721e-75	2	PTK2
KANK1	1.2135e-75	1.10519	0.289	0.116	3.60724e-71	2	KANK1
JMJD1C	1.6655e-73	1.07209	0.333	0.15	4.95086e-69	2	JMJD1C
SIPA1L1	2.47257e-68	1.01689	0.287	0.121	7.34997e-64	2	SIPA1L1
CUX1	2.27982e-65	0.89325	0.49	0.302	6.77701e-61	2	CUX1
MT-ND4L	6.44771e-62	0.535157	0.852	0.735	1.91665e-57	2	MT-ND4L
ACTB	3.3296e-60	0.940518	0.399	0.225	9.89757e-56	2	ACTB
MSI2	1.02218e-56	0.899615	0.37	0.201	3.03853e-52	2	MSI2
PVT1	1.37568e-52	0.810473	0.494	0.327	4.08935e-48	2	PVT1
NCOR2	1.40882e-39	0.734772	0.381	0.24	4.18787e-35	2	NCOR2
AKAP13	5.97575e-39	0.771459	0.25	0.127	1.77635e-34	2	AKAP13
PBX1	6.56846e-37	0.775649	0.305	0.177	1.95254e-32	2	PBX1
ADK	1.91228e-35	0.765165	0.302	0.176	5.68445e-31	2	ADK
CMIP	3.13411e-22	0.521642	0.269	0.168	9.31644e-18	2	CMIP
WNK1	5.76537e-16	0.491006	0.3	0.214	1.71381e-11	2	WNK1
IMMP2L	1.02227e-12	0.426617	0.292	0.215	3.0388e-08	2	IMMP2L
MAP4	4.03635e-11	0.393389	0.251	0.182	1.19985e-06	2	MAP4
RPTOR	9.90111e-09	0.301389	0.25	0.188	0.000294321	2	RPTOR
GAPDH1	1.63949e-07	0.289156	0.354	0.296	0.00487354	2	GAPDH

[truncated: 4 more sheets: HI_control_markers, YP_control_markers, YI_control_markers, PI_control_markers]
