# Supplementary material for: Multiplexed Transcriptomics for Screening Drug Combinations and Defining the Mechanism of Action of HCC Therapeutics at Single‐Cell Resolution
Source: Cell Prolif. 2025 Nov 27;59(6):e70148. doi: 10.1111/cpr.70148 (PMC13241834; doi:10.1111/cpr.70148)
Supplement: Supplementary file 4 — Table S3: Molecular mechanisms elucidation at the single‐cell level. (Sheet 1–3) Differentially expressed genes detected in each cell cluster for HCC cells with HY treatment. Genes are selected by log foldchange > 0.25, Bonferroni‐adjusted p‐value < 0.1, expressed in at least 15% of cells in either population (Seurat FindAllMarkers). Log fold change is calculated as arithmetic mean of log10 cpm values of one population minus the arithmetic mean of log10 cpm values of the second, and fold change is 10log_foldchange. p‐Values were calculated by the Wilcoxon rank sum test. (Sheet 4) The information of hub genes in HCC cells with HY treatment. (Sheet 5) The information of enriched motif in HCC cells with HY treatment. (Sheet 6) The information of regulon and target genes in HCC cells with HY treatment. (Sheet 7) The information of AUC cell thresholds in HCC cells with HY treatment. [file CPR-59-e70148-s002.xlsx]

## Sheet: Marker_PC
	p_val	avg_log2FC	pct.1	pct.2	p_val_adj
MT-ND4	3.87879e-26	1.32013	1	0.999	1.15301e-21
MT-ND5	2.24274e-24	1.13774	1	1	6.66677e-20
MT-ATP6	1.09398e-23	1.23634	1	0.976	3.25196e-19
MT-ND2	2.67408e-21	1.29621	1	0.985	7.94896e-17
MT-ND1	5.66941e-21	1.07148	1	0.995	1.68529e-16
MT-CO2	1.39743e-20	1.15483	1	0.979	4.154e-16
MT-CYB	1.2823e-19	1.03367	1	0.974	3.81175e-15
MT-CO1	3.78495e-18	0.859759	1	0.997	1.12511e-13
MT-RNR1	4.84233e-18	-0.583091	1	1	1.43943e-13
MT-CO3	4.48216e-13	0.842931	1	0.952	1.33237e-08
MT-ATP8	1.67849e-12	1.42801	0.905	0.739	4.98946e-08
MT-ND4L	6.7742e-12	1.10521	0.976	0.759	2.0137e-07
MTATP6P1	3.21296e-08	1.27112	0.881	0.662	0.000955084
XIST	6.80076e-06	-0.60251	1	0.986	0.202159
MT-ND3	2.1918e-05	0.828106	0.81	0.664	0.651535
POLR2A	0.00013602	1.45812	0.595	0.419	1
RPS2	0.000142629	-1.14685	0.119	0.441	1
SMG7	0.000159423	1.21175	0.31	0.126	1
PLS3	0.000259469	-1.6983	0.048	0.319	1
IARS	0.000632637	-1.7583	0.024	0.258	1
LIPE-AS1	0.000815129	-1.30921	0.024	0.26	1
RACK1	0.00191761	-1.14979	0.095	0.342	1
CACNA2D3	0.00197877	-1.58678	0.048	0.256	1
ANKRD11	0.00206869	-0.829611	0.167	0.433	1
SCD	0.00250124	-1.35166	0.071	0.284	1
FOXP1	0.00257257	-1.08657	0.071	0.3	1
MAGI1	0.00324489	-1.20776	0.119	0.341	1
BCAS3	0.00328411	-0.661917	0.119	0.367	1
POLA1	0.00403173	-0.752758	0.119	0.358	1
SND1	0.0048783	-1.17071	0.167	0.381	1
EEF1A1	0.00528917	-0.853738	0.095	0.324	1
ST6GALNAC3	0.00598742	-1.00823	0.071	0.274	1
AMOT	0.00624125	0.542897	0.81	0.639	1
CREB5	0.00866101	-0.991733	0.143	0.35	1
SRPK2	0.00885843	-0.914957	0.071	0.264	1
CUX1	0.0126613	-0.664916	0.19	0.411	1
HCFC1	0.0134492	0.837835	0.5	0.374	1
PKM	0.0176978	0.811129	0.452	0.343	1
ARL15	0.0192188	-0.90708	0.143	0.318	1
USP9X	0.0202617	-0.891497	0.119	0.287	1
NFIA	0.0267169	-0.756262	0.19	0.368	1
DTNA	0.0273604	-0.520826	0.214	0.426	1
GMDS	0.0282863	-0.638284	0.143	0.314	1
SMARCC1	0.0287562	-0.653435	0.119	0.289	1
GPC6	0.0304544	-0.571971	0.333	0.531	1
SLIT2	0.0308235	-0.533082	0.19	0.387	1
RAD51B	0.0338369	-0.494581	0.262	0.466	1
LARP1	0.0347711	-0.749511	0.167	0.333	1
CDC42BPA	0.0348464	-0.613894	0.095	0.252	1
STAG1	0.0368623	-0.827454	0.119	0.264	1
HUWE1	0.037419	-0.504685	0.262	0.441	1
IGF2BP2	0.0385517	-0.534761	0.095	0.252	1
GATAD2B	0.0388446	-0.472574	0.095	0.256	1
EIF4G3	0.0413276	-0.586025	0.167	0.338	1
PTPRG	0.0430248	-0.425219	0.167	0.327	1
MED13L	0.0439134	-0.757838	0.119	0.267	1
DIAPH2	0.0460555	-0.429938	0.119	0.261	1
AGAP1	0.0471074	-0.502802	0.238	0.405	1
PLCB1	0.0474835	-0.65801	0.119	0.264	1
MAP4	0.0488488	-0.843181	0.119	0.254	1
CACHD1	0.051196	0.674546	0.286	0.184	1
ARID1B	0.0552517	-0.71246	0.214	0.363	1
CENPP	0.0566586	-0.774134	0.143	0.28	1
CMSS1	0.0570096	-0.298067	0.19	0.364	1
PVT1	0.0598234	-0.428423	0.262	0.439	1
KMT2A	0.0609185	-0.534708	0.167	0.32	1
PRKG1	0.0645102	-0.479773	0.19	0.356	1
KCNQ5	0.0699909	0.628119	0.357	0.262	1
RNU4-2	0.0732422	-0.463066	0.143	0.293	1
PABPC1	0.0743206	-0.322166	0.31	0.512	1
MTHFD1L	0.0747122	-0.690652	0.143	0.273	1
IGF1R	0.0748856	-0.51813	0.19	0.344	1
CNOT1	0.0812011	-0.476093	0.214	0.379	1
DLEU1	0.0836682	-0.339065	0.143	0.281	1
ZNF703	0.0928972	0.855772	0.262	0.183	1
NSD1	0.0935546	-0.540607	0.143	0.273	1
KMT2C	0.0964755	-0.396588	0.238	0.396	1
PRRC2B	0.096494	-0.426604	0.238	0.4	1
SMYD3	0.101083	-0.395612	0.167	0.308	1
IMMP2L	0.10168	-0.687392	0.167	0.283	1
JPX	0.102958	-0.507197	0.214	0.35	1
KDM6A	0.106444	-0.496254	0.143	0.266	1
TTC28	0.11366	-0.391706	0.214	0.367	1
GNGT1	0.118175	-0.617179	0.19	0.308	1
UBE3C	0.127313	-0.5912	0.143	0.25	1
GSE1	0.135265	-0.518391	0.286	0.412	1
MALAT1	0.146399	-0.563416	0.262	0.374	1
DOCK1	0.149964	0.642815	0.286	0.221	1
PTK2	0.155641	-0.513885	0.167	0.272	1
EP300	0.188477	0.51976	0.286	0.22	1
BSG	0.217873	0.553845	0.262	0.208	1
TRIO	0.235687	-0.4822	0.167	0.252	1
KANSL1	0.319589	-0.293296	0.19	0.273	1
ENAH	0.343131	-0.367685	0.286	0.365	1
HNRNPU	0.401775	0.400745	0.31	0.279	1
KMT2D	0.419583	0.486107	0.286	0.271	1
NCOR2	0.431941	0.266057	0.381	0.347	1
CANX	0.455006	0.352276	0.286	0.26	1
PTMA	0.46534	0.429987	0.286	0.268	1
TBL1X	0.480838	-0.314674	0.357	0.421	1
YWHAE	0.559461	0.345021	0.357	0.386	1
LRP1B	0.681317	0.25409	0.262	0.248	1
DDX17	0.832389	0.252991	0.262	0.281	1
LMBR1	0.846389	0.277349	0.214	0.255	1
HNRNPUL1	0.933927	0.284923	0.238	0.277	1

## Sheet: Marker_PPC
	p_val	avg_log2FC	pct.1	pct.2	p_val_adj
MT-ND4	2.33382e-200	0.934117	1	0.999	6.93752e-196
MT-ND5	4.21898e-181	0.801125	1	0.998	1.25413e-176
MT-ATP6	2.90706e-143	0.971955	1	0.971	8.64152e-139
MT-ND2	5.15226e-132	0.951539	1	0.969	1.53156e-127
MT-CO1	4.68632e-110	0.70064	1	0.992	1.39305e-105
MT-CYB	4.9001e-101	0.726758	1	0.988	1.4566e-96
MT-CO2	2.32069e-95	0.759347	1	0.967	6.89849e-91
MT-RNR1	1.4226e-93	-0.432613	1	1	4.22882e-89
MT-ND1	4.35475e-92	0.69642	1	0.991	1.29449e-87
MT-CO3	1.13803e-74	0.777944	0.991	0.931	3.38291e-70
MT-RNR2	5.74113e-59	0.274916	1	1	1.70661e-54
MT-ATP8	5.63672e-35	0.811898	0.809	0.627	1.67557e-30
MT-ND4L	4.55516e-34	0.727594	0.844	0.649	1.35407e-29
MTATP6P1	1.3104e-21	0.65255	0.769	0.605	3.8953e-17
XIST	3.13196e-20	-0.522453	0.857	0.916	9.31006e-16
POLR2A	3.05838e-18	1.01582	0.446	0.269	9.09134e-14
MT-ND3	9.28469e-11	0.520817	0.6	0.478	2.75997e-06
NEAT1	2.52395e-06	-0.681319	0.335	0.431	0.075027
SRRM2	3.67666e-05	0.423742	0.398	0.31	1
RP11-244M2.1	9.43793e-05	-0.543458	0.224	0.304	1
RAD51B	0.000551045	-0.491648	0.187	0.26	1
AUTS2	0.000585555	-0.407705	0.22	0.297	1
EEF2	0.0036975	-0.341709	0.222	0.287	1
GPC6	0.00634741	-0.343523	0.25	0.308	1

## Sheet: Marker_AC
	p_val	avg_log2FC	pct.1	pct.2	p_val_adj
MT-ND4	7.10145e-143	0.907585	1	1	2.11098e-138
MT-ATP6	1.12221e-112	0.932484	1	0.999	3.33589e-108
MT-ND5	2.96489e-99	0.682984	1	1	8.81343e-95
MT-RNR1	1.48802e-91	-0.590581	1	1	4.42328e-87
MT-ND2	5.56755e-84	0.845184	0.997	0.997	1.65501e-79
MT-ND1	5.54303e-83	0.80754	1	0.998	1.64772e-78
MT-CO1	1.34926e-69	0.585456	1	1	4.01081e-65
MT-CO2	4.97745e-65	0.647211	1	0.995	1.4796e-60
MT-CYB	1.83511e-62	0.621615	1	0.999	5.45504e-58
MT-CO3	3.0765e-40	0.553719	0.994	0.987	9.14521e-36
MT-ATP8	3.597e-25	0.696321	0.901	0.841	1.06924e-20
MT-ND4L	9.27987e-21	0.624484	0.872	0.832	2.75854e-16
MTATP6P1	2.85811e-19	0.708178	0.858	0.821	8.49601e-15
CUX1	3.82071e-16	-0.752064	0.23	0.527	1.13575e-11
AHNAK	7.19635e-16	-1.20448	0.087	0.313	2.13919e-11
EEF1A1	2.45411e-15	-0.990599	0.07	0.287	7.29507e-11
PLEC	6.19874e-15	-0.945814	0.169	0.416	1.84264e-10
POLR2A	8.55506e-15	1.13773	0.52	0.403	2.54308e-10
ATP1B3	3.28522e-14	-1.05593	0.061	0.261	9.76563e-10
MSI2	3.77997e-14	-0.78842	0.169	0.423	1.12363e-09
ALPP	6.711e-14	-0.948196	0.073	0.275	1.99491e-09
MALAT1	4.77676e-13	-0.656355	0.61	0.768	1.41994e-08
JMJD1C	1.18775e-12	-0.729315	0.151	0.38	3.53071e-08
ZBTB20	4.97388e-12	-0.82888	0.108	0.307	1.47853e-07
HUWE1	6.89526e-12	-0.692055	0.192	0.423	2.04969e-07
IGF1R	1.61059e-11	-0.661291	0.294	0.54	4.78764e-07
MIR100HG	5.16543e-11	-0.585399	0.192	0.42	1.53548e-06
CPS1	6.35425e-11	-0.689638	0.195	0.419	1.88886e-06
PBX1	1.06131e-10	-0.661364	0.14	0.34	3.15485e-06
PDE3A	1.12299e-10	-0.547814	0.48	0.705	3.33821e-06
HSPG2	2.89915e-10	-0.637882	0.131	0.32	8.618e-06
ARID5B	3.88913e-10	-0.559878	0.113	0.298	1.15608e-05
STOX2	8.04572e-10	-0.704406	0.093	0.259	2.39167e-05
WNK1	9.88685e-10	-0.563905	0.154	0.349	2.93896e-05
BASP1	1.04366e-09	-0.567272	0.221	0.436	3.10238e-05
NCOR2	1.58614e-09	-0.481084	0.224	0.443	4.71495e-05
PTPRJ	1.79661e-09	-0.679904	0.09	0.252	5.34059e-05
KANK1	2.21266e-09	-0.671185	0.145	0.326	6.57735e-05
SBF2	3.31356e-09	-0.646503	0.099	0.261	9.84988e-05
DAG1	7.30664e-09	-0.503838	0.113	0.282	0.000217197
PTK2	8.90314e-09	-0.441999	0.224	0.441	0.000264655
BSG	1.25059e-08	-0.61211	0.11	0.27	0.000371749
AGAP1	1.44313e-08	-0.445618	0.192	0.391	0.000428985
TTC28	2.40197e-08	-0.485549	0.122	0.287	0.00071401
DOCK5	2.42566e-08	-0.486172	0.128	0.297	0.000721052
COL12A1	2.6928e-08	-0.516509	0.125	0.29	0.000800461
MAP4	3.20641e-08	-0.486718	0.131	0.297	0.000953137
FTH1	9.5921e-08	-0.398251	0.299	0.506	0.00285135
CELF1	1.2938e-07	-0.489625	0.108	0.256	0.00384595
2024-09-09	1.72361e-07	-0.375106	0.122	0.276	0.00512359
MYO1E	2.25615e-07	-0.414966	0.189	0.368	0.00670664
SIPA1L1	2.75527e-07	-0.457181	0.16	0.322	0.00819032
MT-ND3	3.7526e-07	0.535806	0.631	0.614	0.011155
DST	4.79561e-07	-0.373075	0.14	0.294	0.0142554
AKAP13	5.3275e-07	-0.403384	0.134	0.281	0.0158365
KYNU	6.17652e-07	-0.327199	0.163	0.327	0.0183603
AFF1	1.30265e-06	-0.363073	0.145	0.295	0.0387227
LIMCH1	1.98154e-06	-0.333317	0.206	0.378	0.0589033
TIMP2	2.06435e-06	-0.321952	0.119	0.255	0.0613649
EEF2	2.13351e-06	-0.351065	0.154	0.303	0.0634207
TBL1X	2.59183e-06	-0.310083	0.14	0.286	0.0770448
FAF1	2.76682e-06	-0.381286	0.119	0.253	0.0822465
ANKRD11	2.9539e-06	-0.386676	0.128	0.262	0.0878075
POLA1	3.08858e-06	-0.341667	0.119	0.252	0.0918111
CDYL2	4.21386e-06	-0.329506	0.154	0.299	0.125261
PABPC1	4.7996e-06	-0.354585	0.218	0.383	0.142673
NEAT1	5.40127e-06	-0.414535	0.843	0.915	0.160558
PVT1	7.65086e-06	-0.26588	0.323	0.524	0.227429
PDE4D	2.51738e-05	-0.272287	0.291	0.461	0.748315
SLC7A5	3.86466e-05	-0.322215	0.238	0.399	1
LAMA5	6.70461e-05	-0.263818	0.227	0.374	1
SND1	6.9018e-05	-0.283528	0.142	0.26	1
GAPDH	7.09535e-05	-0.251488	0.27	0.434	1
COL5A1	0.000169814	-0.259662	0.192	0.32	1
IMMP2L	0.000181239	-0.254647	0.201	0.33	1
SLCO3A1	0.000214839	-0.29194	0.18	0.302	1
CD55	0.000395711	-0.269878	0.177	0.291	1
ACTB	0.0320341	0.591763	0.41	0.435	1
YWHAE	0.333277	0.304545	0.212	0.267	1

## Sheet: hub_gene
top10	gene_name	module	kME
1	XIST	HY_NA-M1	0.610351
2	AUTS2	HY_NA-M1	0.419501
3	AMOT	HY_NA-M1	0.395004
4	MT-RNR1	HY_NA-M1	0.379801
5	GPC6	HY_NA-M1	0.375264
6	SLIT2	HY_NA-M1	0.364767
7	RPS2	HY_NA-M1	0.363675
8	FHIT	HY_NA-M1	0.350931
9	DTNA	HY_NA-M1	0.350188
10	WWOX	HY_NA-M1	0.337076
1	PDE3A	HY_NA-M2	0.670829
2	MALAT1	HY_NA-M2	0.549332
3	BASP1	HY_NA-M2	0.539526
4	MIR100HG	HY_NA-M2	0.539493
5	CPS1	HY_NA-M2	0.499546
6	KYNU	HY_NA-M2	0.482651
7	ALPP	HY_NA-M2	0.481044
8	FTH1	HY_NA-M2	0.466999
9	COL12A1	HY_NA-M2	0.46492
10	HSPG2	HY_NA-M2	0.459521

## Sheet: MotifEnrichment
motifDb	geneSet	motif	NES	AUC	highlightedTFs	TFinDB	TF_highConf	TF_lowConf	nEnrGenes	rankAtMax	enrichedGenes
500bp	ARID3A_top3sdAndtop10perTarget	cisbp__M4690	3.09	0.0836	ARID3A	*	GATA1 (directAnnotation).	ARID3A; BCL3; CCNT2; EP300; GATA2; GATA3; GATA4; GATA5; HDAC2; HMGN3; NR2F2; PML; POLR2A; RCOR1; SIRT6; SMARCA4; SMARCB1; STAT5A; TAL1; TBL1XR1 (inferredBy_MotifSimilarity). GATA6 (inferredBy_MotifSimilarity_n_Orthology).	6	694	BTBD3;KIAA0922;KIAA1671;NDE1;RHBDD1;SORBS2
500bp	ARID3A_top3sdAndtop10perTarget	hocomoco__TAL1_HUMAN.H11MO.0.A	3.03	0.0824	ARID3A	*	TAL1 (directAnnotation).	ARID3A; BCL3; CCNT2; EP300; GATA1; GATA2; GATA3; GATA4; GATA5; GATA6; HDAC2; HMGN3; JUN; NR2F2; PML; POLR2A; RCOR1; SIRT6; SMARCA4; SMARCB1; STAT5A; TBL1XR1 (inferredBy_MotifSimilarity).	5	429	KIAA0922;KIAA1671;NDE1;RHBDD1;SORBS2
500bp	ARID3A_top3sdAndtop10perTarget	tfdimers__MD00125	3.6	0.0938	ARID3A	**	ARID3A; FOS; FOSB; FOSL1; FOSL2; JUN; JUNB; JUND (directAnnotation).		6	526	ARID3A;CDK12;INTS1;PLOD2;SORBS2;TAX1BP1
500bp	ARID5B_top10perTarget	cisbp__M0107	3	0.0513	ARID5B	**	ARID5B (inferredBy_Orthology).	ZNF560 (inferredBy_MotifSimilarity).	17	383	AGRN;CABLES1;HDAC4;IGFBP3;LIMCH1;LMNB1;NHS;NR4A1;PLEC;PPDPF;RHOBTB1;SLCO3A1;SNED1;STAT5B;THRA;TSC22D1;TUBA1C
500bp	ARNT_top1sd	cisbp__M6139	4.16	0.0483	ARNT	*	AHR (directAnnotation).	ARNT (inferredBy_MotifSimilarity).	35	824	AP2A2;ASAP2;ASH1L;C11orf49;CDK8;CKAP5;COL4A3BP;CRTC2;DDAH1;DEGS1;DPYSL2;FBXO18;FTL;HSPA9;LIMA1;MYOF;NRF1;PAK1;PCNT;PRKAR2A;RBPJ;ROBO1;RPL5;RRAS2;SEP15;SLC25A36;STK38;UBAP2L;UHRF2;USP48;VDAC1;WISP2;XPO4;XRCC6;ZNF652
500bp	ARNT_top1sd	hocomoco__AHR_HUMAN.H11MO.0.B	4.24	0.0489	ARNT	*	AHR (directAnnotation).	ARNT (inferredBy_MotifSimilarity).	86	3211	AP2A2;ARFGEF2;ASAP2;ASH1L;BCAP31;C11orf49;CDK8;CKAP5;COL4A3BP;CRTC2;CSNK1G3;DDAH1;DDX3X;DEGS1;DLEU1;DMXL1;DOCK9;DPY19L1;DPYSL2;EFHD2;ERGIC3;FBXL18;FBXO18;FNIP2;FTL;GLYR1;HACE1;HSPA9;ILF2;INO80;LIMA1;LRBA;LRRC59;MECR;MRPL34;MTHFD1;MTUS1;MYOF;NAV2;NFIA;NPM1;NRF1;PAK1;PAPOLA;PCNT;PDIA6;POLR3B;PPARD;PPARG;PRKAR2A;PRKG1;RANBP1;RBPJ;RHOA;ROBO1;RPL5;RRAS2;RTF1;SEC14L1;SEP15;SGPP1;SLC12A2;SLC25A36;SNCA;S…
500bp	ARNT_top10perTarget	dbcorrdb__MXI1__ENCSR000EDU_1__m1	3.56	0.0919	ARNT	*	MXI1 (directAnnotation).	ARNT; ARNT2; ATF3; BHLHE40; BRF1; CEBPB; CTCF; E2F6; EZH2; MAX; MYC; MYCN; NELFE; PHF8; POLR2A; POLR3G; RAD21; SAP30; SMARCA4; SP4; SREBF1; SREBF2; TAF1; USF1; USF2; XRCC4; YY1; ZMIZ1; ZNF274 (inferredBy_MotifSimilarity).	10	1692	DOCK9;ESYT1;FBXO18;HSPA9;KPNB1;PDIA6;SEC24A;UHRF2;VDAC1;WIPF2
500bp	ATF2_top5perTarget	dbcorrdb__ATF3__ENCSR000BKC_1__m1	3.39	0.0962	ATF2	*	ATF3 (directAnnotation).	ARNTL; ATF1; ATF2; BHLHE40; BHLHE41; BRCA1; CEBPD; CREB1; CREB3; CREB3L4; E2F6; EZH2; FOXP2; JUND; MAX; MITF; MXI1; MYC; NFE2; SAP30; SMARCC2; SP4; SREBF1; SREBF2; TFE3; TFEB; USF1; USF2 (inferredBy_MotifSimilarity). ARNTL2; TFEC (inferredBy_MotifSimilarity_n_Orthology).	6	558	AFF4;BCL11A;ELAVL1;LONRF3;SDHC;SYNCRIP
500bp	ATF2_top1sd	transfac_pro__M08803	3.31	0.0456	ATF2	*	CREM (directAnnotation).	ATF1; ATF2; ATF3; ATF4; ATF6; ATF6B; ATF7; BATF3; CREB1; CREB3; CREB3L1; CREB3L4; CREB5; FOS; FOSB; FOSL1; FOSL2; JDP2; JUN; JUNB; JUND; XBP1 (inferredBy_MotifSimilarity). CREB3L2 (inferredBy_MotifSimilarity_n_Orthology).	24	468	ADNP2;AFF4;APTX;BCL11A;CDC5L;CNNM4;ELAVL1;GPBP1;KDM6A;MAP1B;NOP58;NUBPL;PAFAH1B1;PMEPA1;PPP4R2;RFC1;SSR4;STT3A;SUPT6H;SYNCRIP;TRAP1;YTHDF3;ZNF131;ZYX
500bp	ATF3_top50Andtop3sd	cisbp__M0299	3.09	0.0826	ATF3	**	ATF3 (inferredBy_Orthology).	ATF1; ATF7; BATF3; CREB5; CREM; FOS; FOSB; FOSL1; FOSL2; JDP2; JUN; JUNB; JUND; XBP1 (inferredBy_MotifSimilarity). CREB3L1; CREB3L2; NPDC1 (inferredBy_MotifSimilarity_n_Orthology).	8	661	AKT3;ANK2;ATF3;ATP9B;BRCA2;CREB3L2;PLEKHA1;RNPS1
500bp	ATF3_top50Andtop3sd	dbcorrdb__JUN__ENCSR000EEK_1__m1	4.13	0.101	ATF3	*	JUN (directAnnotation).	ATF1; ATF2; ATF3; ATF4; ATF6; ATF6B; ATF7; BACH2; BATF; BATF3; CEBPB; CREB3; CREB3L4; CREB5; FOS; FOSB; FOSL1; FOSL2; JDP2; JUNB; JUND; STAT3; XBP1 (inferredBy_MotifSimilarity). CREB3L1; CREB3L2 (inferredBy_MotifSimilarity_n_Orthology).	10	708	AKT3;ANK2;ATF3;ATP9B;BRCA2;C7orf50;CREB3L2;ELL;KIAA1109;PSIP1
500bp	ATF3_top50Andtop3sd	dbcorrdb__JUND__ENCSR000EEI_1__m1	3.34	0.0871	ATF3	*	JUND (directAnnotation).	ATF2; ATF3; BATF; EP300; FOS; FOSL2; JUN; STAT3; TCF12 (inferredBy_MotifSimilarity). FOSL1; JUNB (inferredBy_MotifSimilarity_n_Orthology).	12	1423	AKT3;ANK2;ATF3;ATP9B;BRCA2;C7orf50;CREB3L2;ELL;KIAA1109;PSIP1;RNPS1;SIL1
500bp	ATF3_top50Andtop3sd	dbcorrdb__SRF__ENCSR000BLK_1__m2	3.63	0.0924	ATF3	*	SRF (directAnnotation).	ATF3 (inferredBy_MotifSimilarity).	12	1119	AKT3;ATP9B;C7orf50;CELF2;CREB3L2;CYFIP2;DLC1;KDM4B;PCDH7;RNPS1;SIL1;TAB3
500bp	ATF3_top50Andtop3sd	dbcorrdb__TAF7__ENCSR000BLU_1__m1	3.13	0.0832	ATF3	*	TAF7 (directAnnotation).	ATF3; KDM5A; PHF8; POLR2A; TAF1; YY1 (inferredBy_MotifSimilarity). TAF1L (inferredBy_MotifSimilarity_n_Orthology).	23	4381	ANK2;ATF3;ATF6;C7orf50;CREB3L2;CYFIP2;DLC1;EML6;FAF2;GXYLT2;KDM4B;MTF2;OCRL;PABPN1;PCDH7;PEMT;PSIP1;PTBP1;RNPS1;SLC39A14;TAB3;TIMM23;TMED3
500bp	ATF3_top50Andtop3sd	factorbook__CREB	3.94	0.0979	ATF3	**	ATF3 (directAnnotation).	ATF1; ATF2; ATF4; BATF; CREB5; FOSL1; FOSL2; JDP2; JUN; JUND (inferredBy_MotifSimilarity). CEBPB (inferredBy_MotifSimilarity_n_Orthology).	7	449	ANK2;ATF3;ATP9B;C7orf50;CREB3L2;PSIP1;RNPS1
500bp	ATF3_top50Andtop3sd	factorbook__CREB-ext	4.1	0.101	ATF3	**	ATF3 (directAnnotation).	CREB1 (inferredBy_MotifSimilarity).	6	305	ATP9B;BRCA2;C7orf50;FAF2;RNPS1;SIL1
500bp	ATF3_top50Andtop3sd	flyfactorsurvey__Atf-2_SANGER_5_FBgn0050420	3.3	0.0863	ATF3	*	NPDC1 (inferredBy_Orthology).	ATF1; ATF2; ATF3; ATF4; ATF6; ATF6B; ATF7; BATF3; CREB1; CREB3; CREB3L4; CREB5; FOS; FOSB; FOSL1; FOSL2; JDP2; JUN; JUNB; JUND; XBP1 (inferredBy_MotifSimilarity). CREB3L1; CREB3L2; CREBL2; CREM (inferredBy_MotifSimilarity_n_Orthology).	9	1000	ANK2;ATF3;ATP9B;BRCA2;C7orf50;CREB3L2;ELL;PLEKHA1;RNPS1
500bp	ATF3_top50Andtop3sd	jaspar__MA0605.1	3.19	0.0844	ATF3	**	ATF3 (inferredBy_Orthology).	ATF1; ATF7; BATF3; CREB5; CREM; FOS; FOSB; FOSL1; JDP2; JUN; JUNB; JUND; XBP1 (inferredBy_MotifSimilarity). CREB3L1; CREB3L2; NPDC1 (inferredBy_MotifSimilarity_n_Orthology).	8	622	AKT3;ANK2;ATF3;ATP9B;BRCA2;CREB3L2;PLEKHA1;RNPS1
500bp	ATF3_top10perTarget	cisbp__M4747	3.17	0.0696	ATF3	*		ATF1; ATF2; ATF3; ATF4; ATF6; ATF6B; ATF7; BATF3; CREB3; CREB3L4; CREB5; FOS; FOSB; FOSL1; FOSL2; JDP2; JUN; JUNB; JUND; XBP1 (inferredBy_MotifSimilarity). CREB1; CREB3L1; CREB3L2; CREBL2; CREM; NPDC1 (inferredBy_MotifSimilarity_n_Orthology).	7	427	ATF3;ATP9B;BRCA2;CREB3L2;ELL;GOT2;RNPS1
500bp	ATF3_top10perTarget	dbcorrdb__ATF3__ENCSR000BKC_1__m3	3.68	0.0771	ATF3	**	ATF3 (directAnnotation).	BHLHE40; BRF1; CTCF; CTCFL; E2F6; EZH2; KDM5A; MAX; MAZ; MXI1; MYC; NFE2; POLR2A; RXRA; SAP30; TAF1; TAF7; USF1; USF2; YY1; ZMIZ1; ZNF143 (inferredBy_MotifSimilarity).	7	527	ATP9B;BRCA2;C7orf50;CREB3L2;FAF2;PTBP1;UCHL5
500bp	ATF3_top10perTarget	dbcorrdb__ATF3__ENCSR000BKE_1__m2	3.06	0.068	ATF3	**	ATF3 (directAnnotation).	BHLHE40; E2F6; MAX; MXI1; MYC; NFE2; POLR2A; TAF1; USF1; USF2; YY1 (inferredBy_MotifSimilarity).	9	658	ATP9B;BRCA2;C7orf50;CREB3L2;FAF2;PTBP1;RNPS1;TIMM23;UCHL5
500bp	ATF3_top10perTarget	swissregulon__hs__ATF4.p2	3.44	0.0735	ATF3	*	ATF4 (directAnnotation).	ATF1; ATF2; ATF3; ATF5; ATF6; ATF6B; ATF7; BATF3; CEBPG; CREB1; CREB3; CREB3L4; CREB5; CREM; DBP; E2F1; HLF; JDP2; JUND; TEF; XBP1 (inferredBy_MotifSimilarity).	8	512	AKT3;ANK2;ATF3;ATP9B;BRCA2;CREB3L2;PTPRU;RNPS1
500bp	ATF3_top10perTarget	transfac_pro__M00513	3.59	0.0757	ATF3	**	ATF3 (directAnnotation).	ATF1; ATF2; ATF4; ATF6; ATF6B; ATF7; BATF3; CREB1; CREB3; CREB3L4; CREB5; CREM; FOSL2; JDP2; JUN; JUNB; JUND; XBP1 (inferredBy_MotifSimilarity). CREB3L1; CREB3L2; NPDC1 (inferredBy_MotifSimilarity_n_Orthology).	6	320	ANK2;ATP9B;CREB3L2;PLEKHA1;PTPRU;RNPS1
500bp	ATF3_top10perTarget	transfac_pro__M00514	3.12	0.0688	ATF3	*	ATF4 (directAnnotation).	ATF2; ATF3; CEBPG; CREB1; CREB5; CREM; JDP2; XBP1 (inferredBy_MotifSimilarity).	6	366	AKT3;ATF3;ATP9B;BRCA2;PTPRU;RNPS1
500bp	ATF3_top10perTarget	transfac_pro__M00691	3.67	0.077	ATF3	*	ATF1 (directAnnotation).	ATF3 (inferredBy_MotifSimilarity).	5	184	ANK2;ATP9B;CREB3L2;PTPRU;RNPS1
500bp	ATF3_top10perTarget	transfac_pro__M07246	3.34	0.0721	ATF3	*	ATF4 (directAnnotation).	ATF1; ATF2; ATF3; ATF5; ATF6; ATF6B; ATF7; BATF3; CREB1; CREB3; CREB3L4; CREB5; CREM; FOS; FOSB; FOSL1; FOSL2; JDP2; JUN; JUNB; JUND; XBP1 (inferredBy_MotifSimilarity). CREB3L1; CREB3L2 (inferredBy_MotifSimilarity_n_Orthology).	11	1028	ANK2;ATF3;ATP9B;BRCA2;C7orf50;CREB3L2;ELL;PLEKHA1;PSIP1;PTPRU;RNPS1
500bp	ATF3_w0.001	dbcorrdb__ATF3__ENCSR000BJY_1__m1	3.05	0.0385	ATF3	**	ATF3 (directAnnotation).	ARNTL; BACH1; BHLHE40; BHLHE41; CREB1; E2F6; EZH2; MAX; MITF; MXI1; MYC; NFE2; SIN3A; SREBF1; SREBF2; TFE3; TFEB; USF1; USF2; ZMIZ1 (inferredBy_MotifSimilarity). ARNTL2; HELT; TFEC (inferredBy_MotifSimilarity_n_Orthology).	128	746	AARS;ACTR3B;ADAR;ADNP2;AKAP11;ANK2;ANLN;AP2B1;ARAP1;ASXL2;ATF2;ATP9B;AZIN1;BACH2;BDP1;BRAF;BRCA2;BTAF1;BTBD9;CBX6;CD164;CD2AP;CDC14B;CDC5L;CLTC;CREB3L2;CREB5;CSNK1D;CSTF3;DDX5;DENND5A;DLX2;EEF2;EIF3A;ELAVL1;FAM168B;FIGN;FMR1;FN1;FNDC3A;FOXP1;G3BP2;GALNT11;GGA2;GLA;GNAS;GOLPH3;GPBP1;GPM6B;HNRNPD;HOXC4;HS3ST3A1;IGF2BP1;ILF3;KDM6A;KIAA1217;LATS2;LMTK2;LONRF3;MAPRE2;MAX;MBTD1;MCM2;MGA;MTDH;NET1;NFATC…
500bp	ATF3_w0.001	dbcorrdb__ATF3__ENCSR000BKC_1__m2	3.25	0.0396	ATF3	**	ATF3 (directAnnotation).	BHLHE40; CREB1; EZH2; MAX; POLR2A; USF1; USF2 (inferredBy_MotifSimilarity).	587	4845	AAK1;ABR;ACAD9;ACTR3B;ADAM9;ADAR;ADCY9;ADD1;ADIPOR2;ADK;ADNP2;AGAP3;AGTPBP1;AHCTF1;AIG1;AK4;AKAP10;AKAP11;AKIRIN2;ALG13;ALMS1;AMD1;AMOTL1;ANK2;ANKRD11;ANKS1A;ANLN;AP1G1;AP1M1;AP2A1;AP2B1;AP2M1;AP3D1;APTX;ARAP1;ARFGEF1;ARHGAP21;ARHGAP32;ARHGAP5;ARHGDIA;ARHGEF9;ARID2;ARL6IP6;ARPC2;ASAP1;ASAP2;ASXL2;ATAD2B;ATAD3B;ATE1;ATF2;ATF7IP;ATP11A;ATP2A2;ATP9B;ATXN2L;ATXN7;ATXN7L1;AUTS2;AZIN1;B4GALT5;BAZ1B;BBS…
500bp	ATF3_w0.001	dbcorrdb__BRCA1__ENCSR000EDB_1__m1	3.53	0.0412	ATF3	*	BRCA1 (directAnnotation).	ATF1; ATF3; CHD2; RCOR1; ZBTB33 (inferredBy_MotifSimilarity).	516	4324	AARS;ACAD9;ACTN1;ACTR3B;ADAM9;ADAR;ADCY1;ADNP2;AGAP3;AIG1;AK4;AKAP10;AKAP11;AKAP12;AKIRIN2;AKT2;AKT3;AMD1;ANK2;ANKRD11;ANKS1A;ANLN;ANXA6;AP1G1;AP2B1;APBB2;APTX;ARFGEF1;ARHGAP32;ARHGDIA;ATAD2B;ATAD3B;ATE1;ATF2;ATF6;ATP9B;ATXN2L;AZIN1;B3GALNT2;B4GALT5;BACH2;BAZ1B;BCAS3;BCL2L13;BDP1;BRAF;BRCA1;BRCA2;BRIP1;BSG;BTAF1;BTBD9;C1orf112;C7orf50;CACNA2D3;CALM3;CALU;CAND1;CARS;CASC3;CBLB;CBX5;CBX6;CCNI;CCNK;…
500bp	ATF3_w0.001	dbcorrdb__YY1__ENCSR000EWF_1__m1	3.15	0.039	ATF3	*	YY1 (directAnnotation).	ATF3; ELK1; GABPA; KDM5A; KDM5B; MYC; NR3C1; PHF8; POLR2A; RBBP5; REST; TAF1; TAF7; THAP1; ZFP42; ZNF597; ZNF91 (inferredBy_MotifSimilarity). TAF1L; YY2 (inferredBy_MotifSimilarity_n_Orthology).	102	588	AAK1;ACTR3B;ADK;ANK3;ANKRD13A;ARFGEF1;ARHGAP5;ARHGDIA;ARID1A;ARPC2;ATE1;ATG4B;ATP8B2;BCOR;BRD2;C15orf41;CASC3;CBX5;CDK5RAP2;CELSR3;CEP250;CGGBP1;CNOT6;CSNK2A1;CUL4B;CYFIP2;DCAF6;DDX5;DLEU1;DOT1L;EPC2;ESCO1;EXTL3;FAM193B;FANCA;FANCD2;FAR1;FBXL18;FHIT;GDI2;GNL3L;GTF2I;HCFC1;HMBOX1;HOXC4;HSPA9;INO80;KLHL13;MBNL1;MSL2;NFYC;NKRF;NONO;NPM1;NUDCD3;NUP188;OXSR1;PHF12;PPP4R2;PRDM2;PRR12;PTBP1;RAC1;RACGAP1…
500bp	ATF3_w0.001	dbcorrdb__YY1__ENCSR000EXG_1__m1	3.02	0.0382	ATF3	*	YY1 (directAnnotation).	ATF3; GABPA; KDM5A; KDM5B; MYC; NR3C1; POLR2A; RBBP5; REST; TAF1; TAF7; THAP1; YY2; ZFP42; ZNF597; ZNF91 (inferredBy_MotifSimilarity). TAF1L (inferredBy_MotifSimilarity_n_Orthology).	96	556	ADK;ANK3;ANKRD13A;ARFGEF1;ARHGAP5;ARHGDIA;ARID1A;ATE1;ATG4B;ATP8B2;BCOR;BRD2;C15orf41;CASC3;CDK5RAP2;CELSR3;CEP250;CGGBP1;CNOT6;CSNK2A1;CUL4B;CYFIP2;DCAF6;DDX5;DLEU1;DOT1L;EPC2;ESCO1;EXTL3;FAM193B;FANCA;FANCD2;FBXL18;FHIT;GDI2;GNL3L;GTF2I;HCFC1;HMBOX1;HOXC4;HSPA9;INO80;MBNL1;MSL2;NFYC;NKRF;NONO;NPM1;NUDCD3;NUP188;OXSR1;PHF12;PPP4R2;PRDM2;PRR12;PTBP1;RAC1;RACGAP1;RAF1;RBBP4;RBM26;RIF1;RLIM;RPAP2;R…
500bp	ATF3_top5perTarget	dbcorrdb__BCL3__ENCSR000BQH_1__m2	3.74	0.112	ATF3	*	BCL3 (directAnnotation).	FOS; FOSB; FOSL1; FOSL2; JUN; JUNB; SMARCC1 (inferredBy_MotifSimilarity). ATF3; BATF (inferredBy_MotifSimilarity_n_Orthology).	8	639	AKT3;ANK2;ATF3;CELF2;DLC1;ELL;PCDH7;SIL1
500bp	ATF3_top5perTarget	dbcorrdb__EP300__ENCSR000DZG_1__m2	3.85	0.115	ATF3	*	EP300 (directAnnotation).	BATF; BCL11A; CEBPB; FOS; FOXM1; JUN; JUNB; JUND; MTA3; NFATC1; NFIC; STAT3; STAT5A; TBL1XR1 (inferredBy_MotifSimilarity). ATF3 (inferredBy_MotifSimilarity_n_Orthology).	6	499	ADAMTS19;AKT3;ATF3;CELF2;DLC1;SIL1
500bp	ATF3_top5perTarget	dbcorrdb__FOS__ENCSR000DOO_1__m1	3.11	0.0984	ATF3	*	FOS (directAnnotation).	ARID3A; ATF3; BATF; FOSB; FOSL1; FOSL2; JDP2; JUN; JUNB; JUND; MAFF; MAFK; SMARCC1; STAT3; TCF12 (inferredBy_MotifSimilarity).	7	560	AKT3;ANK2;ATF3;CELF2;DLC1;ELL;SIL1
500bp	ATF3_top5perTarget	dbcorrdb__FOXM1__ENCSR000BRU_1__m1	4.52	0.13	ATF3	*	FOXM1 (directAnnotation).	ATF3; BATF; BCL11A; CEBPB; EP300; FOSL2; JDP2; JUN; JUNB; JUND; MEF2C; MTA3; NFATC1; NFIC; STAT5A; TBL1XR1 (inferredBy_MotifSimilarity).	6	232	ADAMTS19;AKT3;ANK2;CELF2;DLC1;SIL1
500bp	ATF3_top5perTarget	dbcorrdb__JUN__ENCSR000EDG_1__m1	3.06	0.0972	ATF3	*	JUN (directAnnotation).	ARID3A; ATF3; BATF; CEBPB; EP300; FOS; FOSB; FOSL1; FOSL2; GATA2; JDP2; JUNB; JUND; MYC; STAT3; TCF12 (inferredBy_MotifSimilarity).	7	507	AKT3;ANK2;ATF3;CELF2;DLC1;ELL;SIL1
500bp	ATF3_top5perTarget	dbcorrdb__JUND__ENCSR000EDH_1__m1	3.03	0.0966	ATF3	*	JUND (directAnnotation).	ARID3A; ATF3; BATF; EP300; FOS; FOSB; FOSL1; FOSL2; JDP2; JUN; JUNB; MAFK; MYC; STAT3; TCF12 (inferredBy_MotifSimilarity).	7	549	AKT3;ANK2;ATF3;CELF2;DLC1;ELL;SIL1
500bp	ATF3_top5perTarget	dbcorrdb__JUND__ENCSR000EYV_1__m1	3.79	0.113	ATF3	*	JUND (directAnnotation).	ATF3; BATF; BATF3; CEBPB; EP300; FOXM1; JDP2; JUN; JUNB; MEF2C; MTA3; NFATC1; NFIC; STAT5A; TBL1XR1 (inferredBy_MotifSimilarity).	6	371	ADAMTS19;AKT3;ANK2;CELF2;DLC1;SIL1
500bp	ATF3_top5perTarget	dbcorrdb__NFIC__ENCSR000BRN_1__m1	3.91	0.116	ATF3	*	NFIC (directAnnotation).	ATF3; BATF; BATF3; CEBPB; EP300; FOXM1; JDP2; JUN; JUNB; JUND; MEF2C; MTA3; NFATC1; STAT5A; TBL1XR1 (inferredBy_MotifSimilarity).	7	427	ADAMTS19;AKT3;ANK2;ATF3;CELF2;DLC1;SIL1
500bp	ATF3_top5perTarget	dbcorrdb__STAT3__ENCSR000EDC_1__m1	3.19	0.1	ATF3	*	STAT3 (directAnnotation).	ARID3A; ATF3; BATF; CEBPB; EP300; FOS; FOSB; FOSL1; FOSL2; JUN; JUNB; JUND; MYC; TCF12 (inferredBy_MotifSimilarity).	6	428	AKT3;ANK2;ATF3;CELF2;ELL;SIL1
500bp	ATF3_top5perTarget	transfac_pro__M08936	3.19	0.1	ATF3	*	FOSB (directAnnotation).	ATF3; BACH2; BCL3; EP300; FOS; FOSL1; FOSL2; GATA2; JDP2; JUN; JUNB; JUND; MEF2A; MYC; RCOR1; STAT3; TCF12; TCF7L2; TRIM28 (inferredBy_MotifSimilarity). BATF (inferredBy_MotifSimilarity_n_Orthology).	5	430	AKT3;ATF3;CELF2;ELL;SIL1
500bp	ATF4_w0.005Andtop1sd	homer__CGGTGACGTCAC_CRE	3.15	0.0515	ATF4	*		ATF1; ATF2; ATF3; ATF4; ATF5; ATF6; ATF7; BATF3; CREB1; CREB3; CREB3L4; CREB5; CREM; E2F1; JDP2; JUN; JUND; XBP1 (inferredBy_MotifSimilarity). CREB3L1; CREB3L2 (inferredBy_MotifSimilarity_n_Orthology).	36	1050	ADAMTS6;APTX;ATF4;ATP9B;CALR;CBX6;CDC14B;CDV3;CLCN5;CSTF3;CTNNA3;DNAJC1;EIF3H;FAM184A;FN1;GLYR1;GTF3C1;IGF2BP3;NEK1;NUP188;PALM2-AKAP2;PANK3;PHF20L1;PITPNA;RFC1;RNF38;RPS9;SIRT1;SNX5;ST13;STAT3;TLE3;TUG1;UBA6;USP22;ZFX
500bp	ATF4_w0.005Andtop1sd	transfac_pro__M01861	3.44	0.0543	ATF4	*	ATF1 (directAnnotation).	ATF2; ATF3; ATF4; ATF5; ATF6; ATF7; CREB1; CREM (inferredBy_MotifSimilarity).	69	2632	ACTN2;ADAMTS6;AKAP10;AMD1;APTX;ATF4;ATP9B;CALR;CBX6;CCDC47;CDC14B;CDK13;CDV3;CLCN5;CSNK1E;CSTF3;CTNNA3;DMTF1;DNAJC1;DOPEY1;EIF3H;ETF1;FAM168B;FAM184A;FGFR1;FN1;GLYR1;GPR135;GTF3C1;HAT1;HSPA9;IGF2BP3;KCNK1;MAP2K1;NAA50;NEK1;NSUN6;NUP188;PALM2-AKAP2;PANK3;PHF20L1;PIP4K2A;PITPNA;PPP1R15B;PTPN14;RBPJ;RFC1;RNF38;RPL23;RPS6KA5;RPS9;SCAF1;SEC24B;SEC24D;SIRT1;SKAP2;SNX5;ST13;STAT3;TET2;TLE3;TUG1;UBA6;UBB…
500bp	ATF4_top50perTarget	taipale__XBP1_DBD_GATGACGTCATC	3.01	0.0491	ATF4	*	XBP1 (directAnnotation).	ATF1; ATF2; ATF3; ATF4; ATF6; ATF6B; ATF7; BACH2; BATF3; CREB1; CREB3; CREB3L4; CREB5; CREM; FOS; FOSB; FOSL1; FOSL2; JDP2; JUN; JUNB; JUND (inferredBy_MotifSimilarity). CREB3L1; CREB3L2; CREBL2; NPDC1 (inferredBy_MotifSimilarity_n_Orthology).	47	1442	ACACA;ADAMTS6;APTX;ATF4;ATP9B;CBX6;CCDC47;CDC14B;CSNK1E;CSTF3;CTNNA3;DNAJC1;EIF3H;FAM184A;FN1;GLYR1;GTF3C1;HSPA9;IGF2BP3;KCNK1;MAP2K1;MCL1;NAA50;NEK1;NSUN6;NUP188;PALM2-AKAP2;PHF20L1;PPP1R15B;RFC1;RNF38;RPL23;RPS9;SEC24D;SIRT1;SNX5;ST13;STAT3;TET2;TLE3;TUG1;UBA6;UBE2O;USP22;USP8;WBP11;ZFX
500bp	ATF4_top50perTarget	transfac_pro__M01186	3.1	0.05	ATF4	*		ATF1; ATF2; ATF3; ATF4; ATF5; ATF6; ATF6B; ATF7; BATF3; CREB1; CREB3; CREB3L4; CREB5; CREM; FOS; FOSB; FOSL1; FOSL2; JDP2; JUN; JUNB; JUND; MAFA; MAFF; MAFG; XBP1 (inferredBy_MotifSimilarity). CREB3L1; CREB3L2; MAFB; NPDC1 (inferredBy_MotifSimilarity_n_Orthology).	76	2939	ACACA;ACTN2;ADAMTS6;AKAP10;APTX;ATF4;ATP9B;BTBD7;CALR;CBX6;CCDC47;CDC14B;CDK13;CDV3;CLCN5;CNOT2;CSNK1E;CSTF3;DMTF1;DNAJC1;DOPEY1;EIF3H;FAM168B;FAM184A;FGFR1;FN1;GLYR1;GNAL;GPR135;GTF3C1;HSPA9;IGF2BP3;KCNK1;KDM2A;LARP4;MAP2K1;MCL1;MGAT5;NAA50;NEK1;NSUN6;NUP188;PALM2-AKAP2;PANK3;PHF20L1;PIP4K2A;PPP1R15B;RFC1;RNF38;RPL19;RPL23;RPS6KA5;RPS9;SCAF1;SEC24B;SEC24D;SERINC3;SIRT1;SKAP2;SLC41A1;SNX5;ST13;ST…
500bp	ATF4_top50Andtop3sd	taipale_cyt_meth__CREM_NRTGACGTCAYN_eDBD	3.25	0.0782	ATF4	*	CREM (directAnnotation).	ATF1; ATF2; ATF3; ATF4; ATF5; ATF6; ATF6B; ATF7; BACH2; BATF3; CREB1; CREB3; CREB3L4; CREB5; DBP; E2F1; E4F1; FOS; FOSB; FOSL1; FOSL2; JDP2; JUN; JUNB; JUND; TEF; XBP1 (inferredBy_MotifSimilarity). BACH1; CREB3L1; CREB3L2; CREBL2; NFE2; NFE2L1; NFE2L2; NFE2L3 (inferredBy_MotifSimilarity_n_Orthology).	10	942	ATF4;CBX6;GLYR1;NEK1;PHF20L1;RPL23;RPS9;ST13;STAT3;USP8
500bp	BACH2_top5perTarget	transfac_pro__M07676	3.04	0.0934	BACH2	**	BACH1; BACH2; NFE2; NFE2L1; NFE2L2; NFE2L3 (inferredBy_Orthology).		3	155	CAMTA1;DNAJC7;KCNT2
500bp	BCLAF1_top10perTarget	cisbp__M0705	3.63	0.0849	BCLAF1	*	ETV6 (inferredBy_Orthology).	BCLAF1; ELF1; ELF2; ELF4; ELF5; ELK1; ELK3; ELK4; ERF; ERG; ETS1; ETS2; ETV1; ETV2; ETV3; ETV4; ETV5; FEV; FLI1; GABPA; GABPB1; SRF (inferredBy_MotifSimilarity). EHF; ELF3; ETV3L; ETV7; SPDEF; SPIC (inferredBy_MotifSimilarity_n_Orthology).	7	607	CCDC77;CHD2;DNAJB6;MAN2A1;PRPF6;WDR89;WWP2
500bp	BCLAF1_top10perTarget	cisbp__M1891	3.16	0.0765	BCLAF1	*	GABPA (inferredBy_Orthology).	BCLAF1; EGR1; ELF1; ELF2; ELK1; ELK3; ELK4; ETS1; ETV1; ETV3; GABPB1; HCFC1; PHF8; PML; POLR2A; SIN3A; SRF; TAF1 (inferredBy_MotifSimilarity). ERF; ERG; ETV2; ETV3L; ETV4; ETV5; FLI1 (inferredBy_MotifSimilarity_n_Orthology).	6	525	ARID3B;CCDC77;CHD2;DNAJB6;PRPF6;WWP2
500bp	BCLAF1_top10perTarget	cisbp__M6203	3.06	0.0747	BCLAF1	*	ELF1 (directAnnotation).	BCLAF1; EGR1; ELF2; ELF4; ELF5; ELK1; ELK3; ELK4; EP300; ERF; ERG; ETS1; ETS2; ETV1; ETV2; ETV3; ETV4; ETV5; ETV6; FEV; FLI1; GABPA; GABPB1; GATA2; HCFC1; POLR2A; RELA; SRF; TAF1 (inferredBy_MotifSimilarity). ETV3L; ETV7 (inferredBy_MotifSimilarity_n_Orthology).	3	193	CCDC77;CHD2;DNAJB6
500bp	BCLAF1_top10perTarget	dbcorrdb__ELF1__ENCSR000BMB_1__m1	4.05	0.0922	BCLAF1	*	ELF1 (directAnnotation).	BCLAF1; E2F4; E2F6; EGR1; EHF; ELF2; ELF4; ELF5; ELK1; ELK3; ELK4; ERG; ETS1; ETV2; ETV6; EZH2; FOXP2; GABPA; GABPB1; HCFC1; IRF1; MXI1; MYC; NR2C2; PHF8; PML; POLR2A; RBBP5; RELA; SIN3A; SMARCA4; SREBF1; SREBF2; SRF; TAF1; XRCC4; ZNF143; ZNF274 (inferredBy_MotifSimilarity). ERF; ETV3; ETV3L; FLI1 (inferredBy_MotifSimilarity_n_Orthology).	11	1594	ARID3B;BCLAF1;CCDC77;CHD2;DNAJB6;MAP4K4;PRPF6;SMAP1;USP1;WDR89;WWP2
500bp	BCLAF1_top10perTarget	dbcorrdb__ELF1__ENCSR000BMZ_1__m1	3.68	0.0858	BCLAF1	*	ELF1 (directAnnotation).	BCLAF1; EGR1; EHF; ELF2; ELF3; ELF4; ELF5; ELK1; ELK3; ELK4; ETS1; ETV2; ETV6; GABPA; GABPB1; HCFC1; IRF1; MYC; PHF8; PML; POLR2A; RBBP5; RELA; SIN3A; SRF; TAF1; ZNF143 (inferredBy_MotifSimilarity). ERF; ERG; ETV3; ETV3L; FLI1 (inferredBy_MotifSimilarity_n_Orthology).	6	572	ARID3B;CCDC77;CHD2;DNAJB6;PRPF6;WWP2
500bp	BCLAF1_top10perTarget	dbcorrdb__ELF1__ENCSR000BPT_1__m1	4.12	0.0935	BCLAF1	*	ELF1 (directAnnotation).	BCLAF1; E2F6; EGR1; EHF; ELF2; ELF3; ELF4; ELF5; ELK1; ELK3; ELK4; ETS1; ETV2; ETV6; GABPA; GABPB1; HCFC1; IRF1; PHF8; PML; POLR2A; RBBP5; RELA; SIN3A; TAF1 (inferredBy_MotifSimilarity). ERG; FLI1 (inferredBy_MotifSimilarity_n_Orthology).	6	377	ARID3B;CCDC77;CHD2;DNAJB6;PRPF6;WWP2
500bp	BCLAF1_top10perTarget	dbcorrdb__ELK1__ENCSR000DZB_1__m1	3.21	0.0774	BCLAF1	*	ELK1 (directAnnotation).	BCLAF1; BHLHE40; BRF2; CTCF; EGR1; ELF1; ELK3; ELK4; ERF; ERG; ESRRA; ETS1; ETS2; ETV1; ETV2; ETV3; ETV4; ETV5; EZH2; FEV; FLI1; GABPA; GABPB1; HCFC1; MAX; MXI1; MYC; PHF8; PML; POLR2A; SIN3A; SRF; TAF1; XRCC4; YY1; ZMIZ1; ZNF143 (inferredBy_MotifSimilarity). ETV3L; ETV6; ETV7 (inferredBy_MotifSimilarity_n_Orthology).	5	380	ARID3B;CCDC77;DNAJB6;PRPF6;WWP2
500bp	BCLAF1_top10perTarget	dbcorrdb__ELK1__ENCSR000EFU_1__m1	3.88	0.0892	BCLAF1	*	ELK1 (directAnnotation).	BCLAF1; BHLHE40; CTCF; EGR1; ELF1; ELF2; ELK3; ELK4; ERF; ERG; ETS1; ETV1; ETV2; ETV3; ETV4; ETV5; FEV; FLI1; GABPA; GABPB1; HCFC1; MAX; MYC; PHF8; POLR2A; RBBP5; SIN3A; SRF; TAF1; YY1; ZNF143 (inferredBy_MotifSimilarity). ETS2; ETV3L; ETV6; ETV7 (inferredBy_MotifSimilarity_n_Orthology).	6	412	ARID3B;CCDC77;CHD2;DNAJB6;PRPF6;WWP2
500bp	BCLAF1_top10perTarget	dbcorrdb__ETS1__ENCSR000BKQ_1__m3	3.54	0.0833	BCLAF1	*	ETS1 (directAnnotation).	BCLAF1; BRF1; E2F4; E2F6; ELF1; ELK1; ELK3; ELK4; ERG; ESRRA; ETV1; ETV5; EZH2; FOXP2; GABPA; GABPB1; HCFC1; KDM5A; MAX; MXI1; MYC; PHF8; PML; POLR2A; RBBP5; RELA; SIN3A; SMARCA4; SREBF1; SREBF2; SUPT20H; TAF1; XRCC4; ZMIZ1; ZNF143; ZNF274 (inferredBy_MotifSimilarity). FLI1 (inferredBy_MotifSimilarity_n_Orthology).	6	581	ARID3B;CCDC77;CHD2;DNAJB6;PRPF6;WWP2
500bp	BCLAF1_top10perTarget	dbcorrdb__GABPA__ENCSR000BLO_1__m1	4.23	0.0954	BCLAF1	*	GABPA (directAnnotation).	BCLAF1; CREB1; E2F4; E2F6; EGR1; ELF1; ELF2; ELF4; ELK1; ELK3; ELK4; ERF; ERG; ESRRA; ETS1; ETS2; ETV1; ETV2; ETV3; ETV4; ETV5; ETV6; EZH2; FEV; FLI1; FOXP2; GABPB1; HCFC1; IRF1; KDM5A; KDM5B; MAX; MXI1; MYC; NR2C2; PHF8; PML; POLR2A; RBBP5; RELA; SIN3A; SMARCA4; SREBF1; SREBF2; SRF; SUPT20H; TAF1; UBTF; XRCC4; ZMIZ1; ZNF143; ZNF274 (inferredBy_MotifSimilarity). ETV3L; ETV7 (inferredBy_MotifSimil…	13	2149	ARID3B;BCLAF1;CCDC77;CHD2;DNAJB6;HIVEP3;MAP4K4;PHTF2;PRPF6;SMAP1;USP1;WDR89;WWP2
500bp	BCLAF1_top10perTarget	dbcorrdb__GABPA__ENCSR000BPY_1__m1	3.47	0.082	BCLAF1	*	GABPA (directAnnotation).	BCLAF1; BHLHE40; CTCF; EGR1; ELF1; ELF2; ELK1; ELK3; ELK4; ERF; ERG; ESRRA; ETS1; ETV1; ETV2; ETV3; ETV4; ETV5; EZH2; FEV; FLI1; GABPB1; HCFC1; MAX; MXI1; MYC; PHF8; PML; POLR2A; SIN3A; SRF; TAF1; XRCC4; YY1; ZNF143 (inferredBy_MotifSimilarity). ETS2; ETV3L; ETV6; ETV7 (inferredBy_MotifSimilarity_n_Orthology).	11	2141	ARID3B;BCLAF1;CCDC77;CHD2;DNAJB6;MAP4K4;PRPF6;SMAP1;USP1;WDR89;WWP2
500bp	BCLAF1_top10perTarget	dbcorrdb__POLR2A__ENCSR000DPA_1__m1	3.08	0.0752	BCLAF1	*	POLR2A (directAnnotation).	BCLAF1; EGR1; ELF1; ELF2; ELF5; ELK1; ELK3; ELK4; ERG; ETS1; ETV1; ETV2; ETV4; ETV5; ETV6; FEV; FLI1; FOXP2; GABPA; GABPB1; HCFC1; IRF1; KDM5B; PHF8; PML; RBBP5; RELA; SIN3A; SRF; TAF1; THAP1; ZNF143 (inferredBy_MotifSimilarity).	10	1898	ARID3B;BCLAF1;DNAJB6;PHTF2;PRPF6;RSRC2;SMAP1;USP1;WDR89;WWP2
500bp	BCLAF1_top10perTarget	dbcorrdb__POLR2AphosphoS5__ENCSR000BQC_1__m1	4.09	0.093	BCLAF1	*		ATF3; BCLAF1; E2F6; EGR1; ELF1; ELF2; ELF3; ELF4; ELK1; ELK3; ELK4; ERF; ERG; ETS1; ETS2; ETV1; ETV2; ETV3; ETV4; ETV5; ETV6; EZH2; FEV; FLI1; GABPA; GABPB1; GTF2F1; HCFC1; MAX; MXI1; MYC; NR2C2; PHF8; PML; POLR2A; RELA; SIN3A; TAF1; XRCC4; ZMIZ1; ZNF143 (inferredBy_MotifSimilarity). ETV3L; ETV7 (inferredBy_MotifSimilarity_n_Orthology).	10	1644	ARID3B;BCLAF1;CCDC77;CHD2;DNAJB6;HIVEP3;MAN2A1;PRPF6;USP1;WWP2
500bp	BCLAF1_top10perTarget	dbcorrdb__RELA__ENCSR000EAQ_1__m2	3.06	0.0747	BCLAF1	*	RELA (directAnnotation).	BCL11A; BCLAF1; ELF1; ELF2; ELF4; ELK1; ELK3; ELK4; ERF; ERG; ETS1; ETS2; ETV1; ETV2; ETV4; ETV6; ETV7; FEV; FLI1; GABPA; GABPB1; HCFC1; IKZF1; IRF1; IRF4; PAX5; PHF8; PML; POLR2A; PSMD12; SIN3A; SPI1; SPIB; SRF (inferredBy_MotifSimilarity).	8	1018	ARID3B;CCDC77;CHD2;DNAJB6;MAN2A1;UBE2E1;USP1;WWP2
500bp	BCLAF1_top10perTarget	dbcorrdb__SRF__ENCSR000BGE_1__m2	3.95	0.0904	BCLAF1	*	SRF (directAnnotation).	BCLAF1; EGR1; ELF1; ELF2; ELF4; ELK1; ELK3; ELK4; ERF; ERG; ETS1; ETS2; ETV1; ETV2; ETV3; ETV4; ETV5; ETV6; FEV; FLI1; GABPA; GABPB1; POLR2A; RELA; SIN3A (inferredBy_MotifSimilarity). ETV3L; ETV7 (inferredBy_MotifSimilarity_n_Orthology).	10	1306	ARID3B;CCDC77;CHD2;DNAJB6;HIVEP3;MAN2A1;PRPF6;USP1;WDR89;WWP2
500bp	BCLAF1_top10perTarget	dbcorrdb__TAF1__ENCSR000BKS_1__m2	3.59	0.0842	BCLAF1	*	TAF1 (directAnnotation).	BCLAF1; ELF1; ELK1; ELK4; ETS1; ETV6; EZH2; GABPA; GABPB1; GTF2F1; HCFC1; MXI1; PHF8; PML; POLR2A; RBBP5; SIN3A (inferredBy_MotifSimilarity). FLI1 (inferredBy_MotifSimilarity_n_Orthology).	11	2229	ARID3B;BCLAF1;CCDC77;DNAJB6;PHTF2;PRPF6;RSRC2;SMAP1;USP1;WDR89;WWP2
500bp	BCLAF1_top10perTarget	hocomoco__ERG_MOUSE.H11MO.0.A	3.15	0.0764	BCLAF1	*	ERG (inferredBy_Orthology).	BCLAF1; EGR1; ELF1; ELF2; ELF3; ELF4; ELF5; ELK1; ELK3; ELK4; ERF; ETS1; ETS2; ETV1; ETV2; ETV3; ETV4; ETV5; ETV6; FEV; FLI1; GABPA; GABPB1; HCFC1; PHF8; PML; POLR2A; RELA; SIN3A; SRF; TAF1 (inferredBy_MotifSimilarity). ETV3L; ETV7 (inferredBy_MotifSimilarity_n_Orthology).	4	220	CCDC77;CHD2;DNAJB6;WWP2
500bp	BCLAF1_top10perTarget	homer__AACCGGAAGT_ELF1	3.08	0.0751	BCLAF1	*	ELF1 (directAnnotation).	BCLAF1; EHF; ELF2; ELF3; ELF4; ELF5; ELK1; ELK3; ELK4; EP300; ERG; ETS2; ETV1; ETV4; ETV6; FEV; FLI1; GABPA; GABPB1; SRF (inferredBy_MotifSimilarity). ERF; ETS1; ETV3; ETV3L; ETV5; ETV7 (inferredBy_MotifSimilarity_n_Orthology).	7	630	ARID3B;CCDC77;CHD2;DNAJB6;PRPF6;WDR89;WWP2
500bp	BCLAF1_top10perTarget	jaspar__MA0062.2	3.12	0.0758	BCLAF1	*	GABPA (inferredBy_Orthology).	BCLAF1; EGR1; ELF1; ELF2; ELK1; ELK3; ELK4; ETS1; ETV1; ETV3; GABPB1; HCFC1; PHF8; PML; POLR2A; SIN3A; SRF; TAF1 (inferredBy_MotifSimilarity). ERF; ERG; ETV2; ETV3L; ETV4; ETV5; FLI1 (inferredBy_MotifSimilarity_n_Orthology).	6	524	ARID3B;CCDC77;CHD2;DNAJB6;PRPF6;WWP2
500bp	BCLAF1_top10perTarget	jaspar__MA0076.2	3.08	0.0752	BCLAF1	*	ELK4 (directAnnotation).	BCLAF1; EGR1; ELF1; ELF2; ELF4; ELK1; ELK3; ERF; ERG; ETS1; ETS2; ETV1; ETV2; ETV3; ETV4; ETV5; FEV; FLI1; GABPA; GABPB1; HCFC1; PHF8; PML; POLR2A; SIN3A; SRF; TAF1 (inferredBy_MotifSimilarity). ETV3L; ETV6; ETV7 (inferredBy_MotifSimilarity_n_Orthology).	5	378	CCDC77;CHD2;DNAJB6;PRPF6;WWP2
500bp	BCLAF1_top10perTarget	swissregulon__hs__ELK1_4_GABP_A_B1_.p3	3.51	0.0827	BCLAF1	*	ELK1; ELK4; GABPA; GABPB1 (directAnnotation).	BCLAF1; EGR1; ELF1; ELF2; ELF4; ELK3; ERF; ERG; ETS1; ETS2; ETV1; ETV2; ETV3; ETV4; ETV5; FEV; FLI1; GTF2F1; HCFC1; PHF8; PML; POLR2A; SIN3A; SRF; TAF1 (inferredBy_MotifSimilarity). ETV3L; ETV6; ETV7 (inferredBy_MotifSimilarity_n_Orthology).	6	580	ARID3B;CCDC77;CHD2;DNAJB6;PRPF6;WWP2
500bp	BCLAF1_top10perTarget	taipale_cyt_meth__ELK1_NACCGGAAGTN_FL_meth	3.67	0.0855	BCLAF1	*	ELK1 (directAnnotation).	BCLAF1; EGR1; ELF1; ELF2; ELK3; ELK4; ERF; ERG; ETS1; ETS2; ETV1; ETV2; ETV3; ETV4; ETV5; ETV6; FEV; FLI1; GABPA; GABPB1; PHF8; PML; POLR2A; SRF; TAF1 (inferredBy_MotifSimilarity). ETV3L; ETV7; SPIC (inferredBy_MotifSimilarity_n_Orthology).	7	729	ARID3B;CCDC77;CHD2;DNAJB6;PRPF6;WDR89;WWP2
500bp	BCLAF1_top10perTarget	taipale_cyt_meth__ELK4_NRCMGGAWGTN_FL_meth	3.39	0.0806	BCLAF1	*	ELK4 (directAnnotation).	BCLAF1; EGR1; ELF1; ELF2; ELF4; ELK1; ELK3; EP300; ERF; ERG; ETS1; ETS2; ETV1; ETV2; ETV3; ETV4; ETV5; ETV6; FEV; FLI1; GABPA; GABPB1; PML; POLR2A; SRF; TAF1 (inferredBy_MotifSimilarity). ETV3L; ETV7; SPDEF (inferredBy_MotifSimilarity_n_Orthology).	16	3915	ARID3B;BCLAF1;CCDC77;CHD2;DNAJB6;HDAC9;HIVEP3;MAN2A1;MAP4K4;PHTF2;PRPF6;RSRC2;SMAP1;USP1;WDR89;WWP2
500bp	BCLAF1_top10perTarget	taipale_cyt_meth__ETV5_NRCCGGAAGTN_eDBD	3.16	0.0765	BCLAF1	*	ETV5 (directAnnotation).	BCLAF1; EGR1; ELF1; ELK1; ELK3; ELK4; ERF; ERG; ETS1; ETS2; ETV1; ETV2; ETV3; ETV4; ETV6; FEV; FLI1; GABPA; GABPB1; POLR2A; SRF; TAF1 (inferredBy_MotifSimilarity). ETV3L; ETV7 (inferredBy_MotifSimilarity_n_Orthology).	7	642	ARID3B;CCDC77;CHD2;DNAJB6;PRPF6;WDR89;WWP2
500bp	BCLAF1_top10perTarget	transfac_pro__M01078	3.15	0.0765	BCLAF1	*	ETS1 (directAnnotation).	BCLAF1; ELF1; ELK1; ELK3; ELK4; ERF; ERG; ETS2; ETV1; ETV2; ETV3; ETV4; ETV5; FEV; FLI1; GABPA (inferredBy_MotifSimilarity). ETV3L; ETV6; ETV7 (inferredBy_MotifSimilarity_n_Orthology).	12	2171	ARID3B;CCDC77;CHD2;DNAJB6;HDAC9;HIVEP3;LDLR;MAN2A1;MAP4K4;PRPF6;WDR89;WWP2
500bp	BCLAF1_top10perTarget	transfac_pro__M01258	3.02	0.0741	BCLAF1	*		BCLAF1; EGR1; ELF1; ELF2; ELF4; ELF5; ELK1; ELK3; ELK4; ERF; ERG; ETS1; ETS2; ETV1; ETV2; ETV3; ETV4; ETV5; ETV6; FEV; FLI1; GABPA; GABPB1; HCFC1; NR2C2; PHF8; PML; POLR2A; RBBP5; SIN3A; SRF; TAF1 (inferredBy_MotifSimilarity). ETV3L; ETV7 (inferredBy_MotifSimilarity_n_Orthology).	5	463	ARID3B;CHD2;DNAJB6;PRPF6;WWP2
500bp	BCLAF1_top10perTarget	transfac_pro__M04704	3.03	0.0742	BCLAF1	**	BCLAF1 (directAnnotation).	ELF1; ELF2; ELK1; ELK3; ELK4; ERF; ERG; ETS1; ETS2; ETV1; ETV2; ETV3; ETV4; ETV5; FEV; FLI1; GABPA; GABPB1; HCFC1; SRF; TAF1 (inferredBy_MotifSimilarity). ETV3L; ETV6; ETV7 (inferredBy_MotifSimilarity_n_Orthology).	5	421	ARID3B;CCDC77;CHD2;DNAJB6;PRPF6
500bp	BCLAF1_w0.001	dbcorrdb__BRF1__ENCSR000DNW_1__m2	3.32	0.042	BCLAF1	*	BRF1 (directAnnotation).	ATF3; BCLAF1; BHLHE40; BRF2; CEBPB; CREB1; CTCF; E2F1; E2F6; EGR1; ELK4; ESRRA; ETS1; EZH2; GABPA; HCFC1; HDAC2; HIC1; JUND; KAT2A; KLF16; MAX; MAZ; MXI1; MYC; NELFE; NRF1; PHF8; POLR2A; POLR3G; RAD21; RBBP5; RCOR1; SIN3A; SMARCA4; SP1; SP2; SP3; SP4; SREBF1; SREBF2; SUPT20H; TAF1; TFAP2B; TRIM28; UBTF; WT1; XRCC4; ZBTB7A; ZBTB7B; ZC3H11A; ZEB1; ZFX; ZMIZ1; ZNF143; ZNF274 (inferredBy_MotifSimilar…	694	4994	ABI2;ABL2;ABR;ACACA;ACIN1;ACLY;ACVR2B;ADAM23;ADAM9;ADAMTS1;ADCY9;ADD1;ADNP;AEBP2;AES;AFF4;AGAP1;AGPAT3;AGTPBP1;AHCTF1;AHCYL2;AHDC1;AIG1;AK4;AKAP9;AKIRIN2;ALDOA;ALG13;AMD1;AMOT;AMOTL1;ANKRD13A;ANKRD40;ANP32A;ANTXR1;AP2A1;AP2M1;ARF1;ARFGEF1;ARHGAP11B;ARHGAP17;ARHGAP5;ARHGEF12;ARHGEF7;ARID1B;ARID3A;ARIH1;ARL10;ARL8B;ARRB2;ASCC1;ASCC2;ASXL2;ATE1;ATF7IP;ATL2;ATN1;ATP1B3;ATP2A2;ATP8B2;ATP9B;ATRN;ATRNL1…
500bp	BCLAF1_w0.001	dbcorrdb__EZH2__ENCSR000AQE_1__m9	3.57	0.0435	BCLAF1	*	EZH2 (directAnnotation).	ATF3; BCLAF1; BHLHE40; BRF1; BRF2; CEBPB; CNOT3; CREB1; CTCF; E2F1; E2F6; EGR1; ELF1; ELK1; ELK4; ESRRA; ETS1; GABPA; HCFC1; HDAC2; HIC1; HMGN3; JUND; KAT2A; MAX; MAZ; MXI1; MYC; NELFE; NR2C2; NRF1; PHF8; POLR2A; POLR3G; RAD21; RBBP5; RCOR1; SIN3A; SMARCA4; SP1; SP2; SP3; SP4; SREBF1; SREBF2; SUPT20H; TAF1; TFAP2A; TFAP2B; TFAP2C; TRIM28; UBTF; USF1; WRNIP1; XRCC4; ZBTB7A; ZC3H11A; ZEB1; ZFX; ZMI…	694	4995	AATF;ABCB10;ABI2;ABL2;ABR;ACACA;ACLY;ACTN1;ACTN4;ACVR2B;ADAM23;ADAM9;ADD1;ADNP;AEBP2;AGAP1;AGPAT3;AHCTF1;AHCYL2;AHDC1;AIG1;AK4;AKAP9;ALDOA;ALG13;AMD1;AMOT;AMOTL1;ANAPC5;ANKRD13A;ANKRD40;ANLN;AP2A1;ARF1;ARFGEF1;ARHGAP17;ARHGAP24;ARHGAP5;ARHGEF12;ARHGEF7;ARID1B;ARID3A;ARIH1;ARL10;ARL8B;ASCC1;ASCC2;ASXL2;ATE1;ATF7IP;ATL2;ATN1;ATP1A1;ATP1B3;ATP2A2;ATP8B2;ATP9B;ATRNL1;ATXN7;ATXN7L1;B3GALNT2;BACH2;BANP…
500bp	BCLAF1_w0.001	dbcorrdb__EZH2__ENCSR000ARK_1__m4	3.12	0.0407	BCLAF1	*	EZH2 (directAnnotation).	ATF3; BCLAF1; BHLHE40; BRF1; BRF2; CEBPB; CNOT3; CREB1; CTCF; E2F1; E2F6; EGR1; ELF1; ELK1; ELK4; ESRRA; ETS1; FOXP2; GABPA; HCFC1; HDAC2; HIC1; HMGN3; JUND; KAT2A; MAX; MAZ; MXI1; MYC; NELFE; NR2C2; NRF1; PHF8; POLR2A; POLR3G; RAD21; RBBP5; RCOR1; SIN3A; SMARCA4; SP1; SP2; SP3; SP4; SREBF1; SREBF2; SUPT20H; TAF1; TFAP2A; TFAP2B; TRIM28; UBTF; WRNIP1; XRCC4; YY1; ZBTB7A; ZC3H11A; ZEB1; ZFX; ZMIZ1…	659	4503	ABCB10;ABL1;ABL2;ABR;ACACA;ACLY;ACVR2B;ADAM23;ADAM9;ADAMTS17;ADCY9;ADD1;ADNP;AEBP2;AES;AGAP1;AGPAT3;AHCTF1;AHCYL2;AIG1;AK4;AKAP9;ALDOA;ALG13;AMOTL1;ANKRD13A;ANKRD40;ANLN;ARCN1;ARF1;ARFGEF1;ARHGAP17;ARHGAP22;ARHGAP24;ARHGAP5;ARHGEF7;ARID1B;ARID3A;ARIH1;ARL8B;ARRB2;ASAP1;ASAP2;ASCC1;ASCC2;ASCC3;ASXL3;ATE1;ATF1;ATL2;ATN1;ATP11A;ATP1A1;ATP1B3;ATP2A2;ATP6V0A1;ATP8B2;ATP9B;ATRN;ATXN7;ATXN7L1;B3GALNT2;B…
500bp	BCLAF1_w0.001	dbcorrdb__MXI1__ENCSR000EIA_1__m4	3.01	0.04	BCLAF1	*	MXI1 (directAnnotation).	ATF3; BCLAF1; BHLHE40; BRF1; BRF2; CEBPB; CNOT3; CREB1; CTCF; E2F1; E2F6; EGR1; ELF1; ELK1; ELK4; ESRRA; ETS1; EZH2; FOS; GABPA; HCFC1; HDAC2; HIC1; HMGN3; JUND; KAT2A; KLF16; MAX; MAZ; MYC; NELFE; NR2C2; PHF8; POLR2A; POLR3G; RAD21; RBBP5; RCOR1; SIN3A; SMARCA4; SP1; SP2; SP3; SP4; SREBF1; SREBF2; STAT1; SUPT20H; TAF1; TFAP2A; TFAP2B; TFAP2C; TRIM28; UBTF; USF1; USF2; WRNIP1; XRCC4; ZBTB7A; ZBTB…	697	4960	ABCB10;ABL1;ABL2;ABR;ACACA;ACLY;ACTN4;ACVR2B;ADAM23;ADAM9;ADAMTS17;ADCY9;ADD1;ADNP;AEBP2;AES;AFF4;AGAP1;AGPAT3;AHCTF1;AHCYL2;AIG1;AK4;AKAP9;ALDOA;ALG13;AMOTL1;ANKRD13A;ANKRD40;ANLN;ANP32A;ARCN1;ARF1;ARFGEF1;ARHGAP17;ARHGAP22;ARHGAP24;ARHGAP5;ARHGEF7;ARID1B;ARID3A;ARIH1;ARL8B;ARRB2;ASAP1;ASAP2;ASCC1;ASCC2;ASCC3;ASXL3;ATE1;ATF1;ATL2;ATN1;ATP11A;ATP1A1;ATP1B3;ATP2A2;ATP6V0A1;ATP8B2;ATP9B;ATRN;ATXN7;…
500bp	BCLAF1_w0.001	dbcorrdb__POLR2AphosphoS2__ENCSR000DYF_1__m10	3.53	0.0432	BCLAF1	*	POLR2A (directAnnotation).	ATF3; BCLAF1; BHLHE40; BRF1; BRF2; CEBPB; CREB1; CTCF; E2F1; E2F6; EGR1; ELF1; ELK1; ELK4; ESRRA; ETS1; EZH2; GABPA; HCFC1; HDAC2; HIC1; HMGN3; JUND; KAT2A; KLF5; MAX; MAZ; MXI1; MYC; NELFE; NR2C2; NRF1; PHF8; POLR3G; RAD21; RBBP5; RCOR1; SIN3A; SMARCA4; SP1; SP2; SP3; SP4; SREBF1; SREBF2; SUPT20H; TAF1; TFAP2A; TFAP2B; TFAP2C; TRIM28; UBTF; WT1; XRCC4; ZBTB7A; ZBTB7B; ZC3H11A; ZEB1; ZFX; ZMIZ1; …	703	4972	AATF;ABI2;ABL2;ABR;ACACA;ACTN1;ACTN4;ACVR2B;ADAM23;ADAM9;ADAMTS1;ADCY9;ADD1;ADNP;AEBP2;AFF4;AGAP1;AGPAT3;AHCTF1;AHCYL2;AHDC1;AIG1;AK4;AKAP13;AKAP9;AKIRIN2;ALDOA;ALG13;AMD1;AMOT;AMOTL1;ANKRD13A;ANKRD40;ANLN;ANTXR1;AP2A1;AP2M1;ARF1;ARHGAP5;ARHGEF12;ARHGEF7;ARID1B;ARID3A;ARIH1;ARL10;ARL8B;ARRB2;ASCC1;ASCC2;ATE1;ATF7IP;ATL2;ATN1;ATP1A1;ATP1B3;ATP2A2;ATP8B2;ATP9B;ATRN;ATRNL1;ATXN7L1;B3GALNT2;BACH2;BAN…
500bp	BCLAF1_w0.001	dbcorrdb__XRCC4__ENCSR000FAC_1__m1	3.45	0.0427	BCLAF1	*	XRCC4 (directAnnotation).	BCLAF1; BHLHE40; BRF1; BRF2; CEBPB; CREB1; CTCF; CUX1; E2F1; E2F6; EGR1; EGR4; ELF1; ELK1; ELK4; ESRRA; ETS1; EZH2; FOS; GABPA; HCFC1; HDAC2; HIC1; IRF1; JUND; KAT2A; KLF16; KLF3; MAX; MAZ; MXI1; MYC; NELFE; NFYB; NR2C2; PATZ1; PBX3; PHF8; POLR2A; POLR3G; RAD21; RBBP5; RCOR1; REST; SIN3A; SMARCA4; SP1; SP2; SP3; SP4; SREBF1; SREBF2; SUPT20H; TAF1; TBX15; TFAP2B; TRIM28; UBTF; WT1; ZBTB7A; ZBTB7B;…	680	4811	AATF;ABCB10;ABI2;ABL2;ABR;ACACA;ACIN1;ACTB;ACTN1;ACVR2B;ADAM9;ADAMTS1;ADAMTS17;ADD1;ADNP;AEBP2;AES;AFF4;AGAP1;AGTPBP1;AHCYL2;AHDC1;AIG1;AK4;AKAP9;AKIRIN2;ALDOA;AMD1;AMOT;AMOTL1;ANKRD13A;ANKRD40;ANLN;ANP32A;ANTXR1;AP2A1;AP2M1;ARAP1;ARCN1;ARF1;ARFGEF2;ARHGAP11B;ARHGAP5;ARHGEF7;ARID1B;ARID3A;ARIH1;ARL8B;ASCC1;ASCC2;ASXL2;ATE1;ATF4;ATF6;ATF7IP;ATL2;ATN1;ATP1B3;ATP2A2;ATP8A1;ATP8B2;ATP9B;ATRNL1;ATXN7L…
500bp	BRCA1_top50Andtop3sd	cisbp__M2323	3.9	0.0838	BRCA1	*	ZBTB33 (directAnnotation).	BRCA1; CHD2; ETS1; NR3C1; RCOR1 (inferredBy_MotifSimilarity).	21	3043	AK4;AKAP1;APTX;BRCA1;C16orf72;CDC25A;COPS3;DCAF10;DLGAP4;DRG1;EDARADD;GLCE;HKR1;KIAA0907;NASP;RAD51C;SIK3;SLC1A5;SNRNP40;SOBP;UBE3A
500bp	BRCA1_top50Andtop3sd	cisbp__M4528	3.36	0.0749	BRCA1	**	BRCA1 (directAnnotation).	CHD2; ETS1; NR3C1; RCOR1; ZBTB33 (inferredBy_MotifSimilarity).	8	601	AKAP1;BRCA1;CDC25A;COPS3;DRG1;GLCE;SOBP;UBE3A
500bp	BRCA1_top50Andtop3sd	dbcorrdb__BRCA1__ENCSR000EBX_1__m1	3.51	0.0775	BRCA1	**	BRCA1 (directAnnotation).	AHR; CHD2; ETS1; MXI1; NR3C1; RCOR1; ZBTB33 (inferredBy_MotifSimilarity).	9	705	AKAP1;BRCA1;CDC25A;COPS3;DLGAP4;DRG1;GLCE;SOBP;UBE3A
500bp	BRCA1_top50Andtop3sd	dbcorrdb__BRCA1__ENCSR000EDY_1__m1	3.72	0.0808	BRCA1	**	BRCA1 (directAnnotation).	CHD2; ETS1; MXI1; NR3C1; RCOR1; ZBTB33 (inferredBy_MotifSimilarity).	9	581	AKAP1;BRCA1;CDC25A;COPS3;DLGAP4;DRG1;GLCE;SOBP;UBE3A
500bp	BRCA1_top50Andtop3sd	dbcorrdb__CHD2__ENCSR000DZR_1__m1	3.5	0.0772	BRCA1	*	CHD2 (directAnnotation).	BRCA1; ETS1; RCOR1; ZBTB33 (inferredBy_MotifSimilarity).	5	243	AKAP1;BRCA1;CDC25A;COPS3;GLCE
500bp	BRCA1_top50Andtop3sd	dbcorrdb__CHD2__ENCSR000EBT_1__m1	3.53	0.0777	BRCA1	*	CHD2 (directAnnotation).	BRCA1; ETS1; MXI1; NR3C1; RCOR1; ZBTB33 (inferredBy_MotifSimilarity).	12	1345	AKAP1;BRCA1;CDC25A;COPS3;DLGAP4;DRG1;GLCE;HNRNPR;NASP;SLC1A5;SOBP;UBE3A
500bp	BRCA1_top50Andtop3sd	dbcorrdb__CHD2__ENCSR000ECP_1__m1	3.35	0.0747	BRCA1	*	CHD2 (directAnnotation).	BRCA1; RCOR1; ZBTB33 (inferredBy_MotifSimilarity).	5	238	AKAP1;BRCA1;CDC25A;COPS3;GLCE
500bp	BRCA1_top50Andtop3sd	dbcorrdb__CHD2__ENCSR000EED_1__m1	4.25	0.0897	BRCA1	*	CHD2 (directAnnotation).	BRCA1; ETS1; NR3C1; RCOR1; ZBTB33 (inferredBy_MotifSimilarity).	8	520	AKAP1;BRCA1;CDC25A;COPS3;DLGAP4;DRG1;GLCE;UBE3A
500bp	BRCA1_top50Andtop3sd	dbcorrdb__CHD2__ENCSR000EHD_1__m1	3.64	0.0795	BRCA1	*	CHD2 (directAnnotation).	BRCA1; ETS1; NR3C1; RCOR1; ZBTB33 (inferredBy_MotifSimilarity).	9	648	AKAP1;BRCA1;CDC25A;COPS3;DLGAP4;DRG1;GLCE;SOBP;UBE3A
500bp	BRCA1_top50Andtop3sd	dbcorrdb__ZBTB33__ENCSR000BHR_1__m1	3.23	0.0728	BRCA1	*	ZBTB33 (directAnnotation).	BRCA1; CHD2; ETS1; NR3C1; RCOR1 (inferredBy_MotifSimilarity).	19	3164	AK4;AKAP1;APTX;BRCA1;C16orf72;CDC25A;COPS3;DCAF10;DLGAP4;DRG1;EDARADD;GLCE;HKR1;KIAA0907;NASP;RAD51C;SDCCAG8;SOBP;UBE3A
500bp	BRCA1_top50Andtop3sd	dbcorrdb__ZBTB33__ENCSR000BKF_1__m1	3.5	0.0772	BRCA1	*	ZBTB33 (directAnnotation).	BRCA1; CHD2; ETS1; MXI1; NR3C1; RCOR1 (inferredBy_MotifSimilarity).	8	613	AKAP1;BRCA1;CDC25A;COPS3;DLGAP4;GLCE;SOBP;UBE3A
500bp	BRCA1_top50Andtop3sd	dbcorrdb__ZBTB33__ENCSR000BNY_1__m1	3.3	0.0739	BRCA1	*	ZBTB33 (directAnnotation).	BRCA1; CHD2; ETS1; NR3C1; RCOR1 (inferredBy_MotifSimilarity).	14	2028	AK4;AKAP1;APTX;BRCA1;CDC25A;COPS3;DCAF10;DLGAP4;DRG1;GLCE;NASP;SDCCAG8;SOBP;UBE3A
500bp	BRCA1_top50Andtop3sd	factorbook__UA1	3.61	0.079	BRCA1	*	ZBTB33 (directAnnotation).	BRCA1; CHD2; ETS1; NR3C1; RCOR1 (inferredBy_MotifSimilarity).	9	668	AKAP1;BRCA1;CDC25A;COPS3;DLGAP4;DRG1;GLCE;SOBP;UBE3A
500bp	BRCA1_top50Andtop3sd	hocomoco__KAISO_HUMAN.H11MO.0.A	3.16	0.0716	BRCA1	*	ZBTB33 (directAnnotation).	BRCA1; CHD2; ETS1; NR3C1; RCOR1 (inferredBy_MotifSimilarity).	13	1491	AK4;AKAP1;BRCA1;CDC25A;COPS3;DLGAP4;DRG1;EDARADD;GLCE;NASP;SLC1A5;SOBP;UBE3A
500bp	BRCA1_top50Andtop3sd	hocomoco__KAISO_HUMAN.H11MO.1.A	3.58	0.0786	BRCA1	*	ZBTB33 (directAnnotation).	BRCA1; CHD2; ETS1; NR3C1; RCOR1 (inferredBy_MotifSimilarity).	8	539	AKAP1;BRCA1;CDC25A;COPS3;DLGAP4;GLCE;SOBP;UBE3A
500bp	BRCA1_top50Andtop3sd	jaspar__MA0527.1	3.84	0.0829	BRCA1	*	ZBTB33 (directAnnotation).	BRCA1; CHD2; ETS1; NR3C1; RCOR1 (inferredBy_MotifSimilarity).	19	2761	AK4;AKAP1;BRCA1;C16orf72;CDC25A;COPS3;DCAF10;DLGAP4;DRG1;EDARADD;GLCE;HKR1;KIAA0907;PDIA6;RAD51C;SIK3;SNRNP40;SOBP;UBE3A
500bp	BRCA1_top50Andtop3sd	transfac_pro__M04691	3.66	0.0799	BRCA1	*	ZBTB33 (directAnnotation).	BRCA1; CHD2; ETS1; NR3C1; RCOR1 (inferredBy_MotifSimilarity).	8	476	AKAP1;APTX;CDC25A;COPS3;DRG1;GLCE;SOBP;UBE3A
500bp	BRCA1_top50Andtop3sd	transfac_pro__M04703	3.01	0.0692	BRCA1	*	ETS1 (directAnnotation).	BRCA1; CHD2; NR3C1; RCOR1; ZBTB33 (inferredBy_MotifSimilarity).	8	593	AKAP1;APTX;CDC25A;COPS3;DRG1;GLCE;SOBP;UBE3A
500bp	BRCA1_top50Andtop3sd	transfac_pro__M04710	3.2	0.0723	BRCA1	*	CHD2 (directAnnotation).	BRCA1; ETS1; NR3C1; RCOR1; ZBTB33 (inferredBy_MotifSimilarity).	7	418	AKAP1;APTX;CDC25A;COPS3;GLCE;SOBP;UBE3A
500bp	BRF1_top5perTarget	dbcorrdb__BHLHE40__ENCSR000DZJ_1__m1	3.55	0.135	BRF1	*	BHLHE40 (directAnnotation).	ARNT; ARNT2; ARNTL; ARNTL2; ATF3; BHLHE41; BRF1; CLOCK; E2F6; ELK1; EZH2; GABPA; HELT; HES2; HEY1; HEY2; MAX; MLX; MXI1; MYC; NFE2; PHF8; POLR2A; SP4; SREBF1; SREBF2; USF1; USF2; ZEB1; ZMIZ1; ZNF274 (inferredBy_MotifSimilarity).	10	2410	ANO6;BANP;FNDC3A;IGF2BP3;ILF2;NR3C2;P4HB;STARD13;TNKS2;ZNRF3
500bp	BRF1_top5perTarget	dbcorrdb__BHLHE40__ENCSR000EDT_1__m1	3.13	0.122	BRF1	*	BHLHE40 (directAnnotation).	ARNT2; ARNTL; ATF3; BHLHE41; BRF1; CREB1; CTCF; E2F6; ELK1; EZH2; HDAC2; HES2; MAX; MXI1; MYC; NELFE; NFE2; POLR2A; SIN3A; SMARCA4; SP4; USF1; USF2; XRCC4; ZMIZ1 (inferredBy_MotifSimilarity). ARNT; ARNTL2 (inferredBy_MotifSimilarity_n_Orthology).	11	2945	ANO6;BANP;FNDC3A;IGF2BP3;NR3C2;P4HB;STARD13;TMCC1;TNKS2;ZBTB44;ZNRF3
500bp	BRF1_top5perTarget	dbcorrdb__MAX__ENCSR000DZF_1__m1	3	0.118	BRF1	*	MAX (directAnnotation).	ARNT; ARNT2; ATF3; BHLHE40; BRF1; BRF2; CREB1; CTCF; E2F6; EGR1; ELK1; ESRRA; EZH2; GABPA; HCFC1; HDAC2; MXI1; MYC; NELFE; NFE2; POLR2A; RAD21; RBBP5; SAP30; SIN3A; SMARCA4; SMARCB1; SP1; SP4; SREBF1; SREBF2; SUPT20H; TAF1; USF1; USF2; XRCC4; YY1; ZMIZ1; ZNF274 (inferredBy_MotifSimilarity). CLOCK; MNT; NPAS2 (inferredBy_MotifSimilarity_n_Orthology).	11	4198	ANO6;BANP;FNDC3A;IGF2BP3;ILF2;NR3C2;P4HB;STARD13;TMCC1;TNKS2;ZNRF3
500bp	BRF1_top5perTarget	dbcorrdb__MAX__ENCSR000EDS_1__m1	3.15	0.123	BRF1	*	MAX (directAnnotation).	ARNT; ARNT2; ATF1; ATF3; BHLHE40; BHLHE41; BRF1; BRF2; CTCF; E2F6; EGR1; ESRRA; EZH2; GABPA; HDAC2; HELT; HEY1; HEY2; MAZ; MXI1; MYC; MYCN; NELFE; NFE2; POLR2A; RAD21; RBBP5; SAP30; SMARCA4; SP2; SP4; SREBF1; SREBF2; STAT1; TAF1; USF1; USF2; XRCC4; YY1; ZBTB7A; ZEB1; ZMIZ1; ZNF274 (inferredBy_MotifSimilarity). CLOCK; MITF; MNT; NPAS2 (inferredBy_MotifSimilarity_n_Orthology).	9	1773	BANP;FNDC3A;IGF2BP3;NR3C2;P4HB;STARD13;TMCC1;TNKS2;ZNRF3
500bp	BRF1_top5perTarget	dbcorrdb__MAX__ENCSR000EEZ_1__m1	3.24	0.125	BRF1	*	MAX (directAnnotation).	ARNT; ARNT2; ATF1; ATF3; BHLHE40; BRF1; E2F6; ESRRA; ETS1; EZH2; MXI1; MYC; MYCN; NELFE; NFE2; POLR2A; RAD21; SAP30; SIN3A; SMARCA4; SP4; SREBF1; SREBF2; STAT1; TFEB; TFEC; USF1; USF2; XRCC4; ZEB1; ZNF878 (inferredBy_MotifSimilarity). MITF; TFE3 (inferredBy_MotifSimilarity_n_Orthology).	3	202	FNDC3A;IGF2BP3;STARD13
500bp	BRF1_top5perTarget	dbcorrdb__MAX__ENCSR000EFV_1__m1	3.03	0.119	BRF1	*	MAX (directAnnotation).	ARNT; ARNT2; ATF3; BHLHE40; BRF1; CEBPB; CTCF; E2F1; E2F6; ELK4; ESRRA; ETS1; EZH2; GABPA; HCFC1; HDAC2; HES1; MXI1; MYC; MYCN; NELFE; NFE2; POLR2A; RAD21; RBBP5; SAP30; SIN3A; SMARCA4; SP2; SP4; SREBF1; SREBF2; STAT1; SUPT20H; USF1; USF2; XRCC4; ZEB1; ZMIZ1; ZNF143; ZNF274 (inferredBy_MotifSimilarity). CLOCK; NPAS2 (inferredBy_MotifSimilarity_n_Orthology).	7	1319	BANP;FNDC3A;IGF2BP3;NR3C2;STARD13;TMCC1;TNKS2
500bp	BRF1_w0.001	dbcorrdb__E2F1__ENCSR000EVJ_1__m1	3.17	0.0387	BRF1	*	E2F1 (directAnnotation).	BRF1; E2F6; ESRRA; EZH2; MAX; MXI1; POLR2A; SREBF1; XRCC4; ZNF274 (inferredBy_MotifSimilarity).	1018	4894	ABCC4;ABCD3;ABL2;ACAP2;ACTB;ACTN4;ACTR3;ACVR1B;ADAM17;ADAM9;ADAMTS17;ADAMTS20;ADAR;ADARB1;ADCY1;ADCY9;ADD3;ADIPOR2;AEBP2;AGAP1;AGAP3;AGFG1;AGPAT3;AGRN;AGTPBP1;AHCTF1;AHCYL2;AHDC1;AK2;AK4;AKAP11;AKAP9;AKIRIN2;AKT2;ALCAM;ALDOA;ALG6;ALMS1;AMMECR1;ANAPC1;ANAPC5;ANAPC7;ANK2;ANKIB1;ANKLE2;ANKRD13A;ANKRD17;ANKRD26;ANKRD33B;ANKRD40;ANKS1A;ANP32B;ANP32E;ANXA6;AP2A2;AP2M1;APC;APP;ARHGAP10;ARHGAP26;ARHGAP42…
500bp	BRF1_w0.001	dbcorrdb__ESRRA__ENCSR000DYQ_1__m5	3.15	0.0386	BRF1	*	ESRRA (directAnnotation).	ATF3; BHLHE40; BRF1; BRF2; CEBPB; CREB1; CTCF; E2F1; E2F6; EGR1; ELF1; ELK1; ETS1; EZH2; GABPA; HCFC1; HDAC2; HIC1; JUND; KAT2A; KLF3; KLF5; MAX; MAZ; MXI1; MYC; NELFE; NR2C2; PBX3; PHF8; POLR2A; POLR3G; RAD21; RBBP5; RCOR1; SIN3A; SMARCA4; SP1; SP2; SP3; SP4; SREBF1; SREBF2; SUPT20H; UBTF; USF1; WRNIP1; WT1; XRCC4; ZBTB7A; ZC3H11A; ZEB1; ZFX; ZMIZ1; ZNF274 (inferredBy_MotifSimilarity). ZFY (infe…	1068	4977	AARS;ABCA2;ABCC5;ABCD3;ABI2;ABL1;ABL2;ACACA;ACIN1;ACLY;ACOX1;ACTB;ACVR1B;ADAM17;ADAM9;ADAMTS20;ADAR;ADARB1;ADAT2;ADCY9;ADIPOR2;ADNP;AEBP2;AFF4;AGAP1;AGAP3;AGFG1;AGPAT3;AGPAT5;AGRN;AHCTF1;AHCYL2;AHDC1;AHNAK;AHNAK2;AIG1;AK3;AK4;AKAP11;AKAP9;ALDOA;AMOT;ANAPC7;ANKH;ANKRD11;ANKRD13A;ANKRD17;ANKRD28;ANKRD33B;ANKRD40;ANKS1A;ANLN;ANO5;ANP32A;ANP32B;ANXA2;AP2A2;APBB2;ARCN1;ARFGEF1;ARHGAP10;ARHGAP17;ARHGAP…
500bp	BRF1_w0.001	dbcorrdb__EZH2__ENCSR000ARK_1__m4	3.2	0.0389	BRF1	*	EZH2 (directAnnotation).	ATF3; BCLAF1; BHLHE40; BRF1; BRF2; CEBPB; CNOT3; CREB1; CTCF; E2F1; E2F6; EGR1; ELF1; ELK1; ELK4; ESRRA; ETS1; FOXP2; GABPA; HCFC1; HDAC2; HIC1; HMGN3; JUND; KAT2A; MAX; MAZ; MXI1; MYC; NELFE; NR2C2; NRF1; PHF8; POLR2A; POLR3G; RAD21; RBBP5; RCOR1; SIN3A; SMARCA4; SP1; SP2; SP3; SP4; SREBF1; SREBF2; SUPT20H; TAF1; TFAP2A; TFAP2B; TRIM28; UBTF; WRNIP1; XRCC4; YY1; ZBTB7A; ZC3H11A; ZEB1; ZFX; ZMIZ1…	994	4515	AARS;ABCA2;ABCC1;ABCD3;ABL1;ABL2;ACACA;ACLY;ACOX1;ACSL3;ACVR1B;ADAM17;ADAM9;ADAMTS17;ADAMTS20;ADARB1;ADAT2;ADCY1;ADCY9;ADIPOR2;ADNP;AEBP2;AGAP1;AGAP3;AGFG1;AGPAT3;AGPAT5;AGRN;AHCTF1;AHCYL2;AHNAK;AIG1;AK4;AKAP11;AKAP9;ALDOA;ANKH;ANKLE2;ANKRD13A;ANKRD17;ANKRD28;ANKRD33B;ANKRD40;ANKRD6;ANKS1A;ANLN;ANO6;ANP32B;ANXA2;APBB2;APP;AQR;ARCN1;ARFGEF1;ARHGAP10;ARHGAP17;ARHGAP21;ARHGAP24;ARHGAP42;ARHGAP5;ARID…
500bp	BRF1_w0.001	dbcorrdb__HA-E2F1__ENCSR000EVM_1__m1	3.71	0.0417	BRF1	*	E2F1 (directAnnotation).	BRF1; CEBPB; CREB1; CTCF; E2F6; ESRRA; EZH2; HDAC2; MAX; MXI1; MYC; NELFE; NRF1; POLR2A; RAD21; RBBP5; SMARCA4; SREBF1; SREBF2; XRCC4; ZMIZ1; ZNF274 (inferredBy_MotifSimilarity).	928	4041	ABCC4;ABCD3;ABL1;ACACA;ACSF3;ACSL3;ACTB;ACTN4;ACVR1B;ADAM9;ADAMTS17;ADAR;ADCY1;ADCY9;ADD3;ADIPOR2;ADK;ADPGK;AEBP2;AGAP1;AGAP3;AGFG1;AGTPBP1;AHCTF1;AHCYL1;AHCYL2;AHDC1;AIG1;AK4;AKAP11;AKIRIN2;AKT2;ALCAM;ALDOA;ALG6;ALMS1;AMMECR1;ANAPC1;ANAPC7;ANK2;ANKRD13A;ANKRD17;ANKRD33B;ANKRD40;ANKS1A;ANP32E;AP2M1;APC;APP;ARHGAP10;ARHGAP26;ARHGAP42;ARHGAP5;ARHGEF2;ARHGEF9;ARIH1;ARPC2;ASAP2;ASF1B;ASH1L;ASTN2;ASXL…
500bp	BRF1_w0.001	dbcorrdb__NELFE__ENCSR000DOF_1__m6	3.2	0.0389	BRF1	*	NELFE (directAnnotation).	BHLHE40; BRF1; BRF2; CEBPB; CREB1; CTCF; CUX1; E2F1; E2F6; EGR1; EGR2; EGR3; EGR4; ELK4; ESRRA; EZH2; GABPA; HCFC1; HDAC2; HIC1; JUND; KAT2A; KLF16; KLF5; MAX; MAZ; MXI1; MYC; PBX3; POLR2A; POLR3G; RAD21; RBBP5; RCOR1; REST; SMARCA4; SP1; SP2; SP3; SP4; SREBF1; SREBF2; SUPT20H; TAF1; TBX15; TFAP2B; TRIM28; WT1; XRCC4; ZBTB7A; ZBTB7B; ZC3H11A; ZEB1; ZMIZ1; ZNF143; ZNF263; ZNF274 (inferredBy_MotifS…	1055	4947	AAK1;AARS;ABCA2;ABCC1;ABCD3;ABI2;ABL1;ABL2;ACACA;ACIN1;ACLY;ACOX1;ACSL3;ACTB;ACTR3;ACVR1B;ADAM10;ADAM17;ADAMTS17;ADAMTS20;ADARB1;ADAT2;ADCY1;ADCY9;ADD3;ADIPOR2;ADNP;AEBP2;AGAP1;AGAP3;AGFG1;AGPAT3;AGPAT5;AGRN;AHCTF1;AHCYL2;AHNAK;AIG1;AK3;AK4;AKAP11;AKAP9;ALDOA;AMOT;ANKH;ANKRD13A;ANKRD17;ANKRD28;ANKRD33B;ANKRD40;ANKS1A;ANLN;ANO10;ANO6;ANP32A;ANP32B;ANXA2;APBB2;ARCN1;ARFGEF1;ARHGAP10;ARHGAP17;ARHGAP…
500bp	BRF1_w0.001	dbcorrdb__TAF1__ENCSR000BJN_1__m1	3.04	0.038	BRF1	*	TAF1 (directAnnotation).	ATF3; BCLAF1; BRF1; CTCF; ELF1; ELK1; ETS1; EZH2; GABPA; HCFC1; KDM5A; KDM5B; MAX; MAZ; MXI1; MYC; PHF8; POLR2A; RBBP5; RFX1; SAP30; SIN3A; SMARCA4; SREBF1; SREBF2; TAF7; XRCC4; YY1; ZMIZ1; ZNF274 (inferredBy_MotifSimilarity). TAF1L (inferredBy_MotifSimilarity_n_Orthology).	964	4910	AAK1;AARS;ABCC4;ABL1;ACACA;ACAP2;ACSF3;ACSL3;ACTN1;ACTN4;ADAM17;ADAMTS17;ADAR;ADNP;ADNP2;AGAP1;AGFG1;AGPAT3;AGPAT4;AHDC1;AHNAK;AIG1;AK4;AKAP9;ALCAM;ALDOA;AMBRA1;AMOT;ANKRD11;ANKRD17;ANKRD28;ANKRD30BL;ANKRD33B;ANKRD40;ANKRD52;ANP32B;ANP32E;AP1G1;AP2A1;APC;ARFGEF1;ARFGEF2;ARHGAP21;ARHGAP26;ARHGAP42;ARHGAP5;ARHGEF12;ARHGEF3;ARID2;ARID4B;ARID5B;ARIH1;ARL6IP6;ARPC2;ASAP2;ASF1B;ASH1L;ASS1;ASXL2;ATAD1;A…
500bp	BRF1_w0.001	dbcorrdb__ZMIZ1__ENCSR000EFQ_1__m2	3.02	0.0379	BRF1	*	ZMIZ1 (directAnnotation).	BCLAF1; BHLHE40; BRF1; BRF2; CEBPB; CNOT3; CREB1; CTCF; E2F1; E2F6; EGR1; ELK1; ELK4; ESRRA; ETS1; EZH2; GABPA; HCFC1; HDAC2; HIC1; JUND; MAX; MAZ; MXI1; MYC; NELFE; NR2C2; PHF8; POLR2A; POLR3G; RAD21; RBBP5; SIN3A; SMARCA4; SP1; SP2; SP4; SREBF1; SREBF2; SUPT20H; TAF1; TFAP2B; TRIM28; UBTF; XRCC4; ZBTB7A; ZC3H11A; ZFX; ZNF274 (inferredBy_MotifSimilarity). ZFY (inferredBy_MotifSimilarity_n_Orthol…	1053	4968	AARS;ABCA2;ABCC4;ABI2;ACACA;ACAP2;ACSL3;ACTB;ACTN4;ACTR3;ACVR1B;ADAM10;ADAM17;ADAM9;ADAMTS20;ADAR;ADARB1;ADCY1;ADCY9;ADD3;ADIPOR2;ADK;ADNP;AEBP2;AFF1;AFF4;AGAP1;AGAP3;AGFG1;AGPAT3;AGRN;AHCTF1;AHCYL2;AHDC1;AIG1;AK4;AKAP11;AKAP13;AKAP9;ALCAM;ALDOA;ALMS1;AMOT;ANAPC7;ANKH;ANKRD11;ANKRD13A;ANKRD17;ANKRD28;ANKRD33B;ANKRD40;ANKS1A;ANP32A;AP2A1;AP2M1;APBB2;APP;ARFGEF1;ARFGEF2;ARHGAP10;ARHGAP11B;ARHGAP17;…
500bp	BRF1_w0.001	predrem__nrMotif2348	3.49	0.0405	BRF1	*		BRF1; CTCF; EGR1; ESRRA; EZH2; HCFC1; HDAC2; MXI1; NELFE; PHF8; POLR2A; RAD21; SMARCA4; SREBF1; SREBF2; TAF1; XRCC4; ZMIZ1 (inferredBy_MotifSimilarity).	1101	4932	ABCC4;ABCD3;ABI2;ACSL3;ACTB;ACTN1;ACTN4;ADAM10;ADAM17;ADAM9;ADAMTS20;ADARB1;ADCY9;ADD3;ADIPOR2;ADNP;AEBP2;AFF1;AGAP1;AGAP3;AGPAT3;AGRN;AHCTF1;AHDC1;AHI1;AIG1;AK4;AKAP11;AKAP13;AKAP9;AKIRIN2;ALCAM;ALDOA;ALMS1;ANAPC7;ANKH;ANKRD11;ANKRD13A;ANKRD17;ANKRD28;ANKRD33B;ANKRD40;ANKRD52;ANP32A;ANP32B;ANP32E;ANTXR1;AP2M1;AP3B1;APBB2;APP;ARFGEF1;ARHGAP10;ARHGAP11B;ARHGAP17;ARHGAP21;ARHGAP26;ARHGAP42;ARHGAP5;…
500bp	BRF1_top50Andtop3sd	dbcorrdb__EZH2__ENCSR000ASE_1__m1	3.4	0.0743	BRF1	*	EZH2 (directAnnotation).	ATF3; BRF1; CTCF; E2F6; HDAC2; MXI1; POLR2A; XRCC4; ZMIZ1; ZNF274 (inferredBy_MotifSimilarity).	5	326	FNDC3A;IGF2BP3;NOVA1;RFX3;STARD13
500bp	BRF1_top50Andtop3sd	transfac_pro__M04916	3.57	0.077	BRF1	*	TAF1 (directAnnotation).	BRF1; EZH2; MXI1; POLR2A; SMARCA4; ZMIZ1; ZNF274 (inferredBy_MotifSimilarity).	21	3272	ANAPC7;ANKRD28;CAMSAP1;FNDC3A;GAN;GTPBP1;IGF2BP3;ILF2;ITPR2;ITSN1;MARCKSL1;NOVA1;NR3C2;PBX1;POLD3;R3HDM2;RFX3;SNX30;STARD13;TNKS2;ZBTB44
500bp	BRF1_top10perTarget	hocomoco__SP2_HUMAN.H11MO.0.A	3.22	0.0668	BRF1	*	SP2 (directAnnotation).	BRF1; BRF2; CEBPB; CTCF; CUX1; E2F6; EGR1; EGR2; EGR3; EGR4; ELF1; ESRRA; EZH2; FOS; HDAC2; IRF1; KLF1; KLF15; KLF16; KLF3; KLF5; KLF6; KLF9; MAX; MAZ; MXI1; MYC; NELFE; NFYA; NFYB; PATZ1; PBX3; PHF8; POLR2A; RAD21; RBBP5; RCOR1; REST; SMARCA4; SP1; SP3; SP4; SREBF1; SREBF2; STAT1; SUPT20H; TBX15; VEZF1; WT1; XRCC4; ZBTB7A; ZBTB7B; ZMIZ1; ZNF274; ZNF467 (inferredBy_MotifSimilarity). KLF17; KLF18;…	24	3671	ACAP2;ANKRD28;BANP;BRF1;EEPD1;EYA4;IGF2BP3;ITSN1;LRRN2;MARCKSL1;NFATC3;P4HB;RAD54L;RAVER2;SLC38A10;STARD13;SYNJ1;TACC2;TMCC1;TPST1;ZBTB44;ZFAND1;ZNF124;ZNRF3
500bp	CHD1_top50Andtop3sd	dbcorrdb__CHD1__ENCSR000AQD_1__m3	3.18	0.0733	CHD1	**	CHD1 (directAnnotation).		7	631	ADCY3;CNBP;MYO1D;PSME3;SOCS5;UBTF;USP31
500bp	CHD1_top1sd	dbcorrdb__CHD1__ENCSR000EFC_1__m6	3.92	0.0446	CHD1	**	CHD1 (directAnnotation).		46	1187	ADCY3;ASF1B;ATXN7L1;BDP1;C9orf85;CCM2;CEP164;CNOT4;DNMT3A;EGR1;FANCL;GALNT13;IBTK;IP6K2;LAMC1;MAP1B;MAP2K2;MARCKSL1;MCM7;MGEA5;NAA50;NFS1;NOTCH3;NR3C1;NRP1;NT5DC2;PBRM1;PCSK5;PRDX6;PRPF19;PTMA;SCN8A;SLC25A26;SLC35F5;SMARCA2;SOCS5;ST13;STK39;TBX3;TOB2;TRAPPC10;UNC5C;XPNPEP3;ZHX2;ZNF100;ZNF367
500bp	CHD2_w0.001	cisbp__M2323	3.2	0.0382	CHD2	*	ZBTB33 (directAnnotation).	BRCA1; CHD2; ETS1; NR3C1; RCOR1 (inferredBy_MotifSimilarity).	752	4784	ABCB10;ABCC4;ABCC5;ABHD12;ABI2;ABL1;ABL2;ACP6;ACSL4;ACTB;ACTG1;ACTN2;ACTN4;ADAM17;ADAR;ADARB1;ADNP;ADSS;AEBP2;AFF1;AFF4;AGAP1;AHCYL1;AHCYL2;AK4;AKAP10;AKIRIN2;ALDOA;AMOT;ANAPC1;ANAPC5;ANAPC7;ANKRD13C;ANKRD17;ANKRD30BL;ANKRD33B;ANKRD52;ANKS1B;ANP32E;AP1G1;APBB2;APTX;ARF1;ARFGEF1;ARHGAP21;ARHGAP5;ARHGEF12;ARHGEF3;ARHGEF7;ARID3A;ARID5B;ARPC2;ASAP1;ASH1L;ASPM;ASXL1;ASXL2;ATAD5;ATE1;ATF1;ATN1;ATP1B3;A…
500bp	CHD2_w0.001	cisbp__M4454	3.19	0.0381	CHD2	*	BRCA1 (directAnnotation).	CHD2; ETS1; NR3C1; RCOR1; ZBTB33 (inferredBy_MotifSimilarity).	87	343	ANAPC5;ANKRD17;ASXL1;BCAS3;BCLAF1;C10orf76;CAND1;CASC4;CD2AP;CDC5L;CDK12;CEP350;CLPTM1;CNNM2;COPS3;CUL3;DCTN2;DIDO1;DMXL1;EIF5A;ERH;ETF1;FAM135A;FUBP1;GALNT13;GRB2;GSPT1;HELLS;HERC1;HNRNPH3;HSPA4;IGF2BP3;INO80;IREB2;KHSRP;LSM14A;MAD1L1;MAP3K7;MATR3;MAU2;MBTPS1;MDH2;MED1;MINK1;MKL2;NAA25;NFYC;PAN3;PAPD7;PCMTD1;POLE;PPM1G;PPP1R10;PTGES3;QRICH1;RAB7A;RANBP9;RBBP7;RBL1;RBM26;RBM39;RPL12;RPL7A;RPS2;RP…
500bp	CHD2_w0.001	cisbp__M4528	3.16	0.0379	CHD2	*	BRCA1 (directAnnotation).	CHD2; ETS1; NR3C1; RCOR1; ZBTB33 (inferredBy_MotifSimilarity).	383	2117	ABL1;ACTG1;ACTN4;ADAR;ADARB1;ADSS;AEBP2;AFF1;AFF4;AHCYL2;AKAP10;ANAPC5;ANKRD13C;ANKRD17;ANKRD52;ANKS1B;AP1G1;APTX;ARHGAP21;ARHGAP5;ARHGEF12;ARID5B;ARPC2;ASH1L;ASXL1;ATE1;ATIC;ATP2C1;ATP6V1A;ATXN2L;BCAR3;BCAS3;BCLAF1;BMP6;BRCA1;C10orf76;C15orf41;C6orf106;CACNA1H;CACNA2D3;CADM1;CALR;CAND1;CASC4;CASP2;CAST;CCDC150;CD2AP;CDC25B;CDC5L;CDH2;CDK12;CDV3;CEP350;CEPT1;CHD6;CHD7;CHSY1;CLPTM1;CLU;CNNM2;CNOT4…
500bp	CHD2_w0.001	dbcorrdb__BRCA1__ENCSR000DZS_1__m1	3.05	0.0374	CHD2	*	BRCA1 (directAnnotation).	CHD2; ETS1; NR3C1; RCOR1; ZBTB33 (inferredBy_MotifSimilarity).	83	327	ANKRD17;ASXL1;BCAS3;BCLAF1;CAND1;CASC4;CD2AP;CDC5L;CDK12;CEP350;CLPTM1;CNNM2;COPS3;CTBP2;CUL3;DCTN2;DIDO1;DMXL1;EIF5A;ERH;ETF1;FAM135A;FUBP1;GALNT13;GRB2;HELLS;HERC1;HNRNPH3;HSPA4;INO80;IREB2;KHSRP;LSM14A;MAD1L1;MAP3K7;MATR3;MAU2;MBTPS1;MCCC2;MDH2;MED1;MKL2;NAA25;NFYC;PAN3;PCMTD1;PHF8;POLE;PPM1G;PPP1R10;QRICH1;RAB7A;RANBP9;RBBP7;RBL1;RBM26;RBM39;RPL12;RPL7A;RPS2;RPS6;SEPT7;SHPRH;SMC1A;SMG5;SMG7;S…
500bp	CHD2_w0.001	dbcorrdb__BRCA1__ENCSR000EBX_1__m1	3.23	0.0383	CHD2	*	BRCA1 (directAnnotation).	AHR; CHD2; ETS1; MXI1; NR3C1; RCOR1; ZBTB33 (inferredBy_MotifSimilarity).	787	4865	ABCB10;ABCC1;ABCC4;ABI2;ABL1;ABTB2;ACTB;ACTG1;ACTN2;ACTN4;ADAM17;ADARB1;ADNP;ADSS;AEBP2;AFF1;AFF4;AGAP1;AHCYL1;AHCYL2;AIG1;AK4;AKAP10;AKIRIN2;ALDOA;ALG6;AMOT;AMOTL1;ANAPC1;ANAPC5;ANKRD13C;ANKRD17;ANKRD33B;ANKRD52;ANXA2;AP1G1;APTX;ARAP1;ARF1;ARHGAP17;ARHGAP21;ARHGAP5;ARHGEF12;ARHGEF3;ARHGEF7;ARHGEF9;ARID3A;ARMC8;ARPC2;ASAP2;ASH1L;ASPM;ASXL1;ASXL2;ATAD5;ATE1;ATF1;ATIC;ATL2;ATP2C1;ATP6V1A;ATP9A;ATXN…
500bp	CHD2_w0.001	dbcorrdb__BRCA1__ENCSR000EDY_1__m1	3.3	0.0387	CHD2	*	BRCA1 (directAnnotation).	CHD2; ETS1; MXI1; NR3C1; RCOR1; ZBTB33 (inferredBy_MotifSimilarity).	788	4938	ABCC4;ABI2;ABL1;ABTB2;ACP6;ACTB;ACTG1;ACTN1;ACTN2;ACTN4;ADAM17;ADARB1;ADNP;ADSS;AEBP2;AFAP1;AFF1;AGAP1;AHCYL1;AHCYL2;AIG1;AK4;AKAP10;AKIRIN2;ALDH7A1;ALDOA;AMOT;AMOTL1;ANAPC1;ANAPC5;ANAPC7;ANKRD13C;ANKRD17;ANKRD33B;ANKRD52;ANKS1B;ANP32E;AP1G1;APLP2;APTX;ARF1;ARHGAP21;ARHGAP5;ARHGEF12;ARHGEF3;ARID3A;ARID5B;ARPC2;ASAP2;ASH1L;ASPM;ASXL1;ASXL2;ATAD5;ATE1;ATF1;ATIC;ATL2;ATN1;ATP1B3;ATP2C1;ATP6V1A;ATP9A…
500bp	CHD2_w0.001	dbcorrdb__CHD2__ENCSR000ECP_1__m1	3.26	0.0385	CHD2	**	CHD2 (directAnnotation).	BRCA1; RCOR1; ZBTB33 (inferredBy_MotifSimilarity).	811	4932	ABI2;ABL1;ABTB2;ACACA;ACP6;ACTB;ACTG1;ACTN4;ADAM17;ADAMTS1;ADAR;ADNP;ADSS;AEBP2;AFF1;AGAP1;AGRN;AHCYL1;AHCYL2;AIG1;AK4;AKAP10;AKIRIN2;ALDH7A1;ALDOA;AMOT;ANAPC5;ANAPC7;ANKRD10;ANKRD17;ANKRD33B;ANP32A;ANP32B;ANP32E;AP1G1;AP1M1;AP2A1;AP2M1;APOOL;AQR;ARF1;ARHGAP10;ARHGAP21;ARHGEF12;ARHGEF7;ARHGEF9;ARID1B;ARID3A;ARPC2;ASH1L;ASXL1;ASXL2;ATAD5;ATE1;ATF3;ATL2;ATP1B3;ATP2C1;ATP6V1A;ATXN2L;ATXN7;ATXN7L1;AZ…
500bp	CHD2_w0.001	dbcorrdb__CHD2__ENCSR000EED_1__m1	3.42	0.0393	CHD2	**	CHD2 (directAnnotation).	BRCA1; ETS1; NR3C1; RCOR1; ZBTB33 (inferredBy_MotifSimilarity).	638	3631	ABI2;ABL1;ACTB;ACTG1;ACTN2;ACTN4;ADAM17;ADAMTS19;ADARB1;ADNP;ADSS;AEBP2;AFF1;AFF4;AGAP1;AHCYL1;AHCYL2;AK4;AKAP10;AKIRIN2;ALDOA;ALMS1;AMOT;ANAPC1;ANAPC5;ANKRD13C;ANKRD17;ANKRD52;ANKS1B;ANP32E;AP1G1;APTX;ARF1;ARHGAP21;ARHGAP5;ARHGEF11;ARHGEF12;ARHGEF3;ARID3A;ARID5B;ARPC2;ASH1L;ASXL1;ASXL2;ATAD5;ATE1;ATF1;ATP1B3;ATP2C1;ATP6V1A;ATXN2L;ATXN7;AZIN1;B4GALT1;BAIAP2L1;BCAR3;BCAS3;BCL2L11;BCL9;BCLAF1;BCOR;…
500bp	CHD2_w0.001	dbcorrdb__CHD2__ENCSR000EHD_1__m1	3.17	0.038	CHD2	**	CHD2 (directAnnotation).	BRCA1; ETS1; NR3C1; RCOR1; ZBTB33 (inferredBy_MotifSimilarity).	790	4984	AARS;ABCC5;ABHD12;ABI2;ABL1;ABLIM1;ACP6;ACSL4;ACTB;ACTG1;ACTN4;ADAM17;ADAMTS1;ADARB1;ADNP;ADSS;AEBP2;AFF1;AFF4;AHCYL2;AIG1;AK4;AKAP10;AKIRIN2;ALDH7A1;ALDOA;ALG6;AMBRA1;AMOT;ANAPC1;ANAPC5;ANAPC7;ANKRD13C;ANKRD17;ANKRD52;ANKS1B;ANP32E;AP1G1;AP2A1;AP2M1;APTX;ARF1;ARHGAP21;ARHGEF12;ARHGEF3;ARHGEF7;ARID3A;ARID5B;ARPC2;ASH1L;ASPM;ASXL1;ASXL2;ATAD5;ATE1;ATF1;ATIC;ATL2;ATN1;ATP2B4;ATP2C1;ATP6V1A;ATP8A1;A…
500bp	CHD2_w0.001	dbcorrdb__ZBTB33__ENCSR000BHC_1__m1	3.24	0.0383	CHD2	*	ZBTB33 (directAnnotation).	BRCA1; CHD2; ETS1; NR3C1; RCOR1 (inferredBy_MotifSimilarity).	742	4780	AARS;ABCC4;ABHD12;ABI2;ABL1;ABTB2;ACP6;ACTB;ACTG1;ACTN1;ACTN2;ACTN4;ADAM17;ADAR;ADARB1;ADNP;ADSS;AEBP2;AFF1;AFF4;AGAP1;AHCYL2;AK4;AKAP10;AKAP13;AKIRIN2;ALDOA;ALG6;AMOT;ANAPC1;ANAPC5;ANKRD13C;ANKRD17;ANKRD52;AP1G1;APTX;ARF1;ARFGEF1;ARHGAP21;ARHGAP5;ARHGEF11;ARHGEF12;ARHGEF3;ARID3A;ARID5B;ARPC2;ASAP1;ASH1L;ASPM;ASXL1;ASXL2;ATAD5;ATE1;ATF1;ATIC;ATP2C1;ATP6V1A;ATP8A1;ATXN2L;ATXN7;B4GALT1;B4GALT5;BAIA…
500bp	CHD2_w0.001	dbcorrdb__ZBTB33__ENCSR000BHR_1__m1	3.33	0.0389	CHD2	*	ZBTB33 (directAnnotation).	BRCA1; CHD2; ETS1; NR3C1; RCOR1 (inferredBy_MotifSimilarity).	793	4876	ABCB10;ABCC1;ABI2;ABL1;ABLIM1;ACP6;ACSL4;ACTB;ACTG1;ACTN2;ACTN4;ADAM17;ADAMTS1;ADAMTS19;ADAR;ADARB1;ADNP;ADSS;AEBP2;AFF1;AFF4;AGAP1;AHCYL1;AHCYL2;AIG1;AK4;AKAP10;AKIRIN2;ALDH7A1;ALDOA;ALMS1;AMOT;ANAPC1;ANAPC5;ANKRD13C;ANKRD17;ANKRD52;ANKS1B;ANXA2;AP1G1;APTX;ARF1;ARHGAP21;ARHGAP5;ARHGEF12;ARHGEF3;ARHGEF7;ARID3A;ARID5B;ARPC2;ASH1L;ASPM;ASXL1;ASXL2;ATAD5;ATE1;ATF1;ATIC;ATP2C1;ATP6V1A;ATXN2L;ATXN7;B4…
500bp	CHD2_w0.001	dbcorrdb__ZBTB33__ENCSR000BKF_1__m1	3.09	0.0376	CHD2	*	ZBTB33 (directAnnotation).	BRCA1; CHD2; ETS1; MXI1; NR3C1; RCOR1 (inferredBy_MotifSimilarity).	73	283	ANKRD17;ASXL1;BCAS3;BCLAF1;BRCA1;CAND1;CASC4;CD2AP;CDC5L;CDK12;CEP350;CLPTM1;CNNM2;COPS3;CUL3;DIDO1;DMXL1;DNAJC13;EIF5A;ERH;ETF1;FAM135A;FUBP1;GALNT13;HELLS;HERC1;HNRNPH3;HSPA4;INO80;IREB2;LSM14A;MAD1L1;MAP3K7;MATR3;MAU2;MBTPS1;MDH2;MED1;MINK1;MKL2;NAA25;NFYC;PAN3;POLE;PPM1G;QRICH1;RAB7A;RBBP7;RBM26;RBM39;RHOA;RPL12;RPL7A;RPS2;RPS6;SEPT7;SHPRH;SMC1A;SMG5;SMG7;SMOC1;SNX5;SSR1;SUPT5H;TAB3;THADA;TRI…
500bp	CHD2_w0.001	dbcorrdb__ZBTB33__ENCSR000BNY_1__m1	3.57	0.0401	CHD2	*	ZBTB33 (directAnnotation).	BRCA1; CHD2; ETS1; NR3C1; RCOR1 (inferredBy_MotifSimilarity).	825	4986	ABCB10;ABCC4;ABCC5;ABHD12;ABI2;ABL1;ABLIM1;ACIN1;ACP6;ACSL4;ACTB;ACTG1;ACTN4;ADAM17;ADARB1;ADNP;ADSS;AEBP2;AFF1;AFF4;AGAP1;AHCYL1;AHCYL2;AHNAK;AIG1;AK4;AKAP10;AKIRIN2;AKT3;ALDOA;ALMS1;AMOT;ANAPC5;ANAPC7;ANKRD13C;ANKRD17;ANKRD52;ANKS1B;ANP32E;AP1G1;APTX;AQR;ARF1;ARHGAP21;ARHGAP5;ARHGEF11;ARHGEF12;ARID5B;ARPC2;ASAP2;ASH1L;ASPM;ASXL1;ASXL2;ATAD5;ATE1;ATF1;ATIC;ATL2;ATP1B3;ATP2B4;ATP2C1;ATP6V1A;ATXN2…
500bp	CHD2_w0.001	factorbook__UA1	3.36	0.039	CHD2	*	ZBTB33 (directAnnotation).	BRCA1; CHD2; ETS1; NR3C1; RCOR1 (inferredBy_MotifSimilarity).	224	1060	ABL1;ACTG1;ADSS;AEBP2;AFF1;AHCYL2;AKIRIN2;ANAPC5;ANKRD13C;ANKRD17;AP1G1;ARHGEF12;ARPC2;ASXL1;ATE1;ATP2C1;ATP6V1A;ATXN2L;BCAR3;BCAS3;BCLAF1;BRCA1;C10orf76;C6orf106;CACNA2D3;CALR;CAND1;CASC4;CASP2;CD2AP;CDC5L;CDH2;CDK12;CDV3;CEP350;CHD6;CLPTM1;CNNM2;CNOT3;COPS3;CREB1;CREB3L2;CTBP2;CTNNBL1;CUL1;CUL3;CXADR;DARS;DCTN2;DDX17;DIDO1;DLGAP4;DMXL1;DOCK3;DYNC1LI2;EFEMP1;EGFR;EIF5A;ERH;ETF1;EYA4;FAM102B;FAM1…
500bp	CHD2_w0.001	hocomoco__KAISO_HUMAN.H11MO.0.A	3.21	0.0382	CHD2	*	ZBTB33 (directAnnotation).	BRCA1; CHD2; ETS1; NR3C1; RCOR1 (inferredBy_MotifSimilarity).	820	4943	ABCB10;ABCC4;ABCC5;ABHD12;ABI2;ABL1;ABLIM1;ACP6;ACSL4;ACTB;ACTG1;ACTN4;ADAM17;ADAMTS19;ADARB1;ADD3;ADNP;ADSS;AEBP2;AFF1;AFF4;AGAP1;AHCYL1;AHCYL2;AHNAK;AIG1;AK4;AKAP10;AKIRIN2;AKT3;ALDOA;ALMS1;AMOT;ANAPC1;ANAPC5;ANAPC7;ANKRD13C;ANKRD17;ANKRD30BL;ANKRD33B;ANKRD52;ANKS1B;ANP32E;AP1G1;APBB2;APTX;ARF1;ARHGAP5;ARHGEF11;ARHGEF12;ARHGEF3;ARID3A;ARID5B;ARPC2;ASH1L;ASPM;ASXL1;ASXL2;ATAD2B;ATAD5;ATE1;ATF1;A…
500bp	CHD2_w0.001	hocomoco__KAISO_HUMAN.H11MO.1.A	3.15	0.0379	CHD2	*	ZBTB33 (directAnnotation).	BRCA1; CHD2; ETS1; NR3C1; RCOR1 (inferredBy_MotifSimilarity).	766	4619	ABCB10;ABHD12;ABHD2;ABI2;ABL1;ABLIM1;ACSL4;ACTN4;ADAM17;ADAMTS1;ADNP;ADSS;AEBP2;AFF1;AGAP1;AGFG1;AHCYL2;AK4;AKAP10;ALDOA;ALG6;AMOT;AMOTL1;ANAPC5;ANKRD17;ANKRD33B;ANO5;ANP32E;AP1G1;APBB2;APLP2;APTX;AQR;ARF1;ARFGEF1;ARHGAP10;ARHGAP5;ARHGEF12;ARHGEF7;ARID5B;ARPC2;ASCC2;ASH1L;ASXL1;ASXL2;ATAD2B;ATAD5;ATE1;ATF1;ATF3;ATL2;ATP13A3;ATP2B4;ATP2C1;ATP5B;ATP6V1A;ATP8B2;ATXN2L;ATXN7;ATXN7L1;AZIN1;B4GALT5;BAI…
500bp	CHD2_w0.001	jaspar__MA0527.1	3.13	0.0378	CHD2	*	ZBTB33 (directAnnotation).	BRCA1; CHD2; ETS1; NR3C1; RCOR1 (inferredBy_MotifSimilarity).	401	2249	ABCB10;ABI2;ABL1;ACP6;ACTG1;ADNP;ADSS;AEBP2;AFF1;AFF4;AGAP1;AHCYL2;AK4;AKAP10;ANAPC5;ANKRD13C;ANKRD17;ANKRD52;ANKS1B;AP1G1;ARF1;ARHGEF12;ARID5B;ARPC2;ASH1L;ASXL1;ASXL2;ATAD5;ATE1;ATF1;ATP2C1;ATP6V1A;ATXN2L;ATXN7;BCAR3;BCAS3;BCLAF1;BMP6;BRCA1;C10orf76;C15orf41;C6orf106;CACNA1H;CACNA2D3;CADPS2;CALR;CAMKK2;CAND1;CANX;CASC4;CASP2;CBL;CCDC150;CD2AP;CDC5L;CDH2;CDK12;CDK19;CDV3;CEP350;CEPT1;CHD6;CHD7;CH…
500bp	CHD2_w0.001	transfac_pro__M04687	3.18	0.0381	CHD2	*	BRCA1 (directAnnotation).	CHD2; ETS1; NR3C1; RCOR1; ZBTB33 (inferredBy_MotifSimilarity).	461	2397	ABL1;ACTG1;ACTN2;ACTN4;ADSS;AEBP2;AHCYL2;AKIRIN2;ANAPC1;ANAPC5;ANKRD17;APTX;ARF1;ARHGAP5;ARHGEF12;ARPC2;ASH1L;ASXL1;ASXL2;ATE1;ATF1;ATL2;ATP2C1;ATP6V1A;ATP9A;ATXN2L;ATXN7L1;AZIN1;BAIAP2L1;BCAR3;BCAS3;BCAT1;BCLAF1;BIRC6;BRD2;BRWD3;BTF3L4;C10orf76;C15orf41;C6orf106;CACHD1;CACNA1H;CACNA2D3;CACNB2;CALR;CAND1;CANX;CASC4;CBFB;CBL;CCDC150;CD2AP;CDC5L;CDH2;CDK12;CDK19;CDV3;CEP350;CEPT1;CHD6;CHD7;CHSY1;CL…
500bp	CNOT3_w0.001	dbcorrdb__EZH2__ENCSR000AQE_1__m9	3.01	0.0386	CNOT3	*	EZH2 (directAnnotation).	ATF3; BCLAF1; BHLHE40; BRF1; BRF2; CEBPB; CNOT3; CREB1; CTCF; E2F1; E2F6; EGR1; ELF1; ELK1; ELK4; ESRRA; ETS1; GABPA; HCFC1; HDAC2; HIC1; HMGN3; JUND; KAT2A; MAX; MAZ; MXI1; MYC; NELFE; NR2C2; NRF1; PHF8; POLR2A; POLR3G; RAD21; RBBP5; RCOR1; SIN3A; SMARCA4; SP1; SP2; SP3; SP4; SREBF1; SREBF2; SUPT20H; TAF1; TFAP2A; TFAP2B; TFAP2C; TRIM28; UBTF; USF1; WRNIP1; XRCC4; ZBTB7A; ZC3H11A; ZEB1; ZFX; ZMI…	856	4964	ABCA2;ABCC4;ABI2;ACACA;ACAP2;ACLY;ACOX1;ACSL3;ACTG1;ACVR2B;ADAM23;ADAMTS20;ADAR;ADARB1;ADCY1;AEBP2;AGAP1;AGAP3;AGPAT5;AHCYL2;AIG1;AK4;AKAP9;ALDOA;ALG13;ALMS1;AMD1;AMOT;AMOTL1;ANKH;ANKRD40;ANKS1B;ANLN;APBB2;ARFGEF1;ARHGAP17;ARHGAP24;ARHGAP26;ARHGAP42;ARHGAP5;ARHGDIA;ARHGEF12;ARID1A;ARID1B;ARID2;ARID3A;ARL6IP5;ARPC2;ASCC2;ASH1L;ASXL1;ASXL2;ATAD2B;ATE1;ATF7IP;ATL2;ATN1;ATP1A1;ATP1B3;ATP2A2;ATP2C1;AT…
500bp	CNOT3_w0.001	dbcorrdb__EZH2__ENCSR000ARK_1__m4	3.08	0.039	CNOT3	*	EZH2 (directAnnotation).	ATF3; BCLAF1; BHLHE40; BRF1; BRF2; CEBPB; CNOT3; CREB1; CTCF; E2F1; E2F6; EGR1; ELF1; ELK1; ELK4; ESRRA; ETS1; FOXP2; GABPA; HCFC1; HDAC2; HIC1; HMGN3; JUND; KAT2A; MAX; MAZ; MXI1; MYC; NELFE; NR2C2; NRF1; PHF8; POLR2A; POLR3G; RAD21; RBBP5; RCOR1; SIN3A; SMARCA4; SP1; SP2; SP3; SP4; SREBF1; SREBF2; SUPT20H; TAF1; TFAP2A; TFAP2B; TRIM28; UBTF; WRNIP1; XRCC4; YY1; ZBTB7A; ZC3H11A; ZEB1; ZFX; ZMIZ1…	793	4589	ABCA2;ABCC1;ABHD12;ABL1;ACACA;ACLY;ACOX1;ACSL3;ACTG1;ACTR3B;ACVR2B;ADAM23;ADAMTS20;ADARB1;ADCY1;ADCY9;AEBP2;AES;AGAP1;AGAP3;AGPAT5;AHCYL2;AIG1;AK4;AKAP9;ALDH7A1;ALDOA;ALG13;AMOTL1;ANKH;ANKRD10;ANKRD40;ANKS1B;ANLN;ANO6;ANXA2;APBB2;AQR;ARFGEF1;ARHGAP17;ARHGAP24;ARHGAP42;ARHGAP5;ARHGDIA;ARID1A;ARID1B;ARID2;ARID3A;ARL6IP5;ARPC2;ARRB2;ASAP1;ASAP2;ASCC2;ASCC3;ASH1L;ATAD2B;ATE1;ATF1;ATG4B;ATL2;ATN1;ATP1…
500bp	CNOT3_w0.001	dbcorrdb__ZMIZ1__ENCSR000EFQ_1__m2	3.23	0.0398	CNOT3	*	ZMIZ1 (directAnnotation).	BCLAF1; BHLHE40; BRF1; BRF2; CEBPB; CNOT3; CREB1; CTCF; E2F1; E2F6; EGR1; ELK1; ELK4; ESRRA; ETS1; EZH2; GABPA; HCFC1; HDAC2; HIC1; JUND; MAX; MAZ; MXI1; MYC; NELFE; NR2C2; PHF8; POLR2A; POLR3G; RAD21; RBBP5; SIN3A; SMARCA4; SP1; SP2; SP4; SREBF1; SREBF2; SUPT20H; TAF1; TFAP2B; TRIM28; UBTF; XRCC4; ZBTB7A; ZC3H11A; ZFX; ZNF274 (inferredBy_MotifSimilarity). ZFY (inferredBy_MotifSimilarity_n_Orthol…	828	4984	ABCA2;ABCC4;ABI2;ACACA;ACAP2;ACSL3;ACTB;ACTG1;ACVR2B;ADAM23;ADAMTS20;ADAR;ADARB1;ADCY1;ADCY9;ADD3;ADK;AEBP2;AGAP1;AGAP3;AHCYL2;AIG1;AK4;AKAP9;ALDOA;ALG13;ALMS1;AMD1;AMOT;AMOTL1;ANAPC7;ANKH;ANKRD10;ANKRD40;ANKS1B;ANP32A;AP3D1;APBB2;ARFGEF1;ARHGAP11B;ARHGAP17;ARHGAP26;ARHGAP42;ARHGAP5;ARHGDIA;ARHGEF12;ARID1A;ARID1B;ARID2;ARID3A;ARMC8;ARPC2;ASH1L;ASS1;ATAD2B;ATE1;ATF7IP;ATL2;ATN1;ATP1A1;ATP1B3;ATP2A…
500bp	CNOT3_top50perTarget	dbcorrdb__ZMIZ1__ENCSR000EFQ_1__m1	4.2	0.0544	CNOT3	*	ZMIZ1 (directAnnotation).	ATF3; BCLAF1; BHLHE40; BRF1; BRF2; CEBPB; CNOT3; CREB1; CTCF; E2F1; E2F6; EGR1; ELK1; ELK4; ESRRA; ETS1; EZH2; GABPA; HCFC1; HDAC2; HIC1; JUND; MAX; MAZ; MXI1; MYC; NELFE; NR2C2; PHF8; POLR2A; POLR3G; RAD21; RBBP5; RCOR1; SIN3A; SMARCA4; SP1; SP2; SP3; SP4; SREBF1; SREBF2; SUPT20H; TAF1; TFAP2A; TFAP2B; TFAP2C; TRIM28; UBTF; XRCC4; ZBTB7A; ZC3H11A; ZEB1; ZFX; ZNF143; ZNF274 (inferredBy_MotifSimil…	106	4945	ABCA2;ADAR;ADCY1;AMOTL1;ARID1A;ATRN;AUTS2;BEND3;CADM1;CAMKK2;CAP1;CASK;CBFB;CCM2;CDC42EP1;CDV3;CEPT1;CHD7;CHST15;CHSY3;CMIP;CNOT4;COLEC12;CTDSPL;DGKZ;DIP2C;DMXL1;DOCK7;DOCK9;EDA;EIF1AX;EIF3B;EPAS1;EPN2;ERC2;FAM199X;FARP2;FKBP9;FNDC3B;FRMD5;FSCN1;FTH1;GART;GLI3;HK1;HNRNPA3;HNRNPD;HNRNPU;HOMER2;IFT140;ITPK1;KIF1B;LEF1;LUZP1;MAGI1;MAGI2;MAML1;MAP3K1;MBD6;MEF2A;MPP6;NCKAP1;NEFM;NUDT5;OXR1;PAPD7;PDK1;…
500bp	CREB1_w0.001	dbcorrdb__EZH2__ENCSR000ARK_1__m4	3.07	0.0398	CREB1	*	EZH2 (directAnnotation).	ATF3; BCLAF1; BHLHE40; BRF1; BRF2; CEBPB; CNOT3; CREB1; CTCF; E2F1; E2F6; EGR1; ELF1; ELK1; ELK4; ESRRA; ETS1; FOXP2; GABPA; HCFC1; HDAC2; HIC1; HMGN3; JUND; KAT2A; MAX; MAZ; MXI1; MYC; NELFE; NR2C2; NRF1; PHF8; POLR2A; POLR3G; RAD21; RBBP5; RCOR1; SIN3A; SMARCA4; SP1; SP2; SP3; SP4; SREBF1; SREBF2; SUPT20H; TAF1; TFAP2A; TFAP2B; TRIM28; UBTF; WRNIP1; XRCC4; YY1; ZBTB7A; ZC3H11A; ZEB1; ZFX; ZMIZ1…	654	4997	AARS;ABCA2;ABCB10;ABCD3;ABHD12;ABI2;ABL1;ABTB2;ACO2;ACOX1;ACSL3;ADAM17;ADCY9;AEBP2;AGAP1;AGAP3;AHNAK2;AK4;AKAP10;AKAP11;AKAP9;AMMECR1;AMOTL1;ANKFY1;ANKRD10;ANKRD17;ANKRD28;ANKRD40;ANKRD6;ANKS1A;ANKS6;ANP32A;ANP32B;ANXA2;APP;AQR;ARCN1;ARFGEF1;ARHGAP17;ARHGAP22;ARHGAP42;ARHGDIA;ARID1B;ARIH1;ASAP2;ASCC1;ASCC3;ASH1L;ASTN2;ATP1A1;ATXN7;B3GALNT2;BCAP31;BCL2L11;BCL7A;BCOR;BMPR2;BPTF;BRE;BRF1;BRI3BP;BSN;…
500bp	CREB1_w0.001	dbcorrdb__ZMIZ1__ENCSR000EFQ_1__m1	3.39	0.0417	CREB1	*	ZMIZ1 (directAnnotation).	ATF3; BCLAF1; BHLHE40; BRF1; BRF2; CEBPB; CNOT3; CREB1; CTCF; E2F1; E2F6; EGR1; ELK1; ELK4; ESRRA; ETS1; EZH2; GABPA; HCFC1; HDAC2; HIC1; JUND; MAX; MAZ; MXI1; MYC; NELFE; NR2C2; PHF8; POLR2A; POLR3G; RAD21; RBBP5; RCOR1; SIN3A; SMARCA4; SP1; SP2; SP3; SP4; SREBF1; SREBF2; SUPT20H; TAF1; TFAP2A; TFAP2B; TFAP2C; TRIM28; UBTF; XRCC4; ZBTB7A; ZC3H11A; ZEB1; ZFX; ZNF143; ZNF274 (inferredBy_MotifSimil…	676	4994	AARS;ABCA2;ABCB10;ABI2;ABTB2;ACER3;ACOX1;ACSL3;ACTN4;ADAM17;ADAMTS1;ADAR;ADCY9;AEBP2;AGAP1;AGAP3;AGK;AK4;AKAP10;AKAP11;AKAP9;ALMS1;AMOT;AMOTL1;ANKRD11;ANKRD17;ANKRD28;ANKRD40;ANKS1A;ANP32A;ANP32B;ANXA2;AP2A2;APP;ARFGEF1;ARHGAP11B;ARHGAP17;ARHGAP26;ARHGAP42;ARHGDIA;ARHGEF12;ARHGEF3;ARID1B;ARL10;ASH1L;ASTN2;ATRNL1;ATXN2L;ATXN7;B3GALNT2;BCAP31;BCAS3;BCL2L11;BCL7A;BCOR;BMP7;BMPR2;BPTF;BRD2;BRE;BRI3BP…
500bp	CREB1_w0.001	dbcorrdb__ZMIZ1__ENCSR000EFQ_1__m2	3.2	0.0405	CREB1	*	ZMIZ1 (directAnnotation).	BCLAF1; BHLHE40; BRF1; BRF2; CEBPB; CNOT3; CREB1; CTCF; E2F1; E2F6; EGR1; ELK1; ELK4; ESRRA; ETS1; EZH2; GABPA; HCFC1; HDAC2; HIC1; JUND; MAX; MAZ; MXI1; MYC; NELFE; NR2C2; PHF8; POLR2A; POLR3G; RAD21; RBBP5; SIN3A; SMARCA4; SP1; SP2; SP4; SREBF1; SREBF2; SUPT20H; TAF1; TFAP2B; TRIM28; UBTF; XRCC4; ZBTB7A; ZC3H11A; ZFX; ZNF274 (inferredBy_MotifSimilarity). ZFY (inferredBy_MotifSimilarity_n_Orthol…	612	4468	AARS;ABCA2;ABCB10;ABTB2;ACER3;ACSL3;ACTN4;ADAM17;ADAMTS1;ADAR;ADCY9;ADD3;AEBP2;AGAP1;AGAP3;AK4;AKAP11;AKAP9;ALMS1;AMOT;AMOTL1;ANAPC7;ANKRD10;ANKRD11;ANKRD17;ANKRD28;ANKRD40;ANKS1A;ANP32A;ARFGEF1;ARHGAP11B;ARHGAP17;ARHGAP26;ARHGAP42;ARHGDIA;ARHGEF12;ARID1B;ARIH1;ARL10;ASH1L;ATP1A1;ATP8A1;ATRNL1;ATXN2L;ATXN7;B3GALNT2;BCL2L11;BCL7A;BCOR;BMP7;BMPR2;BPTF;BRD2;BRE;BRI3BP;BSG;BSN;BZW2;C16orf74;CAB39;CAC…
500bp	CREB1_top1sd	dbcorrdb__POLR2A__ENCSR000EAR_1__m1	3.11	0.0508	CREB1	*	POLR2A (directAnnotation).	BCLAF1; BRF1; CREB1; E2F6; ELF1; ELK4; ETS1; EZH2; GABPA; GTF2F1; HCFC1; MAX; MXI1; PHF8; PML; SIN3A; SREBF1; TAF1; ZMIZ1; ZNF274 (inferredBy_MotifSimilarity).	108	4911	ACOX1;AKT2;AMOT;ANKRD40;ARHGAP44;ARHGEF12;ATM;ATP13A1;BSN;C19orf48;CCT3;CDC27;CDC42;CDC42BPA;CHSY3;CKB;CLTCL1;COBLL1;COX7A2L;CREB1;CXADR;DLG3;DNAJB6;EEA1;EIF3E;ELF4;ETF1;EXO1;FARSB;FBXO18;FUBP3;HAT1;HMGA2;HSPD1;HUS1;IP6K2;KCTD1;KDM5C;KIF20B;KIF26B;LCORL;LMNB1;LONP1;MAGED1;MAP3K9;MAPK1;MARCKSL1;MDGA2;MED28;METTL9;MGEA5;MKL2;NBEA;NHLRC2;NR2F2;NSUN6;NUP107;NUTF2;OTUD5;PACS2;PAIP2;PFN1;PIGK;PITPNC1;P…
500bp	CREB3L2_top5perTarget	cisbp__M0268	3.32	0.0589	CREB3L2	*		ATF6B; CREB3; CREB3L1; CREB3L2; XBP1 (inferredBy_MotifSimilarity). ATF6 (inferredBy_MotifSimilarity_n_Orthology).	8	511	ACAP2;DNAJC3;KHDRBS1;LARP1B;MELK;SGTA;SND1;UTRN
500bp	CREB3L2_top5perTarget	cisbp__M0272	4.47	0.0733	CREB3L2	*		ATF6; CREB3L1; CREB3L2; XBP1 (inferredBy_MotifSimilarity). ATF6B (inferredBy_MotifSimilarity_n_Orthology).	27	3398	ACAP2;ATP2C1;C3orf67;CCT4;CREB3L2;CUL3;DNAJC3;GAA;GON4L;GPBP1;HERPUD1;KHDRBS1;LARP1B;MELK;PKN1;RALGDS;RPL13;SGTA;SLC10A7;SND1;TAF4B;THUMPD2;TMBIM6;TRIM25;UTRN;XIAP;ZFR
500bp	CREB3L2_top5perTarget	cisbp__M0359	3.09	0.056	CREB3L2	*		ATF6; ATF6B; CREB3; CREB3L1; CREB3L2; CREB3L4; XBP1 (inferredBy_MotifSimilarity).	10	606	ACAP2;DNAJC3;KHDRBS1;LARP1B;PKN1;RALGDS;SGTA;SLC10A7;SND1;TAF4B
500bp	CREB3L2_top5perTarget	hocomoco__CR3L2_HUMAN.H11MO.0.D	3.44	0.0604	CREB3L2	**	CREB3L2 (directAnnotation).	ATF6; ATF6B; CREB3; CREB3L1; CREB3L4; XBP1 (inferredBy_MotifSimilarity).	13	1018	ACAP2;CUL3;DNAJC3;GPBP1;KHDRBS1;LARP1B;MELK;PKN1;RALGDS;SGTA;SLC10A7;SND1;TAF4B
500bp	CREB3L2_top5perTarget	swissregulon__hs__ATF6.p2	3.37	0.0595	CREB3L2	*	ATF6 (directAnnotation).	ATF6B; CREB3; CREB3L1; CREB3L4 (inferredBy_MotifSimilarity). CREB3L2 (inferredBy_MotifSimilarity_n_Orthology).	13	952	ACAP2;ATRX;CCT4;CREB3L2;GPBP1;KHDRBS1;LARP1B;PKN1;SLC10A7;SND1;TAF4B;TRIM25;XIAP
500bp	CREB3L2_top5perTarget	taipale_cyt_meth__MAFA_NTGCTGAYGTCAGCAN_eDBD_meth	3.03	0.0552	CREB3L2	*	MAFA (directAnnotation).	BATF3; MAF; MAFF; MAFG (inferredBy_MotifSimilarity). CREB3L1; CREB3L2; MAFB (inferredBy_MotifSimilarity_n_Orthology).	5	233	CCDC91;GPBP1;MEF2D;RALGDS;RBBP7
500bp	CREB3L2_top5perTarget	taipale_cyt_meth__MAFF_NYGCTGAYRTCAGCRN_eDBD_meth	3.21	0.0575	CREB3L2	*	MAFF (directAnnotation).	BATF3; CREB1; MAF; MAFA; MAFG (inferredBy_MotifSimilarity). CREB3L1; CREB3L2; MAFB (inferredBy_MotifSimilarity_n_Orthology).	6	300	CCDC91;GPBP1;MEF2D;RALGDS;RBBP7;SND1
500bp	CREB3L2_top5perTarget	taipale_cyt_meth__MAFF_NYGCTGAYRTCAGCRN_eDBD_repr	3.1	0.0561	CREB3L2	*	MAFF (directAnnotation).	BATF3; CREB1; MAF; MAFA; MAFG (inferredBy_MotifSimilarity). CREB3L1; CREB3L2; MAFB (inferredBy_MotifSimilarity_n_Orthology).	9	629	CCDC91;CCND2;GPBP1;MEF2D;NCAM1;RALGDS;RBBP7;SND1;TMBIM6
500bp	CREB3L2_top5perTarget	taipale_cyt_meth__MAFF_NYGCTGAYRTCAGCRN_FL	3.56	0.0618	CREB3L2	*	MAFF (directAnnotation).	BATF3; CREB1; MAF; MAFA; MAFG (inferredBy_MotifSimilarity). CREB3L1; CREB3L2; MAFB (inferredBy_MotifSimilarity_n_Orthology).	6	181	CCDC91;GPBP1;MEF2D;RALGDS;RBBP7;SND1
500bp	CREB3L2_top5perTarget	taipale_cyt_meth__MAFG_NYGCTGAYRTCAGCRN_eDBD_meth	3.29	0.0584	CREB3L2	*	MAFG (directAnnotation).	BATF3; CREB1; MAF; MAFA; MAFF (inferredBy_MotifSimilarity). ATF1; CREB3L1; CREB3L2; MAFB (inferredBy_MotifSimilarity_n_Orthology).	6	310	CCDC91;CCND2;GPBP1;RALGDS;RBBP7;SND1
500bp	CREB3L2_top5perTarget	transfac_pro__M09535	3.19	0.0572	CREB3L2	*		ATF6; CREB3L1; XBP1 (inferredBy_MotifSimilarity). ATF6B; CREB3L2 (inferredBy_MotifSimilarity_n_Orthology).	8	527	CCDC91;DNAJC3;GPBP1;KHDRBS1;LARP1B;SLC10A7;SND1;XIAP
500bp	CREB3L2_top3sd	cisbp__M1921	3.8	0.0689	CREB3L2	*		ATF6; ATF6B; CREB3; CREB3L1; CREB3L4; CREM; XBP1 (inferredBy_MotifSimilarity). CREB3L2 (inferredBy_MotifSimilarity_n_Orthology).	7	492	CREB3L2;DLX2;DNAJC3;KHDRBS1;LARP1B;PKN1;SND1
500bp	CREB3L2_top3sd	cisbp__M2679	3.89	0.0701	CREB3L2	*		ATF6; ATF6B; CREB3; CREB3L1; CREB3L2; CREB3L4; XBP1 (inferredBy_MotifSimilarity). ATF3 (inferredBy_MotifSimilarity_n_Orthology).	6	274	DLX2;DNAJC3;KHDRBS1;LARP1B;PKN1;SND1
500bp	CREB3L2_top3sd	cisbp__M2681	4.44	0.0778	CREB3L2	*		ATF6; ATF6B; CREB3; CREB3L1; CREB3L4; CREM; XBP1 (inferredBy_MotifSimilarity). CREB3L2 (inferredBy_MotifSimilarity_n_Orthology).	6	201	DLX2;DNAJC3;KHDRBS1;LARP1B;PKN1;SND1
500bp	CREB3L2_top3sd	cisbp__M5324	3.66	0.0669	CREB3L2	*	CREB3 (directAnnotation).	ATF6; ATF6B; CREB3L1; CREB3L2; CREB3L4; CREM; XBP1 (inferredBy_MotifSimilarity).	7	564	CREB3L2;DLX2;DNAJC3;KHDRBS1;LARP1B;PKN1;SND1
500bp	CREB3L2_top3sd	hocomoco__CREB3_HUMAN.H11MO.0.D	3.24	0.0611	CREB3L2	*	CREB3 (directAnnotation).	ATF6; ATF6B; CREB3L1; CREB3L2; CREB3L4; XBP1 (inferredBy_MotifSimilarity).	5	266	CREB3L2;DLX2;DNAJC3;LARP1B;SND1
500bp	CREB3L2_top3sd	hocomoco__XBP1_HUMAN.H11MO.0.D	3.05	0.0584	CREB3L2	*	XBP1 (directAnnotation).	ATF6; ATF6B; CREB3; CREB3L1; CREB3L4 (inferredBy_MotifSimilarity). CREB3L2 (inferredBy_MotifSimilarity_n_Orthology).	3	112	DLX2;KHDRBS1;SND1
500bp	CREB3L2_top3sd	jaspar__MA0097.1	3.5	0.0647	CREB3L2	*		ATF6; ATF6B; CREB3; CREB3L1; CREB3L4; CREM; XBP1 (inferredBy_MotifSimilarity). CREB3L2 (inferredBy_MotifSimilarity_n_Orthology).	21	3491	ATP11C;C3orf67;CDK12;CREB3L2;CUL3;DLX2;DNAJC3;FAM172A;GAA;GINS1;ITGB5;KHDRBS1;LARP1B;OSBP;PKN1;RBM5;RNF213;SND1;THUMPD2;TRAF7;XIAP
500bp	CREB3L2_top3sd	taipale__CREB3_full_NTGCCACGTCAYCN_repr	3.85	0.0696	CREB3L2	*	CREB3 (directAnnotation).	ATF6; ATF6B; CREB3L1; CREB3L2; CREB3L4; CREM; XBP1 (inferredBy_MotifSimilarity).	7	521	CREB3L2;DLX2;DNAJC3;KHDRBS1;LARP1B;PKN1;SND1
500bp	CREB3L2_top3sd	taipale_cyt_meth__CREB3_NGCCACGTCAYN_FL	3.13	0.0595	CREB3L2	*	CREB3 (directAnnotation).	ATF6; ATF6B; CREB3L1; CREB3L2; CREB3L4; XBP1 (inferredBy_MotifSimilarity).	6	473	CREB3L2;DLX2;DNAJC3;KHDRBS1;LARP1B;SND1
500bp	CREB3L2_top3sd	taipale_cyt_meth__CREB3L4_YGCCACGTCAYN_eDBD_repr	3.31	0.062	CREB3L2	*	CREB3L4 (directAnnotation).	ATF6; ATF6B; CREB3; CREB3L1; CREB3L2; XBP1 (inferredBy_MotifSimilarity).	5	247	DLX2;DNAJC3;KHDRBS1;LARP1B;SND1
500bp	CREB3L2_top3sd	transfac_public__M00356	3.44	0.0639	CREB3L2	*		ATF6; ATF6B; CREB3; CREB3L1; CREB3L2; CREB3L4; XBP1 (inferredBy_MotifSimilarity). ATF3 (inferredBy_MotifSimilarity_n_Orthology).	5	301	DLX2;DNAJC3;KHDRBS1;PKN1;SND1
500bp	CREB3L2_top3sd	transfac_public__M00358	4.06	0.0725	CREB3L2	*		ATF6; ATF6B; CREB3; CREB3L1; CREB3L4; CREM; XBP1 (inferredBy_MotifSimilarity). CREB3L2 (inferredBy_MotifSimilarity_n_Orthology).	6	277	DLX2;DNAJC3;KHDRBS1;LARP1B;PKN1;SND1
500bp	CREB3L2_top50	cisbp__M4748	4.1	0.0795	CREB3L2	*	ATF6; ATF6B (inferredBy_Orthology).	CREB3; CREB3L1; CREB3L2; CREB3L4; XBP1 (inferredBy_MotifSimilarity).	8	766	CREB3L2;DNAJC3;HERPUD1;MEGF11;RBM5;RPL31;SBF2;SND1
500bp	CREB3L2_top50	taipale_cyt_meth__ATF6_NGRTGACGTGGCAN_eDBD	3.4	0.0686	CREB3L2	*	ATF6 (directAnnotation).	ATF6B; CREB3; CREB3L1; CREB3L2; CREB3L4; CREM; XBP1 (inferredBy_MotifSimilarity).	5	423	C3orf67;DNAJC3;LARP1B;SND1;XIAP
500bp	CREB5_top3sd	cisbp__M0303	3.05	0.0714	CREB5	*	JDP2 (inferredBy_Orthology).	ATF1; ATF2; ATF3; ATF4; ATF6; ATF6B; ATF7; BATF3; CREB1; CREB3; CREB5; CREM; FOS; FOSB; FOSL1; FOSL2; JUN; JUNB; JUND; XBP1 (inferredBy_MotifSimilarity). CREB3L1; CREB3L2; CREBL2 (inferredBy_MotifSimilarity_n_Orthology).	7	320	CD2AP;CLCN3;CREB5;GALNT13;NAT10;SORCS1;TAF4B
500bp	CREB5_top3sd	factorbook__CREB	4.15	0.0883	CREB5	*	ATF3 (directAnnotation).	ATF1; ATF2; ATF4; BATF; CREB5; FOSL1; FOSL2; JDP2; JUN; JUND (inferredBy_MotifSimilarity). CEBPB (inferredBy_MotifSimilarity_n_Orthology).	10	485	BTF3L4;CD2AP;CLCN3;CREB5;EPN1;HERPUD2;IARS;NAT10;PRKG1;TAF4B
500bp	CREB5_top3sd	hocomoco__ATF1_HUMAN.H11MO.0.B	3.04	0.0712	CREB5	*	ATF1 (directAnnotation).	ATF2; ATF3; ATF4; ATF5; ATF6; ATF6B; ATF7; CREB1; CREB3; CREB3L4; CREB5; CREM; FOSL2; JDP2; JUND; RFX5 (inferredBy_MotifSimilarity). CREB3L1; CREB3L2; NPDC1 (inferredBy_MotifSimilarity_n_Orthology).	22	2249	BTF3L4;C3orf67;CD2AP;CLCN3;CREB5;DTNA;EPN1;GALNT13;GMDS;HERPUD2;IARS;NAT10;PARK2;PHACTR2;PLEKHH1;PRKG1;SASH1;SCFD2;SORCS1;TAF4B;USP32;ZNF121
500bp	CREB5_top3sd	taipale_cyt_meth__DBP_NRTTAYGTAAYN_eDBD	3.78	0.0826	CREB5	*	DBP (directAnnotation).	ATF2; ATF4; CEBPB; CEBPD; CEBPE; CEBPG; CREB1; CREB5; CREM; HLF; JDP2; NFIL3; TEF (inferredBy_MotifSimilarity). CEBPA (inferredBy_MotifSimilarity_n_Orthology).	9	542	BTF3L4;CD2AP;CLCN3;CREB5;GALNT13;IARS;NAT10;SASH1;TAF4B
500bp	CREB5_top3sd	transfac_pro__M07692	3.53	0.0788	CREB5	*	NFIL3 (inferredBy_Orthology).	ATF2; CREB5; DBP; FOSL1; GMEB2; HLF; TEF (inferredBy_MotifSimilarity). CEBPA; CEBPB; CREBL2 (inferredBy_MotifSimilarity_n_Orthology).	8	406	BTF3L4;CD2AP;CLCN3;CREB5;GALNT13;IARS;NAT10;TAF4B
500bp	CREB5_top5perTarget	flyfactorsurvey__Crc_CG6272_SANGER_5_FBgn0000370	3.03	0.0449	CREB5	*		ATF2; ATF4; ATF7; BATF3; CREB5; FOSL2; JDP2; NFIL3 (inferredBy_MotifSimilarity). CEBPB (inferredBy_MotifSimilarity_n_Orthology).	23	597	ANP32B;ARHGAP26;ATP6V0A1;BTF3L4;CREB5;CUX2;DTNA;EEF2;EPS15;GALNT13;GPBP1;HNRNPA2B1;IARS;LMBR1;LMNB1;MAST4;NAT10;NUBPL;PLAC1;RHOQ;SLC44A5;TMEM33;ZEB1
500bp	CTCF_top50	dbcorrdb__ATF3__ENCSR000BKC_1__m3	3.22	0.0749	CTCF	*	ATF3 (directAnnotation).	BHLHE40; BRF1; CTCF; CTCFL; E2F6; EZH2; KDM5A; MAX; MAZ; MXI1; MYC; NFE2; POLR2A; RXRA; SAP30; TAF1; TAF7; USF1; USF2; YY1; ZMIZ1; ZNF143 (inferredBy_MotifSimilarity).	19	4156	ATG4B;CD164;CDC42EP1;CTCF;DDX5;DLX2;HNRNPA3;HYOU1;IFT140;LRFN5;MED28;ONECUT2;QSOX2;RNPS1;RUFY1;SLC1A5;SLC7A6;UBA6;UNC5C
500bp	CTCF_w0.001	dbcorrdb__BRF1__ENCSR000DNW_1__m2	3.11	0.039	CTCF	*	BRF1 (directAnnotation).	ATF3; BCLAF1; BHLHE40; BRF2; CEBPB; CREB1; CTCF; E2F1; E2F6; EGR1; ELK4; ESRRA; ETS1; EZH2; GABPA; HCFC1; HDAC2; HIC1; JUND; KAT2A; KLF16; MAX; MAZ; MXI1; MYC; NELFE; NRF1; PHF8; POLR2A; POLR3G; RAD21; RBBP5; RCOR1; SIN3A; SMARCA4; SP1; SP2; SP3; SP4; SREBF1; SREBF2; SUPT20H; TAF1; TFAP2B; TRIM28; UBTF; WT1; XRCC4; ZBTB7A; ZBTB7B; ZC3H11A; ZEB1; ZFX; ZMIZ1; ZNF143; ZNF274 (inferredBy_MotifSimilar…	796	4994	AARS;ABCA2;ABCC1;ABI2;ABL2;ABR;ACACA;ACER3;ACLY;ACSL3;ACTG1;ACVR1B;ADAM10;ADAM9;ADAR;ADARB1;ADCY9;ADIPOR2;ADNP;AEBP2;AGAP1;AGAP3;AGRN;AGTPBP1;AHCTF1;AHCYL2;AKAP9;AKIRIN2;ALCAM;ALDOA;ALG13;ALMS1;AMOT;AMOTL1;ANAPC7;ANKRD13A;ANKRD17;ANKRD28;ANKRD40;ANKS1B;ANP32A;ANP32B;ANTXR1;APBB2;ARF1;ARHGAP11B;ARHGAP17;ARHGAP42;ARHGAP5;ARHGDIA;ARHGEF12;ARID1B;ARID2;ARID3A;ARIH1;ARPC2;ASCC1;ASCC2;ASXL2;ATAD2;ATAD2…
500bp	CTCF_w0.001	dbcorrdb__CTCF__ENCSR000BHW_1__m2	3.09	0.0389	CTCF	**	CTCF (directAnnotation).	BHLHE40; BRF1; BRF2; CEBPB; CREB1; CUX1; E2F1; E2F6; EGR1; EGR2; EGR3; EGR4; ELF1; ELK1; ELK4; ESRRA; EZH2; GABPA; HCFC1; HDAC2; HIC1; IRF1; KAT2A; KLF15; KLF16; KLF3; KLF5; MAX; MAZ; MXI1; MYC; NELFE; NFYB; PATZ1; PBX3; PHF8; POLR2A; POLR3G; RAD21; RBBP5; RCOR1; REST; SMARCA4; SP1; SP2; SP3; SP4; SREBF1; SREBF2; SUPT20H; TAF1; TBX15; TFAP2B; WT1; XRCC4; ZBTB7A; ZBTB7B; ZC3H11A; ZEB1; ZFX; ZMIZ1;…	794	4867	AARS;ABCC4;ABCC5;ABI2;ABL2;ABR;ACACA;ACER3;ACSL3;ACSL4;ACTG1;ACTN4;ACVR1B;ADAM9;ADAMTS17;ADCY9;ADIPOR2;ADNP;ADSS;AEBP2;AGAP1;AGAP3;AGRN;AGTPBP1;AHCTF1;AHCYL2;AKAP9;ALCAM;ALDOA;ALG13;ALMS1;AMOT;AMOTL1;ANAPC7;ANKRD17;ANKRD28;ANKRD40;ANP32A;APBB2;ARAP1;ARF1;ARHGAP17;ARHGAP42;ARHGAP5;ARHGDIA;ARID1B;ARID2;ARID3A;ARIH1;ARPC2;ASCC1;ATAD2;ATAD2B;ATF2;ATF7IP;ATL2;ATP2A2;ATP5G2;ATP9B;ATRN;ATXN1;ATXN2L;ATXN…
500bp	CTCF_w0.001	dbcorrdb__EZH2__ENCSR000ARK_1__m4	3.27	0.0399	CTCF	*	EZH2 (directAnnotation).	ATF3; BCLAF1; BHLHE40; BRF1; BRF2; CEBPB; CNOT3; CREB1; CTCF; E2F1; E2F6; EGR1; ELF1; ELK1; ELK4; ESRRA; ETS1; FOXP2; GABPA; HCFC1; HDAC2; HIC1; HMGN3; JUND; KAT2A; MAX; MAZ; MXI1; MYC; NELFE; NR2C2; NRF1; PHF8; POLR2A; POLR3G; RAD21; RBBP5; RCOR1; SIN3A; SMARCA4; SP1; SP2; SP3; SP4; SREBF1; SREBF2; SUPT20H; TAF1; TFAP2A; TFAP2B; TRIM28; UBTF; WRNIP1; XRCC4; YY1; ZBTB7A; ZC3H11A; ZEB1; ZFX; ZMIZ1…	774	4722	AARS;ABCA2;ABCC1;ABHD12;ABL2;ABR;ACACA;ACLY;ACSL3;ACTG1;ACVR1B;ADAM9;ADAMTS17;ADARB1;ADCY9;ADIPOR2;ADNP;AEBP2;AGAP1;AGAP3;AGRN;AHCTF1;AHCYL2;AKAP9;ALDOA;ALG13;AMOTL1;ANKLE2;ANKRD10;ANKRD13A;ANKRD17;ANKRD28;ANKRD40;ANKRD6;ANKS1B;ANO6;ANP32A;ANP32B;APBB2;ARF1;ARHGAP17;ARHGAP42;ARHGAP5;ARHGDIA;ARHGEF11;ARID1B;ARID2;ARID3A;ARIH1;ARL6IP5;ARPC2;ASAP1;ASCC1;ASCC2;ASCC3;ATAD2B;ATE1;ATF1;ATG4B;ATL2;ATP2A2…
500bp	CTCF_w0.001	dbcorrdb__HDAC2__ENCSR000AQG_1__m4	3.06	0.0387	CTCF	*	HDAC2 (directAnnotation).	BHLHE40; BRF1; BRF2; CEBPB; CREB1; CTCF; CUX1; E2F1; E2F6; EGR1; EGR2; EGR3; EGR4; ELF1; ELK4; ESRRA; EZH2; GABPA; HCFC1; HIC1; KAT2A; KLF16; KLF3; MAX; MAZ; MXI1; MYC; NELFE; PATZ1; PBX3; PHF8; POLR2A; POLR3G; RAD21; RBBP5; RCOR1; REST; SMARCA4; SP1; SP2; SP3; SP4; SREBF1; SREBF2; SUPT20H; TBX15; TFAP2B; TRIM28; WT1; XRCC4; ZBTB7A; ZBTB7B; ZC3H11A; ZEB1; ZMIZ1; ZNF143; ZNF263; ZNF274 (inferredBy…	825	4981	AARS;ABCA2;ABCC1;ABHD12;ABI2;ABL2;ABR;ACACA;ACLY;ACSL3;ACSL4;ACTG1;ACTN4;ACVR1B;ADAM10;ADAM9;ADAMTS17;ADAR;ADARB1;ADCY9;ADIPOR2;ADNP;AEBP2;AGAP1;AGAP3;AGRN;AGTPBP1;AHCTF1;AHCYL2;AKAP9;ALDOA;ALG13;AMOT;AMOTL1;ANKRD10;ANKRD13A;ANKRD17;ANKRD28;ANKRD40;ANKS1B;ANO6;ANP32A;ANP32B;APBB2;ARF1;ARHGAP17;ARHGAP42;ARHGAP5;ARHGDIA;ARID1B;ARID2;ARID3A;ARIH1;ARL6IP5;ARPC2;ASAP1;ASCC1;ASCC2;ASCC3;ASXL2;ATAD2;ATA…
500bp	CTCF_w0.001	dbcorrdb__MXI1__ENCSR000EIA_1__m4	3.02	0.0385	CTCF	*	MXI1 (directAnnotation).	ATF3; BCLAF1; BHLHE40; BRF1; BRF2; CEBPB; CNOT3; CREB1; CTCF; E2F1; E2F6; EGR1; ELF1; ELK1; ELK4; ESRRA; ETS1; EZH2; FOS; GABPA; HCFC1; HDAC2; HIC1; HMGN3; JUND; KAT2A; KLF16; MAX; MAZ; MYC; NELFE; NR2C2; PHF8; POLR2A; POLR3G; RAD21; RBBP5; RCOR1; SIN3A; SMARCA4; SP1; SP2; SP3; SP4; SREBF1; SREBF2; STAT1; SUPT20H; TAF1; TFAP2A; TFAP2B; TFAP2C; TRIM28; UBTF; USF1; USF2; WRNIP1; XRCC4; ZBTB7A; ZBTB…	775	4767	AARS;ABCA2;ABCC1;ABHD12;ABL2;ABR;ACACA;ACLY;ACSL3;ACTG1;ACTN4;ACVR1B;ADAM9;ADAMTS17;ADARB1;ADCY9;ADIPOR2;ADNP;AEBP2;AGAP1;AGAP3;AGRN;AHCTF1;AHCYL2;AKAP9;ALCAM;ALDOA;ALG13;AMOTL1;ANKLE2;ANKRD10;ANKRD13A;ANKRD17;ANKRD28;ANKRD40;ANKRD6;ANKS1B;ANO6;ANP32A;ANP32B;APBB2;ARF1;ARHGAP17;ARHGAP42;ARHGAP5;ARHGDIA;ARHGEF11;ARID1B;ARID2;ARID3A;ARIH1;ARL6IP5;ASAP1;ASCC1;ASCC2;ASCC3;ATAD2B;ATE1;ATF1;ATG4B;ATL2;…
500bp	CTCF_w0.001	dbcorrdb__NELFE__ENCSR000DOF_1__m6	3.42	0.0408	CTCF	*	NELFE (directAnnotation).	BHLHE40; BRF1; BRF2; CEBPB; CREB1; CTCF; CUX1; E2F1; E2F6; EGR1; EGR2; EGR3; EGR4; ELK4; ESRRA; EZH2; GABPA; HCFC1; HDAC2; HIC1; JUND; KAT2A; KLF16; KLF5; MAX; MAZ; MXI1; MYC; PBX3; POLR2A; POLR3G; RAD21; RBBP5; RCOR1; REST; SMARCA4; SP1; SP2; SP3; SP4; SREBF1; SREBF2; SUPT20H; TAF1; TBX15; TFAP2B; TRIM28; WT1; XRCC4; ZBTB7A; ZBTB7B; ZC3H11A; ZEB1; ZMIZ1; ZNF143; ZNF263; ZNF274 (inferredBy_MotifS…	797	4967	AARS;ABCA2;ABCC1;ABHD12;ABI2;ABL2;ABR;ACACA;ACLY;ACSL3;ACTG1;ACVR1B;ADAM10;ADAMTS17;ADARB1;ADCY9;ADIPOR2;ADNP;AEBP2;AGAP1;AGAP3;AGRN;AHCTF1;AHCYL2;AKAP9;ALDOA;ALG13;AMOT;AMOTL1;ANKRD10;ANKRD13A;ANKRD17;ANKRD28;ANKRD40;ANKS1B;ANO6;ANP32A;ANP32B;APBB2;ARF1;ARHGAP17;ARHGAP42;ARHGAP5;ARHGDIA;ARHGEF11;ARID1B;ARID2;ARID3A;ARIH1;ARL6IP5;ARPC2;ASAP1;ASCC1;ASXL2;ATAD2;ATAD2B;ATE1;ATF1;ATL2;ATP2A2;ATP5G2;A…
500bp	CTCF_w0.001	dbcorrdb__POLR2AphosphoS2__ENCSR000DYF_1__m10	3.09	0.0389	CTCF	*	POLR2A (directAnnotation).	ATF3; BCLAF1; BHLHE40; BRF1; BRF2; CEBPB; CREB1; CTCF; E2F1; E2F6; EGR1; ELF1; ELK1; ELK4; ESRRA; ETS1; EZH2; GABPA; HCFC1; HDAC2; HIC1; HMGN3; JUND; KAT2A; KLF5; MAX; MAZ; MXI1; MYC; NELFE; NR2C2; NRF1; PHF8; POLR3G; RAD21; RBBP5; RCOR1; SIN3A; SMARCA4; SP1; SP2; SP3; SP4; SREBF1; SREBF2; SUPT20H; TAF1; TFAP2A; TFAP2B; TFAP2C; TRIM28; UBTF; WT1; XRCC4; ZBTB7A; ZBTB7B; ZC3H11A; ZEB1; ZFX; ZMIZ1; …	807	4992	AARS;ABCA2;ABCC1;ABCC4;ABI2;ABL2;ABR;ACACA;ACER3;ACSL3;ACTG1;ACTN4;ACVR1B;ADAM10;ADAM9;ADAR;ADCY9;ADIPOR2;ADNP;AEBP2;AGAP1;AGAP3;AGRN;AHCTF1;AHCYL2;AKAP9;AKIRIN2;ALCAM;ALDOA;ALG13;ALMS1;AMOT;AMOTL1;ANKRD13A;ANKRD17;ANKRD28;ANKRD40;ANKS1B;ANTXR1;APBB2;ARF1;ARHGAP42;ARHGAP5;ARHGDIA;ARHGEF12;ARID1B;ARID2;ARID3A;ARIH1;ARL6IP5;ARPC2;ASCC1;ASCC2;ATAD2;ATAD2B;ATE1;ATF7IP;ATL2;ATP2A2;ATP5G2;ATP6V1A;ATP9B…
500bp	CTCF_w0.001	dbcorrdb__SREBF2__ENCSR000DYT_1__m7	3.06	0.0387	CTCF	*	SREBF2 (directAnnotation).	BRF1; BRF2; CEBPB; CREB1; CTCF; CUX1; E2F1; E2F6; EGR1; EGR2; EGR3; EGR4; ELF1; ELK1; ELK4; ESRRA; ETS1; EZH2; GABPA; HCFC1; HDAC2; HIC1; IRF1; JUND; KAT2A; KLF16; KLF3; MAX; MAZ; MXI1; MYC; NELFE; NFYB; NR2C2; PATZ1; PBX3; PHF8; POLR2A; POLR3G; RAD21; RBBP5; RCOR1; REST; RREB1; SMARCA4; SP1; SP2; SP3; SP4; SREBF1; SUPT20H; TAF1; TBX15; TFAP2B; TRIM28; WT1; XRCC4; ZBTB7A; ZBTB7B; ZC3H11A; ZEB1; Z…	819	4891	AARS;ABCA2;ABCC1;ABHD12;ABI2;ABL2;ABR;ACACA;ACER3;ACLY;ACSL3;ACTG1;ACTN4;ACVR1B;ADAM9;ADAMTS17;ADAR;ADCY9;ADIPOR2;ADNP;AEBP2;AGAP1;AGAP3;AGRN;AGTPBP1;AHCTF1;AHCYL2;AKAP9;ALDOA;ALG13;ALMS1;AMOT;AMOTL1;ANKRD10;ANKRD13A;ANKRD17;ANKRD28;ANKRD40;ANKS1B;ANO6;ANP32A;ANP32B;APBB2;ARF1;ARHGAP17;ARHGAP42;ARHGAP5;ARHGDIA;ARHGEF11;ARID1B;ARID2;ARID3A;ARIH1;ARL6IP5;ARPC2;ASAP1;ASCC1;ASCC3;ATAD2;ATAD2B;ATE1;AT…
500bp	CTCF_w0.001	dbcorrdb__TAF1__ENCSR000BJN_1__m1	3.41	0.0408	CTCF	*	TAF1 (directAnnotation).	ATF3; BCLAF1; BRF1; CTCF; ELF1; ELK1; ETS1; EZH2; GABPA; HCFC1; KDM5A; KDM5B; MAX; MAZ; MXI1; MYC; PHF8; POLR2A; RBBP5; RFX1; SAP30; SIN3A; SMARCA4; SREBF1; SREBF2; TAF7; XRCC4; YY1; ZMIZ1; ZNF274 (inferredBy_MotifSimilarity). TAF1L (inferredBy_MotifSimilarity_n_Orthology).	770	4918	AARS;ABCC4;ABR;ACACA;ACSL3;ACTG1;ACTN4;ADAMTS17;ADAR;ADNP;AGAP1;AKAP9;ALCAM;ALDOA;ALG13;ALG8;AMBRA1;AMOT;ANKRD17;ANKRD28;ANKRD40;ANP32B;AP1G1;AP3D1;ARF1;ARFGEF2;ARHGAP42;ARHGAP5;ARHGDIA;ARHGEF11;ARHGEF12;ARID2;ARIH1;ARPC2;ASXL2;ATAD2;ATE1;ATF1;ATF2;ATF4;ATF7IP;ATG4B;ATL2;ATP13A1;ATP2A2;ATP5G2;ATP6V1A;ATP9B;ATXN2L;ATXN7;AUTS2;AZIN1;B4GALT5;BACH1;BACH2;BANP;BBX;BCAR3;BCAS3;BCKDHB;BCL11A;BCL2L11;BCL…
500bp	CTCF_w0.001	dbcorrdb__ZMIZ1__ENCSR000EFQ_1__m1	3.45	0.041	CTCF	*	ZMIZ1 (directAnnotation).	ATF3; BCLAF1; BHLHE40; BRF1; BRF2; CEBPB; CNOT3; CREB1; CTCF; E2F1; E2F6; EGR1; ELK1; ELK4; ESRRA; ETS1; EZH2; GABPA; HCFC1; HDAC2; HIC1; JUND; MAX; MAZ; MXI1; MYC; NELFE; NR2C2; PHF8; POLR2A; POLR3G; RAD21; RBBP5; RCOR1; SIN3A; SMARCA4; SP1; SP2; SP3; SP4; SREBF1; SREBF2; SUPT20H; TAF1; TFAP2A; TFAP2B; TFAP2C; TRIM28; UBTF; XRCC4; ZBTB7A; ZC3H11A; ZEB1; ZFX; ZNF143; ZNF274 (inferredBy_MotifSimil…	820	4998	AARS;ABCA2;ABCC5;ABI2;ABR;ACACA;ACER3;ACSL3;ACTG1;ACTN4;ACVR1B;ADAM10;ADAM9;ADAR;ADARB1;ADCY9;ADIPOR2;ADNP;AEBP2;AGAP1;AGAP3;AGRN;AHCTF1;AHCYL2;AKAP9;AKIRIN2;ALCAM;ALDOA;ALG13;ALMS1;AMOT;AMOTL1;ANKRD13A;ANKRD17;ANKRD28;ANKRD40;ANKS1B;ANP32A;ANP32B;AP2A2;APBB2;ARAP1;ARF1;ARHGAP11B;ARHGAP17;ARHGAP42;ARHGDIA;ARHGEF11;ARHGEF12;ARID1B;ARID2;ARID3A;ARPC2;ATAD2;ATAD2B;ATE1;ATF7IP;ATL2;ATP2A2;ATP5G2;ATP6…
500bp	CTCF_w0.001	dbcorrdb__ZMIZ1__ENCSR000EFQ_1__m2	3.52	0.0414	CTCF	*	ZMIZ1 (directAnnotation).	BCLAF1; BHLHE40; BRF1; BRF2; CEBPB; CNOT3; CREB1; CTCF; E2F1; E2F6; EGR1; ELK1; ELK4; ESRRA; ETS1; EZH2; GABPA; HCFC1; HDAC2; HIC1; JUND; MAX; MAZ; MXI1; MYC; NELFE; NR2C2; PHF8; POLR2A; POLR3G; RAD21; RBBP5; SIN3A; SMARCA4; SP1; SP2; SP4; SREBF1; SREBF2; SUPT20H; TAF1; TFAP2B; TRIM28; UBTF; XRCC4; ZBTB7A; ZC3H11A; ZFX; ZNF274 (inferredBy_MotifSimilarity). ZFY (inferredBy_MotifSimilarity_n_Orthol…	796	4987	AARS;ABCA2;ABCC4;ABI2;ABR;ACACA;ACER3;ACSL3;ACTG1;ACTN4;ACVR1B;ADAM10;ADAM9;ADAR;ADARB1;ADCY9;ADIPOR2;ADNP;AEBP2;AGAP1;AGAP3;AGRN;AHCTF1;AHCYL2;AKAP9;ALCAM;ALDOA;ALG13;ALMS1;AMOT;AMOTL1;ANAPC7;ANKRD10;ANKRD13A;ANKRD17;ANKRD28;ANKRD40;ANKS1B;ANP32A;AP3D1;APBB2;ARF1;ARFGEF2;ARHGAP11B;ARHGAP17;ARHGAP42;ARHGAP5;ARHGDIA;ARHGEF11;ARHGEF12;ARID1B;ARID2;ARID3A;ARIH1;ARPC2;ATAD2;ATAD2B;ATE1;ATF7IP;ATL2;AT…
500bp	CTCF_w0.001	predrem__nrMotif2348	3.53	0.0415	CTCF	*		BRF1; CTCF; EGR1; ESRRA; EZH2; HCFC1; HDAC2; MXI1; NELFE; PHF8; POLR2A; RAD21; SMARCA4; SREBF1; SREBF2; TAF1; XRCC4; ZMIZ1 (inferredBy_MotifSimilarity).	871	4900	ABCC4;ABI2;ABR;ACER3;ACSL3;ACTG1;ACTN4;ADAM10;ADAM9;ADARB1;ADCY9;ADIPOR2;ADNP;ADSS;AEBP2;AGAP1;AGAP3;AGRN;AHCTF1;AKAP9;AKIRIN2;ALCAM;ALDOA;ALG13;ALMS1;ANAPC7;ANKRD13A;ANKRD17;ANKRD28;ANKRD40;ANKS1B;ANP32A;ANP32B;ANTXR1;AP3B1;AP3D1;APBB2;ARF1;ARHGAP11B;ARHGAP17;ARHGAP42;ARHGAP5;ARHGDIA;ARHGEF11;ARHGEF12;ARID1B;ARID2;ARID3A;ARIH1;ARL15;ARPC2;ASCC3;ASXL2;ATAD2;ATAD2B;ATE1;ATF1;ATF2;ATF4;ATL2;ATM;ATP…
500bp	CTCF_top5perTarget	dbcorrdb__E2F6__ENCSR000EVK_1__m1	3.2	0.0902	CTCF	*	E2F6 (directAnnotation).	BRF1; CEBPB; CTCF; E2F1; E2F4; EZH2; HDAC2; MAZ; NELFE; POLR2A; RAD21; RBBP5; SMARCA4; SREBF1; SREBF2; SUPT20H; TAF1; XRCC4; ZNF274 (inferredBy_MotifSimilarity). E2F3 (inferredBy_MotifSimilarity_n_Orthology).	9	1830	CTCF;EZH2;GPT2;MED28;NUTF2;ONECUT2;RNPS1;RUFY1;SLC1A5
500bp	CTCF_top10perTarget	dbcorrdb__EP300__ENCSR000EGY_1__m2	4.76	0.0881	CTCF	*	EP300 (directAnnotation).	CTCF; IRF3 (inferredBy_MotifSimilarity).	9	352	ATF6;CCM2;DYRK1A;ELF1;EZH2;PELI2;PUS1;TAF2;ZHX2
500bp	CTCF_top10perTarget	dbcorrdb__ESRRA__ENCSR000DYQ_1__m5	3.41	0.0685	CTCF	*	ESRRA (directAnnotation).	ATF3; BHLHE40; BRF1; BRF2; CEBPB; CREB1; CTCF; E2F1; E2F6; EGR1; ELF1; ELK1; ETS1; EZH2; GABPA; HCFC1; HDAC2; HIC1; JUND; KAT2A; KLF3; KLF5; MAX; MAZ; MXI1; MYC; NELFE; NR2C2; PBX3; PHF8; POLR2A; POLR3G; RAD21; RBBP5; RCOR1; SIN3A; SMARCA4; SP1; SP2; SP3; SP4; SREBF1; SREBF2; SUPT20H; UBTF; USF1; WRNIP1; WT1; XRCC4; ZBTB7A; ZC3H11A; ZEB1; ZFX; ZMIZ1; ZNF274 (inferredBy_MotifSimilarity). ZFY (infe…	35	4945	CCM2;CDC42EP1;CEP350;CTCF;DBT;DDX5;DYRK1A;EIF1AX;EZH2;FAR1;FLII;HNRNPA3;HYOU1;IFT140;KDM2B;MARCKSL1;MXRA7;ONECUT2;PELI2;PLEKHA1;PPM1G;QSOX2;RBBP4;RBPJ;RNPS1;RUFY1;SERTAD2;SETD5;SLC1A5;SOX4;SPAG9;TUBA1B;UHRF2;UNC5C;ZHX2
500bp	CTCF_top10perTarget	dbcorrdb__EZH2__ENCSR000AQE_1__m9	3.22	0.0656	CTCF	*	EZH2 (directAnnotation).	ATF3; BCLAF1; BHLHE40; BRF1; BRF2; CEBPB; CNOT3; CREB1; CTCF; E2F1; E2F6; EGR1; ELF1; ELK1; ELK4; ESRRA; ETS1; GABPA; HCFC1; HDAC2; HIC1; HMGN3; JUND; KAT2A; MAX; MAZ; MXI1; MYC; NELFE; NR2C2; NRF1; PHF8; POLR2A; POLR3G; RAD21; RBBP5; RCOR1; SIN3A; SMARCA4; SP1; SP2; SP3; SP4; SREBF1; SREBF2; SUPT20H; TAF1; TFAP2A; TFAP2B; TFAP2C; TRIM28; UBTF; USF1; WRNIP1; XRCC4; ZBTB7A; ZC3H11A; ZEB1; ZFX; ZMI…	32	4160	CCM2;CEP350;DDX5;DYRK1A;EIF1AX;EZH2;FAR1;FLII;GPT2;HNRNPA3;IFT140;KDM2B;MARCKSL1;MXRA7;ONECUT2;PELI2;PLEKHA1;PPM1G;QSOX2;RAB6A;RBPJ;RNPS1;RUFY1;SERTAD2;SETD5;SOX4;SPAG9;TP53I11;TUBA1B;UHRF2;UNC5C;ZHX2
500bp	CTCF_top10perTarget	dbcorrdb__HA-E2F1__ENCSR000EVM_1__m1	4.3	0.0814	CTCF	*	E2F1 (directAnnotation).	BRF1; CEBPB; CREB1; CTCF; E2F6; ESRRA; EZH2; HDAC2; MAX; MXI1; MYC; NELFE; NRF1; POLR2A; RAD21; RBBP5; SMARCA4; SREBF1; SREBF2; XRCC4; ZMIZ1; ZNF274 (inferredBy_MotifSimilarity).	35	4727	CCM2;CTCF;DBT;DYRK1A;EIF1AX;EZH2;FAR1;HNRNPA3;IFT140;ITCH;KDM2B;LRFN5;MTMR3;NPM1;ONECUT2;PLEKHA1;PMM2;PPP2R1A;QSOX2;RAB6A;RBBP4;RBPJ;RNPS1;ROR2;RUFY1;SERTAD2;SLC7A6;SOX4;SPAG9;TUBA1B;UHRF2;UNC5C;UTP20;ZHX2;ZXDC
500bp	CTCF_top10perTarget	dbcorrdb__HCFC1__ENCSR000EFN_1__m1	3.13	0.0643	CTCF	*	HCFC1 (directAnnotation).	BRF1; CEBPB; CTCF; CTCFL; ESRRA; EZH2; HDAC2; MAX; MXI1; MYC; NELFE; POLR2A; POLR3G; RAD21; RBBP5; RXRA; SMARCA4; SREBF1; SREBF2; TAF1; TFAP2B; XRCC4; YY1; ZMIZ1; ZNF143; ZNF274 (inferredBy_MotifSimilarity).	13	966	CCDC77;CD164;CTCF;GUSBP1;HNRNPA3;IFT140;KDM2B;RAB6A;RNPS1;RUFY1;SETD5;SLC7A6;ZHX2
500bp	CTCF_top10perTarget	dbcorrdb__RAD21__ENCSR000EHX_1__m7	5	0.0916	CTCF	*	RAD21 (directAnnotation).	BRF1; BRF2; CEBPB; CREB1; CTCF; CUX1; E2F1; E2F6; EGR1; ELF1; ELK4; ESRRA; EZH2; GABPA; HCFC1; HDAC2; HIC1; IRF1; JUND; KAT2A; KLF16; KLF3; MAX; MAZ; MXI1; MYC; NELFE; NFYB; PBX3; POLR2A; POLR3G; RBBP5; RCOR1; REST; SMARCA4; SP1; SP2; SP3; SP4; SREBF1; SREBF2; SUPT20H; TBX15; WRNIP1; WT1; XRCC4; ZBTB7A; ZBTB7B; ZC3H11A; ZFX; ZMIZ1; ZNF263; ZNF274 (inferredBy_MotifSimilarity). ZFY (inferredBy_Moti…	32	4228	CCDC77;CCM2;CD164;CTCF;DBT;DDX5;DYRK1A;FAR1;FLII;GPT2;HNRNPA3;IFT140;KDM2B;MARCKSL1;MXRA7;ONECUT2;PELI2;PEX26;PLEKHA1;PPM1G;RBBP4;RBPJ;RNPS1;RUFY1;SERTAD2;SETD5;SOX4;TAF2;TUBA1B;UHRF2;UNC5C;ZHX2
500bp	CTCF_top10perTarget	dbcorrdb__SMARCA4__ENCSR000EZC_1__m10	3.16	0.0648	CTCF	*	SMARCA4 (directAnnotation).	BHLHE40; BRF1; BRF2; CEBPB; CREB1; CTCF; CUX1; E2F1; E2F6; EGR1; EGR2; EGR3; EGR4; ELF1; ELK1; ELK4; ESRRA; ETS1; EZH2; GABPA; HCFC1; HDAC2; HIC1; IRF1; JUND; KAT2A; KLF16; KLF3; KLF5; MAX; MAZ; MXI1; MYC; NELFE; NFYB; NR2C2; PATZ1; PBX3; PHF8; POLR2A; POLR3G; RAD21; RBBP5; RCOR1; REST; SIN3A; SP1; SP2; SP3; SP4; SREBF1; SREBF2; SUPT20H; TAF1; TBX15; TRIM28; UBTF; WT1; XRCC4; ZBTB7A; ZBTB7B; ZC3H…	27	3647	CEP350;DDX5;DYRK1A;EZH2;FLII;HNRNPA3;HYOU1;IFT140;KDM2B;MARCKSL1;MXRA7;ONECUT2;PELI2;PLEKHA1;QSOX2;RAB6A;RBBP4;RBPJ;RNPS1;RUFY1;SERTAD2;SETD5;SOX4;TUBA1B;UHRF2;UNC5C;ZHX2
500bp	CTCF_top3sd	dbcorrdb__MAX__ENCSR000DZF_1__m1	3.12	0.0773	CTCF	*	MAX (directAnnotation).	ARNT; ARNT2; ATF3; BHLHE40; BRF1; BRF2; CREB1; CTCF; E2F6; EGR1; ELK1; ESRRA; EZH2; GABPA; HCFC1; HDAC2; MXI1; MYC; NELFE; NFE2; POLR2A; RAD21; RBBP5; SAP30; SIN3A; SMARCA4; SMARCB1; SP1; SP4; SREBF1; SREBF2; SUPT20H; TAF1; USF1; USF2; XRCC4; YY1; ZMIZ1; ZNF274 (inferredBy_MotifSimilarity). CLOCK; MNT; NPAS2 (inferredBy_MotifSimilarity_n_Orthology).	5	180	CD164;DDX5;DLX2;MED28;ZHX2
500bp	CTCF_top3sd	dbcorrdb__MAX__ENCSR000EDS_1__m1	3.55	0.0851	CTCF	*	MAX (directAnnotation).	ARNT; ARNT2; ATF1; ATF3; BHLHE40; BHLHE41; BRF1; BRF2; CTCF; E2F6; EGR1; ESRRA; EZH2; GABPA; HDAC2; HELT; HEY1; HEY2; MAZ; MXI1; MYC; MYCN; NELFE; NFE2; POLR2A; RAD21; RBBP5; SAP30; SMARCA4; SP2; SP4; SREBF1; SREBF2; STAT1; TAF1; USF1; USF2; XRCC4; YY1; ZBTB7A; ZEB1; ZMIZ1; ZNF274 (inferredBy_MotifSimilarity). CLOCK; MITF; MNT; NPAS2 (inferredBy_MotifSimilarity_n_Orthology).	10	824	CD164;DDX5;DLX2;GLA;MED28;QSOX2;RUFY1;SLC1A5;UTP20;ZHX2
500bp	CTCF_top3sd	dbcorrdb__SREBF2__ENCSR000EZO_1__m1	3.39	0.0821	CTCF	*	SREBF2 (directAnnotation).	BRF1; BRF2; CEBPB; CREB1; CTCF; E2F1; E2F6; ESRRA; EZH2; HCFC1; HDAC2; MAX; MXI1; MYC; NELFE; POLR2A; POLR3G; RAD21; RBBP5; SMARCA4; SREBF1; SUPT20H; XRCC4; ZMIZ1; ZNF274 (inferredBy_MotifSimilarity).	14	1241	CTCF;HNRNPA3;IFT140;MARCKSL1;PELI2;PLEKHA1;PPM1G;RAB6A;RNPS1;RUFY1;SOX4;UHRF2;UNC5C;ZHX2
500bp	CUX1_top1sd	dbcorrdb__CTCF__ENCSR000BHW_1__m2	3.43	0.0509	CUX1	*	CTCF (directAnnotation).	BHLHE40; BRF1; BRF2; CEBPB; CREB1; CUX1; E2F1; E2F6; EGR1; EGR2; EGR3; EGR4; ELF1; ELK1; ELK4; ESRRA; EZH2; GABPA; HCFC1; HDAC2; HIC1; IRF1; KAT2A; KLF15; KLF16; KLF3; KLF5; MAX; MAZ; MXI1; MYC; NELFE; NFYB; PATZ1; PBX3; PHF8; POLR2A; POLR3G; RAD21; RBBP5; RCOR1; REST; SMARCA4; SP1; SP2; SP3; SP4; SREBF1; SREBF2; SUPT20H; TAF1; TBX15; TFAP2B; WT1; XRCC4; ZBTB7A; ZBTB7B; ZC3H11A; ZEB1; ZFX; ZMIZ1;…	186	4845	ACTB;ACTN1;AGRN;AHNAK;ANKH;ANKIB1;ANKRD17;ANXA2;APP;ARHGAP5;ARID3A;ASXL1;ATN1;ATP1B3;ATP2A2;ATXN7;BCAR3;BCL9L;BSG;C11orf49;CAMK1D;CAPZB;CBFB;CCDC84;CCDC85C;CD2AP;CHST3;CIC;CLASP1;CLIP1;CPT1A;CREB3L2;CRTC3;CTNND1;CUX1;DAP;DENND1A;DNAJC13;DPP8;DSP;DYNC1H1;EEF1A1;EEF1A2;EFHD2;EIF4G2;EIF4G3;EPAS1;EPB41L1;ERGIC1;FAM168A;FBXL3;FBXO11;FLNA;FSCN1;FTH1;GALNT2;GAPDH;GLCCI1;GNAI2;GREB1L;HDAC4;HEG1;HERC1;HNR…
500bp	CUX1_top1sd	dbcorrdb__HDAC2__ENCSR000AQG_1__m4	3.31	0.0499	CUX1	*	HDAC2 (directAnnotation).	BHLHE40; BRF1; BRF2; CEBPB; CREB1; CTCF; CUX1; E2F1; E2F6; EGR1; EGR2; EGR3; EGR4; ELF1; ELK4; ESRRA; EZH2; GABPA; HCFC1; HIC1; KAT2A; KLF16; KLF3; MAX; MAZ; MXI1; MYC; NELFE; PATZ1; PBX3; PHF8; POLR2A; POLR3G; RAD21; RBBP5; RCOR1; REST; SMARCA4; SP1; SP2; SP3; SP4; SREBF1; SREBF2; SUPT20H; TBX15; TFAP2B; TRIM28; WT1; XRCC4; ZBTB7A; ZBTB7B; ZC3H11A; ZEB1; ZMIZ1; ZNF143; ZNF263; ZNF274 (inferredBy…	201	4978	ACTB;ACTN1;ADARB1;AGRN;AHNAK;AHNAK2;ANKH;ANKRD17;ANO6;ANXA2;ARCN1;ARHGAP5;ARID3A;ATF1;ATN1;ATP1B3;ATP2A2;ATXN7;B4GALT1;BCL9L;BSG;C20orf194;CAPZB;CAST;CBFB;CCDC84;CCDC85C;CD2AP;CDYL2;CIC;CLIP1;COBL;CPT1A;CREB3L2;CRTC3;CUL1;CUX1;CYFIP1;DAP;DENND1A;DENND5B;DHCR24;DIP2B;DNAJC13;DPP8;DSP;DYNC1H1;EEF1A1;EEF1A2;EFEMP1;EFHD2;EIF4G2;EIF4G3;EPAS1;EPB41L1;ERGIC1;EZR;FBXL3;FBXO11;FLNA;FNDC3A;FSCN1;FTH1;GALNT…
500bp	CUX1_top1sd	dbcorrdb__RBBP5__ENCSR000AQC_1__m5	3.55	0.0518	CUX1	*	RBBP5 (directAnnotation).	BRF1; BRF2; CEBPB; CREB1; CTCF; CUX1; E2F1; E2F6; EGR1; EGR2; EGR3; EGR4; ELF1; ESRRA; EZH2; GABPA; HCFC1; HDAC2; HIC1; KAT2A; KLF15; KLF16; KLF3; KLF5; MAX; MAZ; MXI1; MYC; NELFE; PATZ1; PBX3; POLR2A; POLR3G; RAD21; RCOR1; REST; RREB1; SMARCA4; SP1; SP2; SP3; SP4; SREBF1; SREBF2; SUPT20H; TBX15; TRIM28; WT1; XRCC4; ZBTB7A; ZBTB7B; ZC3H11A; ZMIZ1; ZNF263; ZNF274; ZNF460; ZNF467 (inferredBy_MotifS…	173	4219	ADARB1;AGRN;AHNAK;ANKH;ANKRD17;ANO6;ANXA2;APP;ARCN1;ARHGAP5;ARID3A;ATF1;ATN1;ATP1B3;ATP2A2;ATXN7;B4GALT1;BCL9L;C20orf194;CAPZB;CAST;CBFB;CCDC85C;CDYL2;CIC;CLIP1;COBL;CRTC3;CUL1;CUX1;CYFIP1;DAP;DENND1A;DOCK1;DOCK5;DPP8;DSP;DYNC1H1;EEF1A2;EFHD2;EGFR;EIF4G2;EPAS1;EPB41L1;ERGIC1;EZR;FBXL3;FBXO11;FLNA;FSCN1;FTH1;GALNT2;GNAI1;HDAC4;HEG1;HERC4;HNRNPC;HPCAL1;HS6ST1;HSPG2;IGF1R;IGFBP3;IMMP2L;JMJD1C;KIF13A…
500bp	CUX1_top1sd	dbcorrdb__SMARCA4__ENCSR000EZC_1__m10	3.39	0.0505	CUX1	*	SMARCA4 (directAnnotation).	BHLHE40; BRF1; BRF2; CEBPB; CREB1; CTCF; CUX1; E2F1; E2F6; EGR1; EGR2; EGR3; EGR4; ELF1; ELK1; ELK4; ESRRA; ETS1; EZH2; GABPA; HCFC1; HDAC2; HIC1; IRF1; JUND; KAT2A; KLF16; KLF3; KLF5; MAX; MAZ; MXI1; MYC; NELFE; NFYB; NR2C2; PATZ1; PBX3; PHF8; POLR2A; POLR3G; RAD21; RBBP5; RCOR1; REST; SIN3A; SP1; SP2; SP3; SP4; SREBF1; SREBF2; SUPT20H; TAF1; TBX15; TRIM28; UBTF; WT1; XRCC4; ZBTB7A; ZBTB7B; ZC3H…	192	4580	ACTN1;ADARB1;AGRN;AHNAK;ANKH;ANKRD11;ANKRD17;ANXA2;APP;ARCN1;ARHGAP5;ARID3A;ATN1;ATP1B3;ATP2A2;ATXN7;BCL9L;BSG;C11orf49;C20orf194;CAPZB;CAST;CBFB;CCDC84;CCDC85C;CD2AP;CDYL2;CHST3;CIC;CLIP1;CLU;CPT1A;CREB3L2;CRIM1;CRTC3;CUL1;CUX1;CYFIP1;DAP;DENND1A;DENND5B;DIP2B;DLG5;DNAJC13;DPP8;DYNC1H1;EEF1A1;EFEMP1;EFHD2;EIF4G2;EPAS1;ERGIC1;EZR;FBXL3;FBXO11;FLNA;FSCN1;FTH1;GALNT2;GAPDH;GNAI1;GNAI2;GREB1L;HDAC4;…
500bp	CUX1_top1sd	dbcorrdb__SREBF1__ENCSR000EZP_1__m1	3.18	0.0489	CUX1	*	SREBF1 (directAnnotation).	BRF1; BRF2; CEBPB; CREB1; CTCF; CUX1; E2F1; E2F6; EGR1; EGR2; EGR3; EGR4; ELF1; ELK4; ESRRA; ETS1; EZH2; FOS; GABPA; HCFC1; HDAC2; HIC1; IRF1; JUND; KAT2A; KLF16; KLF3; MAX; MAZ; MXI1; MYC; NELFE; NFYB; NR2C2; PATZ1; PBX3; PHF8; POLR2A; POLR3G; RAD21; RBBP5; RCOR1; REST; SIN3A; SMARCA4; SP1; SP2; SP3; SP4; SREBF2; SUPT20H; TAF1; TBX15; TFAP2B; TRIM28; WT1; XRCC4; ZBTB7A; ZBTB7B; ZC3H11A; ZEB1; ZF…	198	4907	ACTB;ACTN1;ADARB1;AGRN;AHNAK;ANKH;ANKRD17;ANO6;APP;ARCN1;ARHGAP5;ARID3A;ATN1;ATP1B3;ATP2A2;ATXN7;BCL9L;BSG;C11orf49;C20orf194;CAMK1D;CAPZB;CAST;CBFB;CCDC84;CCDC85C;CD2AP;CDYL2;CHST3;CIC;CLASP1;CLIP1;CPT1A;CREB3L2;CRTC3;CUL1;CUX1;DAP;DENND1A;DIP2B;DNAJC13;DPP8;DSP;DYNC1H1;EEF1A1;EEF1A2;EFEMP1;EFHD2;EIF4G2;EPAS1;ERGIC1;EZR;FBXL3;FBXO11;FLNA;FSCN1;FTH1;GALNT2;GAPDH;GNAI2;GREB1L;HDAC4;HEG1;HERC1;HERC…
500bp	CUX1_w0.005Andtop50perTarget	dbcorrdb__NELFE__ENCSR000DOF_1__m6	3.69	0.0408	CUX1	*	NELFE (directAnnotation).	BHLHE40; BRF1; BRF2; CEBPB; CREB1; CTCF; CUX1; E2F1; E2F6; EGR1; EGR2; EGR3; EGR4; ELK4; ESRRA; EZH2; GABPA; HCFC1; HDAC2; HIC1; JUND; KAT2A; KLF16; KLF5; MAX; MAZ; MXI1; MYC; PBX3; POLR2A; POLR3G; RAD21; RBBP5; RCOR1; REST; SMARCA4; SP1; SP2; SP3; SP4; SREBF1; SREBF2; SUPT20H; TAF1; TBX15; TFAP2B; TRIM28; WT1; XRCC4; ZBTB7A; ZBTB7B; ZC3H11A; ZEB1; ZMIZ1; ZNF143; ZNF263; ZNF274 (inferredBy_MotifS…	1244	4967	AAK1;AARS;ABCA2;ABCC1;ABCD3;ABHD12;ABI2;ABL1;ABL2;ABR;ABTB2;ACACA;ACIN1;ACOX1;ACSL3;ACTB;ACTG1;ACTR3;ACTR3B;ADAM17;ADARB1;ADCY9;ADD1;ADD3;ADIPOR2;ADNP;AEBP2;AGAP1;AGAP3;AGFG1;AGPAT3;AGPAT5;AGRN;AHCTF1;AHCYL2;AHNAK;AIG1;AK4;AKAP10;AKAP11;AKAP9;ALDOA;AMOT;AMOTL1;ANKH;ANKRD10;ANKRD13A;ANKRD17;ANKRD28;ANKRD33B;ANKRD40;ANKS1A;ANKS1B;ANLN;ANO10;ANO6;ANP32B;ANXA2;APBB2;APLP2;ARCN1;ARFGEF1;ARHGAP10;ARHGA…
500bp	CUX1_top10perTarget	dbcorrdb__SREBF2__ENCSR000DYT_1__m7	3.49	0.0447	CUX1	*	SREBF2 (directAnnotation).	BRF1; BRF2; CEBPB; CREB1; CTCF; CUX1; E2F1; E2F6; EGR1; EGR2; EGR3; EGR4; ELF1; ELK1; ELK4; ESRRA; ETS1; EZH2; GABPA; HCFC1; HDAC2; HIC1; IRF1; JUND; KAT2A; KLF16; KLF3; MAX; MAZ; MXI1; MYC; NELFE; NFYB; NR2C2; PATZ1; PBX3; PHF8; POLR2A; POLR3G; RAD21; RBBP5; RCOR1; REST; RREB1; SMARCA4; SP1; SP2; SP3; SP4; SREBF1; SUPT20H; TAF1; TBX15; TFAP2B; TRIM28; WT1; XRCC4; ZBTB7A; ZBTB7B; ZC3H11A; ZEB1; Z…	490	4994	AARS;ABCD3;ABI2;ABL1;ABL2;ACACA;ACTG1;ACTN1;ACTN4;ADAR;ADARB1;ADCY9;ADD3;AEBP2;AGAP1;AGPAT3;AGRN;AHCYL2;AHNAK;AHNAK2;AKAP9;AMOTL1;ANKH;ANKRD10;ANKRD17;ANKRD28;ANKS1A;ANO6;ANP32B;ANXA2;APLP2;ARCN1;ARFGEF1;ARHGAP21;ARHGAP24;ARHGAP26;ARHGAP5;ARHGEF11;ARID1B;ARID3A;ASAP1;ASCC1;ASH1L;ASXL1;ATF1;ATL2;ATN1;ATP1B3;ATP2A2;ATXN1;ATXN7;ATXN7L1;AZIN1;B4GALT1;B4GALT5;BACH1;BAZ2B;BCAS3;BCL9L;BCOR;BRWD3;BSG;C16…
500bp	CUX1_top3sd	hocomoco__WT1_HUMAN.H11MO.0.C	3.52	0.0689	CUX1	*	WT1 (directAnnotation).	BRF1; CTCF; CUX1; EGR1; EGR2; HDAC2; KLF15; KLF3; MAZ; MZF1; NELFE; PATZ1; PBX3; RBBP5; RCOR1; REST; SP1; SP2; SP3; SP4; SREBF1; SREBF2; SUPT20H; TBX15; VEZF1; XRCC4; ZBTB17; ZBTB7B; ZNF263; ZNF281; ZNF341; ZNF467 (inferredBy_MotifSimilarity). FLI1; RELA; SP5; ZNF16; ZNF189; ZNF23; ZNF429; ZNF471; ZNF502; ZNF607; ZNF84 (inferredBy_MotifSimilarity_n_Orthology).	8	268	ACTB;BCL9L;CRIM1;IGF1R;LPP;NCOR2;PDE10A;RC3H2
500bp	CUX2_top50Andtop3sd	taipale_cyt_meth__CUX1_NYATYGATYN_eDBD_repr	3.09	0.0686	CUX2	*	CUX1 (directAnnotation).	CUX2 (inferredBy_MotifSimilarity).	4	130	CMTM8;CUX2;SEMA6A;STXBP5L
500bp	DLX2_w0.005Andtop50perTarget	taipale_tf_pairs__ETV5_DLX2_RSCGGAANNNNNYAATTA_CAP	3.14	0.0585	DLX2	**	DLX2; ETV5 (directAnnotation).		9	391	CCDC88A;CTNNA3;HDAC9;INTS3;MTA2;RNF185;SPTLC2;TDRD3;UBB
500bp	E2F1_top5perTarget	cisbp__M0665	3.88	0.0986	E2F1	*		E2F1; E2F2 (inferredBy_MotifSimilarity).	3	155	DFFA;DPYSL5;E2F1
500bp	E2F1_top5perTarget	cisbp__M3133	3.51	0.0907	E2F1	**	E2F1 (directAnnotation).		9	1479	CD99L2;DPYSL5;E2F1;ESYT1;ETV6;NEBL;PIGL;RPL5;USP6NL
500bp	E2F1_top5perTarget	taipale_cyt_meth__E2F8_NTTTCCCGCCAAAN_eDBD	3.74	0.0955	E2F1	*	E2F8 (directAnnotation).	E2F1; E2F3; E2F4; E2F7 (inferredBy_MotifSimilarity).	14	4823	ATG4C;BCL2L11;CD99L2;DFFA;DOPEY1;DPYSL5;E2F1;EEA1;ESYT1;MLLT3;MTHFD2;NEBL;PIGL;USP6NL
500bp	E2F1_top5perTarget	tfdimers__MD00079	3.59	0.0923	E2F1	**	E2F1; FOXM1 (directAnnotation).		3	327	ETV6;RAPH1;USP6NL
500bp	E2F1_top5perTarget	tfdimers__MD00115	3.48	0.0901	E2F1	**	E2F1; RXRA (directAnnotation).		3	301	ETV6;MLLT3;USP6NL
500bp	E2F1_top5perTarget	transfac_pro__M00425	3.37	0.0878	E2F1	*		E2F1; E2F2; E2F3; E2F4; E2F5; E2F6; E2F7; RB1; TFDP1 (inferredBy_MotifSimilarity). EVX1; EVX2 (inferredBy_MotifSimilarity_n_Orthology).	4	444	DFFA;E2F1;MLLT3;USP6NL
500bp	E2F1_top5perTarget	transfac_pro__M00938	5.81	0.139	E2F1	**	E2F1 (directAnnotation).	E2F3; E2F5 (inferredBy_MotifSimilarity). EVX1; EVX2 (inferredBy_MotifSimilarity_n_Orthology).	4	291	DFFA;DPYSL5;E2F1;ESYT1
500bp	E2F1_top5perTarget	transfac_pro__M04895	3.29	0.086	E2F1	**	E2F1 (directAnnotation).		7	1465	BCL2L11;DPYSL5;ETV6;FAM192A;GHR;RAPH1;USP6NL
500bp	E2F1_top50perTarget	cisbp__M0674	3.5	0.057	E2F1	*		E2F1; E2F3; E2F4; TFDP1 (inferredBy_MotifSimilarity).	95	4913	ABCC4;ABR;ADAM9;ADAMTS17;AHCTF1;AKIRIN2;ALG8;APPL1;ATP1A1;BCL2L11;BRE;BTAF1;C18orf25;C2CD3;CALU;CCDC88A;CCNT1;CELF2;CEP192;CHFR;COL25A1;CPSF7;DAPK1;DDX10;DDX42;DEPDC5;DFFA;DHX15;DHX8;DOPEY1;DPYSL2;DPYSL5;DSP;ELOVL6;EPB41;EPN2;EYA3;FAM160A1;FBXL17;FRMD5;GNAI3;GSPT1;HOXD10;KCNQ5;KCNT2;KIRREL;LAMA3;LEF1;LIG1;MAGI2;MARCKS;MCM4;MED28;MIER2;MTPAP;MYO10;NCAPG2;NEBL;NFATC3;NID1;NRP1;NRXN3;NT5DC1;P4HA1;PA…
500bp	E2F1_top50perTarget	cisbp__M2273	3.5	0.057	E2F1	*	E2F6 (directAnnotation).	E2F1; E2F3; E2F4; E2F7; TFDP1 (inferredBy_MotifSimilarity).	14	270	CAMK1D;COL25A1;DHX15;EPB41;FRMD4A;KCNQ5;LEF1;LIG1;MAGI2;MCM4;PLXDC2;PRR12;SH2B1;STT3B
500bp	E2F1_top50perTarget	cisbp__M3134	3.49	0.0569	E2F1	**	E2F1 (directAnnotation).	E2F2; E2F3; E2F4; E2F5; E2F7; E2F8; RB1; TFDP1 (inferredBy_MotifSimilarity).	85	3825	ABCC4;ADAM9;ADAMTS17;ADAMTS20;AHCTF1;APPL1;BCL2L11;C18orf25;CALU;CAMK1D;CASP2;CCNK;CELF2;CEP72;CHFR;CHST11;CLSPN;CPSF7;DAPK1;DDX10;DEPDC5;DFFA;DHX15;DOPEY1;DPYSL2;DPYSL5;E2F1;EEA1;EPN2;ESYT1;EYA3;FAM160A1;FRMD5;GNAI3;GSPT1;HOXD10;IRS4;KCNQ5;KCNT2;LAMA3;LEF1;LIG1;MCM4;MED28;MIER2;MITF;MLLT3;MTPAP;NAA50;NCAPG2;NEBL;NFATC3;NID1;NRP1;NRXN3;OGDH;OXCT1;P4HA1;PDHX;PIGL;PITPNC1;PLCL2;PLEKHA1;PPP6R2;PTAR1…
500bp	E2F1_top50perTarget	cisbp__M4538	3.75	0.0595	E2F1	*	E2F6 (directAnnotation).	E2F1; E2F3; E2F4; E2F7; TFDP1 (inferredBy_MotifSimilarity).	31	1044	ADAMTS17;APPL1;C18orf25;CALU;CAMK1D;CASP2;CDS2;CLSPN;COL25A1;DEPDC5;DHX15;EPB41;ESYT1;FRMD4A;FRMD5;GNAI3;GPM6B;KCNQ5;KCNT2;LEF1;LIG1;MAGI2;MCM4;MITF;NID1;PITPNC1;PLXDC2;PRR12;STT3B;TMEM164;USP6NL
500bp	E2F1_top50perTarget	cisbp__M4599	3.76	0.0595	E2F1	*	E2F6 (directAnnotation).	E2F1; E2F4; E2F7; TFDP1 (inferredBy_MotifSimilarity). E2F3 (inferredBy_MotifSimilarity_n_Orthology).	42	1504	ABR;ACAP2;ADAMTS17;APPL1;C18orf25;CALU;CAMK1D;CASP2;CDS2;CLSPN;COL25A1;DEPDC5;DHX15;DPYSL2;EPB41;ESYT1;FRMD4A;FRMD5;GLI3;GNAI3;GPM6B;GRB10;HOXD10;KCNQ5;LEF1;LIG1;MAGI2;MARCKS;MCM4;MITF;NID1;NRP1;OXCT1;PCDH7;PITPNC1;PLXDC2;PRR12;RAI14;SH2B1;STT3B;TMEM164;USP6NL
500bp	E2F1_top50perTarget	cisbp__M4615	3.89	0.0609	E2F1	*	E2F6 (directAnnotation).	E2F1; E2F4; E2F7; TFDP1 (inferredBy_MotifSimilarity). E2F3 (inferredBy_MotifSimilarity_n_Orthology).	32	1091	APPL1;C18orf25;CALU;CAMK1D;CASP2;CDS2;CLSPN;COL25A1;DEPDC5;DHX15;EPB41;ESYT1;FRMD4A;GLI3;GNAI3;GPM6B;KCNQ5;KCNT2;LEF1;LIG1;MAGI2;MCM4;NID1;OXCT1;PITPNC1;PLXDC2;PRR12;SH2B1;STT3B;SYN2;TMEM164;USP6NL
500bp	E2F1_top50perTarget	cisbp__M6193	3.02	0.0522	E2F1	*	E2F4 (directAnnotation).	E2F1; E2F3; E2F7; E2F8; TFDP1 (inferredBy_MotifSimilarity).	89	4803	ABR;ADAM9;ADAMTS17;AKIRIN2;ALG8;APPL1;ATP1A1;C18orf25;CALU;CAMK1D;CASP2;CCDC88A;CDS2;CEP192;CLASP2;CLSPN;CLTA;COL25A1;CTPS2;DDX42;DEPDC5;DFFA;DHX15;DHX8;DOPEY1;DPY19L4;DPYSL2;DPYSL5;DSP;E2F1;EML1;EPB41;ESYT1;FAM160A1;FBXL17;FRMD4A;FRMD5;GHR;GPM6B;GSPT1;HS2ST1;IRS4;KCNQ5;KCNT2;KIRREL;LAMA3;LAPTM4B;LEF1;LIG1;LSM12;MAGI2;MARCKS;MCM4;MED28;MITF;MLLT3;NAA50;NEBL;NRP1;NRXN3;OGDH;OXCT1;P4HA1;PDHX;PFN1;P…
500bp	E2F1_top50perTarget	cisbp__M6195	4.61	0.068	E2F1	*	E2F6 (directAnnotation).	E2F1; E2F4 (inferredBy_MotifSimilarity). E2F3 (inferredBy_MotifSimilarity_n_Orthology).	22	485	ADAMTS17;CALU;CAMK1D;COL25A1;DEPDC5;DHX15;DPYSL2;EPB41;FRMD4A;GPM6B;KCNQ5;LEF1;LIG1;MAGI2;MARCKS;MCM4;NEBL;PFN1;PITPNC1;PLXDC2;PRR12;STT3B
500bp	E2F1_top50perTarget	dbcorrdb__E2F6__ENCSR000EVK_1__m1	3.16	0.0536	E2F1	*	E2F6 (directAnnotation).	BRF1; CEBPB; CTCF; E2F1; E2F4; EZH2; HDAC2; MAZ; NELFE; POLR2A; RAD21; RBBP5; SMARCA4; SREBF1; SREBF2; SUPT20H; TAF1; XRCC4; ZNF274 (inferredBy_MotifSimilarity). E2F3 (inferredBy_MotifSimilarity_n_Orthology).	91	4993	ABR;ACAP2;ADAMTS17;ADAMTS20;AKIRIN2;ALG8;APPL1;BCL2L11;C18orf25;C7orf50;CALU;CAMK1D;CASP2;CCNK;CCNT1;CD99L2;CDS2;CEP72;CLASP2;CLSPN;CLTA;COL25A1;CPSF7;DDX5;DEPDC5;DHX15;DHX8;DOPEY1;DPYSL2;DPYSL5;DSP;E2F1;EEA1;EEPD1;EML1;EPB41;ESYT1;FAM160A1;FRMD4A;FRMD5;GLI3;GNAI3;GRB10;GRID2;GSPT1;KCNQ5;KCNT2;LAMA3;LEF1;LIG1;LRP5;MAGI2;MARCKS;MCM4;MED28;MITF;NAA50;NEBL;NFATC3;NID1;NKTR;NRP1;NRXN3;NT5DC1;PFN1;PIG…
500bp	E2F1_top50perTarget	hocomoco__E2F1_HUMAN.H11MO.0.A	3.6	0.058	E2F1	**	E2F1 (directAnnotation).	E2F3; E2F4; E2F6; E2F7; TFDP1 (inferredBy_MotifSimilarity). SP4 (inferredBy_MotifSimilarity_n_Orthology).	32	912	ADAMTS17;APPL1;C18orf25;CALU;CAMK1D;CASP2;CCDC88A;CCNK;CLSPN;COL25A1;DEPDC5;DHX15;DPYSL2;EPB41;ESYT1;FRMD4A;GPM6B;KCNQ5;KCNT2;LEF1;LIG1;MAGI2;MARCKS;MCM4;NEBL;NRP1;PFN1;PITPNC1;PLXDC2;PRR12;SH2B1;STT3B
500bp	E2F1_top50perTarget	hocomoco__E2F3_MOUSE.H11MO.0.A	3.72	0.0591	E2F1	*	E2F3 (inferredBy_Orthology).	E2F1; E2F4; E2F6 (inferredBy_MotifSimilarity).	89	4787	ABR;ACAP2;ADAM9;ADAMTS17;ADAMTS20;ALG8;APPL1;BCL2L11;C18orf25;CALU;CAMK1D;CASP2;CCDC88A;CCNK;CDS2;CEP192;CLASP2;CLSPN;COL25A1;COLEC12;DEPDC5;DHX15;DHX8;DOPEY1;DPYSL2;DSP;EEA1;EEPD1;EML1;EPB41;ESYT1;FAM160A1;FBXL17;FRMD4A;FRMD5;GLI3;GNAI3;GPM6B;GRB10;GSPT1;HMG20B;HOXD10;IRS4;KCNQ5;KCNT2;LAMA3;LAPTM4B;LEF1;LIG1;LRP5;MAGI2;MARCKS;MCM4;MED28;MITF;NBEAL1;NEBL;NID1;NRP1;NRXN3;NT5DC1;OXCT1;PELI2;PFN1;PI…
500bp	E2F1_top50perTarget	hocomoco__E2F6_HUMAN.H11MO.0.A	3.11	0.0531	E2F1	*	E2F6 (directAnnotation).	E2F1; E2F3; E2F4; E2F7; TFDP1 (inferredBy_MotifSimilarity).	17	438	ADAMTS17;COL25A1;DEPDC5;DPYSL2;EPB41;FRMD4A;GPM6B;KCNQ5;LEF1;LIG1;MAGI2;MARCKS;PFN1;PITPNC1;PLXDC2;PRR12;STT3B
500bp	E2F1_top50perTarget	hocomoco__E2F6_MOUSE.H11MO.0.A	4.48	0.0667	E2F1	*	E2F6 (inferredBy_Orthology).	E2F1; E2F4 (inferredBy_MotifSimilarity). E2F3 (inferredBy_MotifSimilarity_n_Orthology).	21	451	ADAMTS17;CALU;CAMK1D;COL25A1;DEPDC5;DHX15;DPYSL2;EPB41;FRMD4A;GPM6B;KCNQ5;LEF1;LIG1;MAGI2;MARCKS;MCM4;NEBL;PFN1;PLXDC2;PRR12;STT3B
500bp	E2F1_top50perTarget	homer__TTCGCGCGAAAA_E2F	3.42	0.0562	E2F1	*		E2F1; E2F4; TFDP1; TFDP2 (inferredBy_MotifSimilarity).	52	1969	ADAM9;ADAMTS17;AHCTF1;APPL1;C18orf25;CALU;CASP2;CEP72;CHST11;CLASP2;CLSPN;CTPS2;DDX5;DEPDC5;DPYSL2;DPYSL5;E2F1;ESYT1;FAM160A1;FRMD4A;GHR;GPM6B;GSPT1;HOXD10;KCNQ5;KCNT2;LAMA3;LEF1;LIG1;MCM4;MED28;MITF;NAA50;NID1;NRP1;NRXN3;OGDH;PFN1;PIGL;PITPNC1;PLCL2;PLEKHA1;PPP6R2;PTAR1;RADIL;RAI14;RALGAPA2;RUFY1;SLC24A4;ST3GAL4;USP6NL;WNK2
500bp	E2F1_top50perTarget	jaspar__MA0471.1	3.14	0.0534	E2F1	*	E2F6 (directAnnotation).	E2F1; E2F3; E2F4; E2F7; TFDP1 (inferredBy_MotifSimilarity).	88	4975	ABR;ACAP2;ADAMTS17;ALG8;APPL1;C18orf25;CALU;CAMK1D;CASP2;CCDC88A;CDS2;CEP192;CHST11;CLASP2;CLSPN;CLTA;COL25A1;COLEC12;CTPS2;DEPDC5;DHX15;DHX8;DPYSL2;DSP;EEA1;ELOVL6;EML1;EPB41;ESYT1;FAM192A;FBXL17;FRMD4A;FRMD5;GHR;GLI3;GNAI3;GPM6B;GRB10;GRID2;GSPT1;HMG20B;HOXD10;IRS4;KCNQ5;KCNT2;KIRREL;LEF1;LIG1;LRP5;MAGI2;MARCKS;MCM4;MED28;MITF;MYO10;NAA50;NEBL;NFATC3;NID1;NRP1;NRXN3;NT5DC1;OXCT1;P4HA1;PCDH7;PEL…
500bp	E2F1_w0.001	cisbp__M2272	3.17	0.0398	E2F1	*	E2F4 (directAnnotation).	E2F1; E2F6 (inferredBy_MotifSimilarity). E2F3 (inferredBy_MotifSimilarity_n_Orthology).	434	4997	ABL1;ABR;ABTB2;ACTR3;ADAM10;ADAM17;ADAM23;ADAM9;ADAMTS17;ADAMTS20;AGPAT4;AHCTF1;AKT2;ALDH7A1;ALDOA;ALG8;ANKFY1;ANKRD33B;ANO6;APBB2;APPL1;ARFGEF1;ARHGAP21;ARHGAP26;ARHGDIA;ARHGEF2;ARL13B;ARL15;ARMC1;ASCC3;ASF1B;ASXL1;ATAD5;ATF2;ATF6;ATP2A2;ATP2B4;ATP5G2;BCL2L11;BLM;BNC2;BRAF;BRCA1;BRD2;BRD7;BSG;BTF3;C11orf49;C18orf25;C19orf48;C3orf58;C6orf106;CAB39;CACNA1C;CACNA2D3;CALM3;CALR;CALU;CAMK1D;CAMKK2;CA…
500bp	E2F1_w0.001	cisbp__M6190	3.02	0.0389	E2F1	**	E2F1 (directAnnotation).	E2F3; E2F4; TFDP1 (inferredBy_MotifSimilarity).	72	602	ABTB2;ADAMTS17;AKT2;ALDOA;ASF1B;ATAD5;ATP2B4;BRCA1;CALU;CASP2;CASP8AP2;CHAF1A;CREB3L2;DDX17;DHX15;DHX30;DPYSL2;E2F1;E2F3;EMP2;EPB41;ESYT1;FAM49B;FKBP5;GPR180;H2AFV;HLTF;HNRNPUL1;ITPKB;IWS1;KIAA0319L;LEF1;LIG1;LIN52;LTBP4;MARCKS;MCM4;NFIA;NOP58;NPAT;NUCKS1;PFN1;PITPNC1;PLXDC2;POLA1;POLR2A;PPM1E;PPP1CC;PRR12;RANBP1;RBM26;RERE;RGS5;RPA2;SF1;SFMBT2;SMARCD1;STT3B;SULF2;TBC1D8;TCF4;THOC2;TMED10;TNRC18;…
500bp	E2F1_w0.001	cisbp__M6192	3.37	0.0409	E2F1	*	E2F3 (directAnnotation).	E2F1; E2F4; E2F5; E2F7; TFDP1 (inferredBy_MotifSimilarity). EVX1; EVX2 (inferredBy_MotifSimilarity_n_Orthology).	397	4349	ABCC4;ABHD12;ABR;ABTB2;ACACA;ADAM17;ADAM9;ADAMTS20;AFF3;AGAP3;AHCTF1;AKIRIN2;AKT2;ALDOA;ANKRD33B;ANP32A;APPL1;ARFGEF1;ARHGAP26;ARHGEF2;ARL13B;ASAP2;ASF1B;ATAD5;ATP2A2;ATP2B4;BCL2L11;BICC1;BLM;BRAF;BRCA1;BRD2;BRE;BTAF1;C18orf25;C3orf58;CACNA1C;CACNA2D3;CADM1;CALM3;CALR;CALU;CAMK1D;CAMKK2;CASC4;CASP2;CASP8AP2;CCDC88A;CCNT1;CCT4;CDC14B;CDC6;CDK19;CDK6;CELF2;CHAF1A;CHD6;CHFR;CHST11;CIT;CLPB;CLSPN;CNO…
500bp	E2F1_w0.001	dbcorrdb__BRF1__ENCSR000DNW_1__m2	3.46	0.0415	E2F1	*	BRF1 (directAnnotation).	ATF3; BCLAF1; BHLHE40; BRF2; CEBPB; CREB1; CTCF; E2F1; E2F6; EGR1; ELK4; ESRRA; ETS1; EZH2; GABPA; HCFC1; HDAC2; HIC1; JUND; KAT2A; KLF16; MAX; MAZ; MXI1; MYC; NELFE; NRF1; PHF8; POLR2A; POLR3G; RAD21; RBBP5; RCOR1; SIN3A; SMARCA4; SP1; SP2; SP3; SP4; SREBF1; SREBF2; SUPT20H; TAF1; TFAP2B; TRIM28; UBTF; WT1; XRCC4; ZBTB7A; ZBTB7B; ZC3H11A; ZEB1; ZFX; ZMIZ1; ZNF143; ZNF274 (inferredBy_MotifSimilar…	413	4994	ABR;ABTB2;ACACA;ACAP2;ADAM10;ADAM17;ADAM23;ADAM9;ADAMTS20;AGAP1;AGAP3;AGFG1;AHCTF1;AHNAK;AKIRIN2;ALDOA;ALG13;AMOTL1;ANKRD33B;ANP32A;APBB2;ARFGEF1;ARHGAP17;ARHGAP21;ARHGAP26;ARHGDIA;ARMC8;ASCC1;ASF1B;ATP2A2;ATP5G2;BCL2L11;BICC1;BNC2;BRAF;BRD2;BRD7;BRE;BTAF1;C16orf52;C3orf58;C6orf106;CAB39;CACNA1C;CACNA2D3;CADM1;CALM3;CALU;CAMKK2;CBFB;CCDC77;CCDC88A;CCNK;CCNT1;CD99L2;CDK19;CDK6;CDS2;CELSR1;CHD4;CHD…
500bp	E2F1_w0.001	dbcorrdb__BRF1__ENCSR000DOJ_1__m2	3.34	0.0407	E2F1	*	BRF1 (directAnnotation).	BRF2; CEBPB; CREB1; CTCF; CUX1; E2F1; E2F6; EGR1; EGR4; ELF1; ELK1; ELK4; ESRRA; ETS1; EZH2; HDAC2; HIC1; IRF1; KAT2A; KLF16; KLF3; KLF5; MAX; MAZ; MXI1; MYC; NELFE; NFYB; NR2C2; PATZ1; PBX3; PHF8; POLR2A; POLR3G; RAD21; RBBP5; RCOR1; REST; RREB1; SMARCA4; SP1; SP2; SP3; SP4; SREBF1; SREBF2; SUPT20H; TAF1; TBX15; WRNIP1; WT1; XRCC4; ZBTB7A; ZBTB7B; ZC3H11A; ZEB1; ZMIZ1; ZNF263; ZNF274; ZNF460 (in…	434	4993	ABHD12;ABR;ABTB2;ACACA;ADAM23;ADAM9;ADAMTS20;AGAP1;AGAP3;AHCTF1;AHNAK;ALDOA;ALG13;AMOTL1;ANKRD33B;ANP32A;APBB2;ARCN1;ARFGEF1;ARHGAP17;ARHGAP21;ARHGAP26;ARHGDIA;ASCC1;ASXL1;ATP2A2;ATP5G2;BCL2L11;BICC1;BNC2;BRAF;BRD2;BRD7;BSG;C3orf58;C5orf45;C6orf106;CAB39;CACNA1C;CACNA2D3;CACNG8;CADM1;CALM3;CAMKK2;CAMSAP1;CBFB;CCDC14;CCDC77;CCDC88A;CCNK;CCNT1;CD99L2;CDK19;CDK6;CDS2;CELF2;CELSR1;CHD6;CHST11;CLIP1;C…
500bp	E2F1_w0.001	dbcorrdb__CTCF__ENCSR000BHW_1__m2	3.17	0.0398	E2F1	*	CTCF (directAnnotation).	BHLHE40; BRF1; BRF2; CEBPB; CREB1; CUX1; E2F1; E2F6; EGR1; EGR2; EGR3; EGR4; ELF1; ELK1; ELK4; ESRRA; EZH2; GABPA; HCFC1; HDAC2; HIC1; IRF1; KAT2A; KLF15; KLF16; KLF3; KLF5; MAX; MAZ; MXI1; MYC; NELFE; NFYB; PATZ1; PBX3; PHF8; POLR2A; POLR3G; RAD21; RBBP5; RCOR1; REST; SMARCA4; SP1; SP2; SP3; SP4; SREBF1; SREBF2; SUPT20H; TAF1; TBX15; TFAP2B; WT1; XRCC4; ZBTB7A; ZBTB7B; ZC3H11A; ZEB1; ZFX; ZMIZ1;…	431	4975	ABCC4;ABR;ABTB2;ACACA;ACAP2;ADAM17;ADAM23;ADAM9;ADAMTS17;ADAMTS20;AGAP1;AGAP3;AGFG1;AHCTF1;AHNAK;ALDOA;ALG13;AMOTL1;ANKIB1;ANKRD33B;ANP32A;APBB2;ARFGEF1;ARHGAP17;ARHGAP21;ARHGAP26;ARHGDIA;ARHGEF2;ARMC8;ASCC1;ASF1B;ASXL1;ATF2;ATP2A2;ATP5G2;BCL2L11;BICC1;BNC2;BRAF;BRD2;BRD7;BRE;BSG;C11orf49;C16orf52;C16orf74;C3orf58;C6orf106;C7orf50;CAB39;CACNA1C;CACNA2D3;CADM1;CALM3;CAMK1D;CAMKK2;CAMSAP1;CBFB;CCDC…
500bp	E2F1_w0.001	dbcorrdb__E2F1__ENCSR000EVJ_1__m1	3.32	0.0406	E2F1	**	E2F1 (directAnnotation).	BRF1; E2F6; ESRRA; EZH2; MAX; MXI1; POLR2A; SREBF1; XRCC4; ZNF274 (inferredBy_MotifSimilarity).	442	4980	ABCC4;ABCF1;ABHD12;ABR;ACAP2;ACTR3;ADAM17;ADAM23;ADAM9;ADAMTS17;ADAMTS20;AGAP1;AGAP3;AGFG1;AHCTF1;AKIRIN2;AKT2;ALDH7A1;ALDOA;ALG8;ANKIB1;ANKRD33B;APC;APPL1;ARHGAP26;ARHGDIA;ARHGEF2;ASAP2;ASF1B;ATAD5;ATF2;ATG10;ATP2A2;ATR;BCL2L11;BICC1;BNC2;BRAF;BRCA1;BRD2;BSG;BTAF1;C16orf74;C18orf25;C19orf48;C3orf58;C9orf3;CAB39;CACNA2D3;CADM1;CALM3;CALU;CAMK1D;CAMKK2;CASP8AP2;CCDC88A;CCNT1;CCT4;CD99L2;CDC14B;CDC…
500bp	E2F1_w0.001	dbcorrdb__ESRRA__ENCSR000DYQ_1__m5	3.83	0.0437	E2F1	*	ESRRA (directAnnotation).	ATF3; BHLHE40; BRF1; BRF2; CEBPB; CREB1; CTCF; E2F1; E2F6; EGR1; ELF1; ELK1; ETS1; EZH2; GABPA; HCFC1; HDAC2; HIC1; JUND; KAT2A; KLF3; KLF5; MAX; MAZ; MXI1; MYC; NELFE; NR2C2; PBX3; PHF8; POLR2A; POLR3G; RAD21; RBBP5; RCOR1; SIN3A; SMARCA4; SP1; SP2; SP3; SP4; SREBF1; SREBF2; SUPT20H; UBTF; USF1; WRNIP1; WT1; XRCC4; ZBTB7A; ZC3H11A; ZEB1; ZFX; ZMIZ1; ZNF274 (inferredBy_MotifSimilarity). ZFY (infe…	397	4379	ABHD12;ABL1;ABR;ABTB2;ACACA;ADAM23;ADAM9;ADAMTS20;AGAP1;AGAP3;AGFG1;AHCTF1;AHNAK;ALDOA;ALG13;AMOTL1;ANKRD33B;ANP32A;APBB2;ARCN1;ARFGEF1;ARHGAP17;ARHGAP21;ARHGAP26;ARHGDIA;ASCC1;ATP1A1;ATP2A2;ATP5G2;BCL2L11;BICC1;BNC2;BRAF;BRD2;BRD7;C16orf52;C3orf58;C5orf45;C6orf106;CAB39;CACNA1C;CACNA2D3;CADM1;CALM3;CAMKK2;CAMSAP1;CBFB;CCDC88A;CCNK;CCNT1;CD99L2;CDK19;CDK6;CELF2;CELSR1;CHD6;CHST11;CLASP1;CLIP1;CMI…
500bp	E2F1_w0.001	dbcorrdb__EZH2__ENCSR000AQE_1__m9	3.67	0.0427	E2F1	*	EZH2 (directAnnotation).	ATF3; BCLAF1; BHLHE40; BRF1; BRF2; CEBPB; CNOT3; CREB1; CTCF; E2F1; E2F6; EGR1; ELF1; ELK1; ELK4; ESRRA; ETS1; GABPA; HCFC1; HDAC2; HIC1; HMGN3; JUND; KAT2A; MAX; MAZ; MXI1; MYC; NELFE; NR2C2; NRF1; PHF8; POLR2A; POLR3G; RAD21; RBBP5; RCOR1; SIN3A; SMARCA4; SP1; SP2; SP3; SP4; SREBF1; SREBF2; SUPT20H; TAF1; TFAP2A; TFAP2B; TFAP2C; TRIM28; UBTF; USF1; WRNIP1; XRCC4; ZBTB7A; ZC3H11A; ZEB1; ZFX; ZMI…	434	4985	ABCC4;ABR;ABTB2;ACACA;ACAP2;ADAM10;ADAM17;ADAM23;ADAM9;ADAMTS20;AGAP1;AGAP3;AGFG1;AHCTF1;AHNAK;ALDOA;ALG13;AMOTL1;ANKRD33B;APBB2;ARFGEF1;ARHGAP17;ARHGAP21;ARHGAP26;ARHGDIA;ASCC1;ASF1B;ASXL1;ATP1A1;ATP2A2;ATP5G2;BCL2L11;BICC1;BNC2;BRAF;BRD2;BRD7;BRE;BSG;C16orf52;C3orf58;C5orf45;C6orf106;CAB39;CACNA1C;CACNA2D3;CADM1;CALM3;CAMKK2;CAMSAP1;CBFB;CCDC88A;CCNK;CCNT1;CD99L2;CDK19;CDK6;CELSR1;CHD4;CHD6;CHS…
500bp	E2F1_w0.001	dbcorrdb__EZH2__ENCSR000ARK_1__m4	3.02	0.0389	E2F1	*	EZH2 (directAnnotation).	ATF3; BCLAF1; BHLHE40; BRF1; BRF2; CEBPB; CNOT3; CREB1; CTCF; E2F1; E2F6; EGR1; ELF1; ELK1; ELK4; ESRRA; ETS1; FOXP2; GABPA; HCFC1; HDAC2; HIC1; HMGN3; JUND; KAT2A; MAX; MAZ; MXI1; MYC; NELFE; NR2C2; NRF1; PHF8; POLR2A; POLR3G; RAD21; RBBP5; RCOR1; SIN3A; SMARCA4; SP1; SP2; SP3; SP4; SREBF1; SREBF2; SUPT20H; TAF1; TFAP2A; TFAP2B; TRIM28; UBTF; WRNIP1; XRCC4; YY1; ZBTB7A; ZC3H11A; ZEB1; ZFX; ZMIZ1…	454	4974	ABHD12;ABL1;ABR;ABTB2;ACACA;ACTR3B;ADAM17;ADAM23;ADAM9;ADAMTS17;ADAMTS20;AGAP1;AGAP3;AGFG1;AHCTF1;AHNAK;ALDH7A1;ALDOA;ALG13;AMOTL1;ANKFY1;ANKRD33B;ANO6;ANP32A;APBB2;AQR;ARCN1;ARFGEF1;ARHGAP17;ARHGAP21;ARHGDIA;ASAP1;ASAP2;ASCC1;ASCC3;ATP1A1;ATP2A2;ATP5G2;BCL2L11;BCL2L13;BICC1;BNC2;BRAF;BRD7;BRE;C16orf52;C16orf74;C3orf58;C5orf45;C6orf106;CAB39;CACNA1C;CACNA2D3;CADM1;CALM3;CAMKK2;CAMSAP1;CBFB;CCDC88…
500bp	E2F1_w0.001	dbcorrdb__HA-E2F1__ENCSR000EVM_1__m1	3.85	0.0438	E2F1	**	E2F1 (directAnnotation).	BRF1; CEBPB; CREB1; CTCF; E2F6; ESRRA; EZH2; HDAC2; MAX; MXI1; MYC; NELFE; NRF1; POLR2A; RAD21; RBBP5; SMARCA4; SREBF1; SREBF2; XRCC4; ZMIZ1; ZNF274 (inferredBy_MotifSimilarity).	450	4979	ABCC4;ABCF1;ABHD12;ABL1;ABR;ACACA;ADAM23;ADAM9;ADAMTS17;ADAMTS20;ADPGK;AGAP1;AGAP3;AGFG1;AHCTF1;AKIRIN2;AKT2;ALDH7A1;ALDOA;AMOTL1;ANKRD33B;APC;ARHGAP26;ARHGDIA;ARHGEF2;ARID5B;ASAP2;ASF1B;ATAD5;ATP2A2;BCL2L11;BICC1;BNC2;BRAF;BRCA1;BRD2;BRE;BSG;BTAF1;C16orf74;C18orf25;C3orf58;C9orf3;CAB39;CACNA1C;CACNA2D3;CADM1;CALM3;CALR;CALU;CAMK1D;CAMKK2;CASP2;CCDC88A;CCNT1;CCT4;CDC6;CDK19;CDS2;CELF2;CELSR1;CEP1…
500bp	E2F1_w0.001	dbcorrdb__NELFE__ENCSR000DOF_1__m6	3.27	0.0403	E2F1	*	NELFE (directAnnotation).	BHLHE40; BRF1; BRF2; CEBPB; CREB1; CTCF; CUX1; E2F1; E2F6; EGR1; EGR2; EGR3; EGR4; ELK4; ESRRA; EZH2; GABPA; HCFC1; HDAC2; HIC1; JUND; KAT2A; KLF16; KLF5; MAX; MAZ; MXI1; MYC; PBX3; POLR2A; POLR3G; RAD21; RBBP5; RCOR1; REST; SMARCA4; SP1; SP2; SP3; SP4; SREBF1; SREBF2; SUPT20H; TAF1; TBX15; TFAP2B; TRIM28; WT1; XRCC4; ZBTB7A; ZBTB7B; ZC3H11A; ZEB1; ZMIZ1; ZNF143; ZNF263; ZNF274 (inferredBy_MotifS…	324	3256	ABL1;ABR;ACACA;ADAM17;ADAM23;ADAMTS20;AGAP1;AGAP3;AGFG1;AHCTF1;AHNAK;ALDOA;ALG13;AMOTL1;ANKRD33B;ANP32A;APBB2;ARCN1;ARFGEF1;ARHGAP17;ARHGAP21;ARHGDIA;ASCC1;ATP2A2;ATP5G2;BCL2L11;BICC1;BNC2;BRAF;BRD7;C16orf74;C3orf58;C5orf45;C6orf106;CACNA1C;CACNA2D3;CADM1;CALM3;CAMKK2;CAMSAP1;CBFB;CCDC77;CCDC88A;CCNK;CCNT1;CD99L2;CDK19;CDK6;CELSR1;CHD6;CHST11;CLIP1;CMIP;CMTM8;COL25A1;CORO1C;CPSF6;CPSF7;CREBBP;CRK…
500bp	E2F1_w0.001	dbcorrdb__POLR2AphosphoS2__ENCSR000DYF_1__m10	3.33	0.0407	E2F1	*	POLR2A (directAnnotation).	ATF3; BCLAF1; BHLHE40; BRF1; BRF2; CEBPB; CREB1; CTCF; E2F1; E2F6; EGR1; ELF1; ELK1; ELK4; ESRRA; ETS1; EZH2; GABPA; HCFC1; HDAC2; HIC1; HMGN3; JUND; KAT2A; KLF5; MAX; MAZ; MXI1; MYC; NELFE; NR2C2; NRF1; PHF8; POLR3G; RAD21; RBBP5; RCOR1; SIN3A; SMARCA4; SP1; SP2; SP3; SP4; SREBF1; SREBF2; SUPT20H; TAF1; TFAP2A; TFAP2B; TFAP2C; TRIM28; UBTF; WT1; XRCC4; ZBTB7A; ZBTB7B; ZC3H11A; ZEB1; ZFX; ZMIZ1; …	429	4972	ABCC4;ABR;ABTB2;ACACA;ACAP2;ADAM10;ADAM17;ADAM23;ADAM9;ADAMTS20;AGAP1;AGAP3;AGFG1;AHCTF1;AHNAK;AKIRIN2;ALDOA;ALG13;AMOTL1;ANKRD33B;APBB2;ARHGAP21;ARHGAP26;ARHGDIA;ARMC8;ASCC1;ASF1B;ASXL1;ATP1A1;ATP2A2;ATP5G2;BCL2L11;BICC1;BNC2;BRAF;BRD7;BRE;BSG;C16orf52;C16orf74;C3orf58;C6orf106;CAB39;CACNA1C;CACNA2D3;CADM1;CALM3;CAMKK2;CAMSAP1;CBFB;CCDC88A;CCNK;CCNT1;CD99L2;CDK19;CDK6;CELSR1;CHD4;CHD6;CHST11;CLA…
500bp	E2F1_w0.001	dbcorrdb__SMARCA4__ENCSR000EZC_1__m10	3.73	0.0431	E2F1	*	SMARCA4 (directAnnotation).	BHLHE40; BRF1; BRF2; CEBPB; CREB1; CTCF; CUX1; E2F1; E2F6; EGR1; EGR2; EGR3; EGR4; ELF1; ELK1; ELK4; ESRRA; ETS1; EZH2; GABPA; HCFC1; HDAC2; HIC1; IRF1; JUND; KAT2A; KLF16; KLF3; KLF5; MAX; MAZ; MXI1; MYC; NELFE; NFYB; NR2C2; PATZ1; PBX3; PHF8; POLR2A; POLR3G; RAD21; RBBP5; RCOR1; REST; SIN3A; SP1; SP2; SP3; SP4; SREBF1; SREBF2; SUPT20H; TAF1; TBX15; TRIM28; UBTF; WT1; XRCC4; ZBTB7A; ZBTB7B; ZC3H…	421	4780	ABCC4;ABHD12;ABR;ABTB2;ACACA;ACAP2;ADAM23;ADAM9;ADAMTS20;AGAP1;AGAP3;AGFG1;AHCTF1;AHNAK;ALDOA;ALG13;AMOTL1;ANKRD33B;ANP32A;APBB2;ARCN1;ARFGEF1;ARHGAP17;ARHGAP21;ARHGAP26;ARHGDIA;ASCC1;ATP2A2;ATP5G2;BCL2L11;BICC1;BNC2;BRAF;BRD2;BRD7;BSG;C11orf49;C16orf52;C3orf58;C5orf45;C6orf106;CAB39;CACNA1C;CACNA2D3;CADM1;CALM3;CAMKK2;CAMSAP1;CBFB;CCDC88A;CCNK;CCNT1;CD99L2;CDK19;CDK6;CDS2;CELF2;CELSR1;CHD6;CHST1…
500bp	E2F1_w0.001	dbcorrdb__SREBF1__ENCSR000EZP_1__m1	3.11	0.0394	E2F1	*	SREBF1 (directAnnotation).	BRF1; BRF2; CEBPB; CREB1; CTCF; CUX1; E2F1; E2F6; EGR1; EGR2; EGR3; EGR4; ELF1; ELK4; ESRRA; ETS1; EZH2; FOS; GABPA; HCFC1; HDAC2; HIC1; IRF1; JUND; KAT2A; KLF16; KLF3; MAX; MAZ; MXI1; MYC; NELFE; NFYB; NR2C2; PATZ1; PBX3; PHF8; POLR2A; POLR3G; RAD21; RBBP5; RCOR1; REST; SIN3A; SMARCA4; SP1; SP2; SP3; SP4; SREBF2; SUPT20H; TAF1; TBX15; TFAP2B; TRIM28; WT1; XRCC4; ZBTB7A; ZBTB7B; ZC3H11A; ZEB1; ZF…	441	4968	ABR;ACACA;ACTR3B;ADAM17;ADAM23;ADAM9;ADAMTS20;AGAP1;AGAP3;AGFG1;AHCTF1;AHNAK;ALDOA;ALG13;AMOTL1;ANKRD33B;ANO6;APBB2;ARCN1;ARFGEF1;ARHGAP17;ARHGAP21;ARHGAP26;ARHGDIA;ASCC1;ASF1B;ATP2A2;ATP5G2;BCL2L11;BICC1;BNC2;BRAF;BRD7;BSG;C11orf49;C16orf52;C16orf74;C3orf58;C5orf45;C6orf106;CAB39;CACNA1C;CACNA2D3;CADM1;CALM3;CAMK1D;CAMKK2;CAMSAP1;CBFB;CCDC88A;CCNK;CCNT1;CD99L2;CDK19;CDK6;CDS2;CELF2;CELSR1;CHD6;C…
500bp	E2F1_w0.001	dbcorrdb__SREBF2__ENCSR000DYT_1__m7	3.16	0.0397	E2F1	*	SREBF2 (directAnnotation).	BRF1; BRF2; CEBPB; CREB1; CTCF; CUX1; E2F1; E2F6; EGR1; EGR2; EGR3; EGR4; ELF1; ELK1; ELK4; ESRRA; ETS1; EZH2; GABPA; HCFC1; HDAC2; HIC1; IRF1; JUND; KAT2A; KLF16; KLF3; MAX; MAZ; MXI1; MYC; NELFE; NFYB; NR2C2; PATZ1; PBX3; PHF8; POLR2A; POLR3G; RAD21; RBBP5; RCOR1; REST; RREB1; SMARCA4; SP1; SP2; SP3; SP4; SREBF1; SUPT20H; TAF1; TBX15; TFAP2B; TRIM28; WT1; XRCC4; ZBTB7A; ZBTB7B; ZC3H11A; ZEB1; Z…	431	4713	ABHD12;ABL1;ABR;ABTB2;ACACA;ACTR3B;ADAM17;ADAM23;ADAM9;ADAMTS17;ADAMTS20;AGAP1;AGAP3;AGFG1;AHCTF1;AHNAK;ALDOA;ALG13;AMOTL1;ANKRD33B;ANO6;APBB2;ARCN1;ARFGEF1;ARHGAP17;ARHGAP21;ARHGAP26;ARHGDIA;ASAP1;ASCC1;ASCC3;ATF2;ATP1A1;ATP2A2;ATP5G2;BCL2L11;BICC1;BNC2;BRAF;BRD7;BRE;BSG;C16orf74;C3orf58;C5orf45;C6orf106;CAB39;CACNA1C;CACNA2D3;CADM1;CALM3;CAMKK2;CAMSAP1;CBFB;CCDC77;CCDC88A;CCNK;CCNT1;CD99L2;CDC1…
500bp	E2F1_w0.001	dbcorrdb__ZMIZ1__ENCSR000EFQ_1__m1	3.24	0.0402	E2F1	*	ZMIZ1 (directAnnotation).	ATF3; BCLAF1; BHLHE40; BRF1; BRF2; CEBPB; CNOT3; CREB1; CTCF; E2F1; E2F6; EGR1; ELK1; ELK4; ESRRA; ETS1; EZH2; GABPA; HCFC1; HDAC2; HIC1; JUND; MAX; MAZ; MXI1; MYC; NELFE; NR2C2; PHF8; POLR2A; POLR3G; RAD21; RBBP5; RCOR1; SIN3A; SMARCA4; SP1; SP2; SP3; SP4; SREBF1; SREBF2; SUPT20H; TAF1; TFAP2A; TFAP2B; TFAP2C; TRIM28; UBTF; XRCC4; ZBTB7A; ZC3H11A; ZEB1; ZFX; ZNF143; ZNF274 (inferredBy_MotifSimil…	412	4384	ABR;ABTB2;ACACA;ADAM10;ADAM17;ADAM23;ADAM9;ADAMTS20;AFF1;AGAP1;AGAP3;AGFG1;AHCTF1;AKIRIN2;ALDOA;ALG13;AMOTL1;ANKRD33B;APBB2;ARFGEF1;ARHGAP17;ARHGAP21;ARHGAP26;ARHGDIA;ARMC8;ASF1B;ASXL1;ATP2A2;ATP5G2;BCL2L11;BICC1;BNC2;BRAF;BRD2;BRD7;BRE;BSG;BTAF1;C16orf52;C16orf74;C3orf58;C6orf106;C7orf50;CAB39;CACNA1C;CACNA2D3;CADM1;CAMK1D;CAMKK2;CAMSAP1;CBFB;CCDC88A;CCNK;CCNT1;CDK19;CDK6;CELSR1;CHD6;CHST11;CLIC…
500bp	E2F1_w0.001	dbcorrdb__ZMIZ1__ENCSR000EFQ_1__m2	3.05	0.0391	E2F1	*	ZMIZ1 (directAnnotation).	BCLAF1; BHLHE40; BRF1; BRF2; CEBPB; CNOT3; CREB1; CTCF; E2F1; E2F6; EGR1; ELK1; ELK4; ESRRA; ETS1; EZH2; GABPA; HCFC1; HDAC2; HIC1; JUND; MAX; MAZ; MXI1; MYC; NELFE; NR2C2; PHF8; POLR2A; POLR3G; RAD21; RBBP5; SIN3A; SMARCA4; SP1; SP2; SP4; SREBF1; SREBF2; SUPT20H; TAF1; TFAP2B; TRIM28; UBTF; XRCC4; ZBTB7A; ZC3H11A; ZFX; ZNF274 (inferredBy_MotifSimilarity). ZFY (inferredBy_MotifSimilarity_n_Orthol…	422	4985	ABCC4;ABR;ABTB2;ACACA;ACAP2;ACTR3;ADAM10;ADAM17;ADAM23;ADAM9;ADAMTS20;AFF1;AGAP1;AGAP3;AGFG1;AHCTF1;ALDOA;ALG13;AMOTL1;ANKRD33B;ANP32A;APBB2;ARFGEF1;ARHGAP17;ARHGAP21;ARHGAP26;ARHGDIA;ARMC8;ASF1B;ATP1A1;ATP2A2;ATP5G2;BCL2L11;BICC1;BNC2;BRAF;BRD2;BRD7;BRE;BSG;BTAF1;C16orf52;C16orf74;C3orf58;C6orf106;CAB39;CACNA1C;CACNA2D3;CADM1;CAMK1D;CAMKK2;CAMSAP1;CBFB;CCDC88A;CCNK;CCNT1;CD99L2;CDK19;CDK6;CELSR1…
500bp	E2F1_w0.001	homer__CWGGCGGGAA_E2F1	3.24	0.0402	E2F1	**	E2F1 (directAnnotation).		340	4049	ABL1;ABR;ABTB2;ACAP2;ADAM10;ADAM17;ADAM9;ADAMTS17;AGPAT4;AKIRIN2;AKT2;ALDOA;ALG8;ANKRD33B;ANO6;APBB2;APPL1;ARHGAP26;ARHGDIA;ARL15;ARMC1;ASF1B;ASXL1;ATAD5;ATF2;ATF6;ATP2B4;ATP5G2;BLM;BRAF;BRCA1;BRD2;BRD7;BSG;C18orf25;C19orf48;C3orf58;CAB39;CACNA1C;CALM3;CALU;CAMK1D;CAMKK2;CASC4;CASP2;CASP8AP2;CCNT1;CDC14B;CDC6;CDS2;CEP192;CHAF1A;CIT;CLASP1;CLASP2;CLIP1;CLSPN;CMIP;CNOT1;COBLL1;COL25A1;COL4A6;COLEC1…
500bp	E2F1_w0.001	jaspar__MA0470.1	3.3	0.0405	E2F1	*	E2F4 (directAnnotation).	E2F1; E2F6 (inferredBy_MotifSimilarity). E2F3 (inferredBy_MotifSimilarity_n_Orthology).	428	4720	ABCC4;ABL1;ABR;ABTB2;ADAM10;ADAM17;ADAM23;ADAM9;ADAMTS17;ADAMTS20;AHCTF1;AKT2;ALDH7A1;ALDOA;ALG8;ANKFY1;ANKRD33B;ANO6;ANP32A;APBB2;APPL1;AQR;ARHGAP17;ARHGAP21;ARHGAP26;ARHGDIA;ARL15;ARMC1;ASCC3;ASF1B;ASXL1;ATAD5;ATF2;ATF6;ATP1A1;ATP2A2;ATP2B4;ATP5G2;BLM;BNC2;BRAF;BRCA1;BRD2;BRD7;BSG;C18orf25;C3orf58;C6orf106;CAB39;CACNA2D3;CADM1;CALM3;CALR;CALU;CAMK1D;CAMKK2;CASC4;CASP2;CASP8AP2;CBFB;CCDC88A;CCNK…
500bp	E2F1_w0.001	transfac_pro__M00426	3.22	0.04	E2F1	*		E2F1; E2F2; E2F3; E2F4; E2F5; E2F6; E2F7; RB1; TFDP1 (inferredBy_MotifSimilarity). EVX1; EVX2 (inferredBy_MotifSimilarity_n_Orthology).	348	4160	ABCC4;ABHD12;ABR;ABTB2;ACACA;ADAM9;ADAMTS17;AFF3;AHCTF1;AHNAK;AKIRIN2;AKT2;ALDOA;AMOTL1;ANP32A;APC;APPL1;ARHGAP21;ARHGEF2;ASAP2;ASF1B;ATAD5;ATF6;BLM;BNC2;BRCA1;BRD2;BRE;BTAF1;C11orf49;C18orf25;CAB39;CACNA2D3;CALM3;CAMK1D;CAMKK2;CASC4;CASP8AP2;CBFB;CCDC77;CDC14B;CDC6;CDK19;CDK6;CELF2;CFDP1;CHAF1A;CHD4;CHFR;CHST11;CIT;CLASP2;CLIP1;CLSPN;CNOT1;CNTN1;COBLL1;COL4A6;CPSF7;CREB3L2;CRTC2;CSE1L;CTNNA1;CTT…
500bp	E2F1_w0.001	transfac_pro__M00430	3.23	0.0401	E2F1	**	E2F1 (directAnnotation).		98	820	ABR;ACACA;ADAM23;ADAM9;AHCTF1;ALDOA;ANP32A;APPL1;ASAP2;ASF1B;ATAD5;BLM;C18orf25;CASP8AP2;CCDC77;CDC14B;CDC6;CFDP1;CHAF1A;CIT;CLSPN;CNOT1;COL4A6;CTNNA1;DDX46;DDX6;DEPDC5;DNMBP;DPYSL2;E2F1;E2F3;EIF2S3;FKBP10;FKBP5;FOXJ3;GNG4;GPM6B;GSPT1;H2AFV;HAUS6;HNRNPF;JAK2;KCNT2;KDM4B;LIG1;LIN52;LMF1;LTBP4;MCM4;MECOM;MECP2;MELK;MITF;MTHFD1;NOTCH2;NPM1;NTN1;PKN2;PLD1;POLA1;POLA2;PPP1CC;PRDM16;QARS;RAI14;RANBP1;R…
500bp	E2F1_w0.001	transfac_pro__M00803	3.55	0.042	E2F1	**	E2F1; E2F3; E2F4; TFDP1 (directAnnotation).		436	4985	ABTB2;ADAM10;ADAM17;ADAM23;ADAM9;ADAMTS17;AGAP1;AHCTF1;AKIRIN2;ALDH7A1;ALDOA;ALG8;ANKRD33B;APPL1;ARCN1;ARHGDIA;ARID5B;ARL13B;ARL15;ARMC8;ASF1B;ASXL1;ATAD5;ATF2;ATF6;ATP2A2;ATR;BCL2L11;BICC1;BLM;BNC2;BRAF;BRCA1;BRD2;BRE;BSG;BTAF1;C11orf49;C16orf52;C18orf25;C3orf58;C9orf3;CAB39;CACNA1C;CACNA2D3;CADM1;CALM3;CALR;CALU;CAMKK2;CASP8AP2;CBFB;CCDC14;CCDC88A;CCNK;CCNT1;CCT4;CDC14B;CDC6;CDK19;CENPP;CEP192;…
500bp	E2F1_w0.001	transfac_pro__M00918	3.52	0.0418	E2F1	**	E2F1; E2F3; E2F4; TFDP1 (directAnnotation).	E2F2; E2F5; E2F7; RB1 (inferredBy_MotifSimilarity).	408	4704	ABCC4;ABHD12;ABR;ABTB2;ACACA;ACAP2;ADAM17;ADAM9;ADAMTS17;AFF3;AHCTF1;AKIRIN2;AKT2;ALDOA;ANKFY1;ANKRD33B;ANP32A;APPL1;ARHGAP21;ARHGAP26;ARHGEF2;ARL15;ARMC1;ASAP2;ASF1B;ASXL1;ATAD5;ATF6;ATP2B4;ATR;ATXN2;BCL2L11;BICC1;BLM;BRAF;BRCA1;BRD2;BRE;BTAF1;BTF3;C11orf49;C18orf25;C3orf58;CAB39;CACNA1C;CACNA2D3;CALM3;CALU;CAMK1D;CAMKK2;CASC4;CASP2;CASP8AP2;CBFB;CCDC77;CCDC88A;CCNK;CDC14B;CDC6;CDK19;CELF2;CFDP1…
500bp	E2F1_w0.001	transfac_pro__M00939	3.55	0.042	E2F1	**	E2F1; E2F3; E2F4; TFDP1 (directAnnotation).	E2F2; E2F5; E2F7 (inferredBy_MotifSimilarity).	424	4994	ABCC4;ABHD12;ABR;ABTB2;ACACA;ACAP2;ADAM17;ADAM9;ADAMTS17;AFF3;AHCTF1;AKIRIN2;AKT2;ALDOA;ANKFY1;ANKRD33B;ANP32A;APC;APPL1;ARHGAP21;ARHGAP26;ARHGEF2;ARL15;ARMC1;ASAP2;ASF1B;ATAD5;ATF6;ATP2B4;ATR;ATXN2;BCL2L11;BICC1;BLM;BRAF;BRCA1;BRD2;BRE;BTAF1;BTF3;C11orf49;C18orf25;C19orf48;C3orf58;CAB39;CACNA1C;CACNA2D3;CADM1;CALM3;CALU;CAMK1D;CAMKK2;CASC4;CASP2;CASP8AP2;CCDC77;CCDC88A;CCNK;CDC14B;CDC6;CDK19;CEL…
500bp	E2F1_w0.001	transfac_pro__M00940	3.02	0.0388	E2F1	*	E2F3 (directAnnotation). EVX1; EVX2 (inferredBy_Orthology).	E2F1; E2F2; E2F4; E2F5; E2F7; TFDP1 (inferredBy_MotifSimilarity).	392	4412	ABCC4;ABHD12;ABR;ABTB2;ADAM17;ADAM9;ADAMTS17;ADAMTS20;AFF3;AGAP1;AGAP3;AHCTF1;AKIRIN2;AKT2;ALDH7A1;ALDOA;AMOTL1;ANKFY1;ANKRD33B;ANP32A;APPL1;ARHGAP21;ARHGEF2;ARL13B;ARMC1;ASAP2;ASF1B;ASXL1;ATAD5;ATF2;ATF6;ATR;ATXN2;BICC1;BNC2;BRCA1;BRD2;BTAF1;C11orf49;C16orf74;C18orf25;CAB39;CACNA1C;CACNA2D3;CADM1;CALM3;CALU;CAMK1D;CAMKK2;CASC4;CASP2;CASP8AP2;CD99L2;CDC14B;CDC6;CDK19;CDS2;CELF2;CEP192;CHAF1A;CHD4…
500bp	E2F1_w0.001	transfac_public__M00516	3.37	0.041	E2F1	**	E2F1 (directAnnotation).	E2F2; E2F3; E2F4; E2F5; E2F7; E2F8; RB1; TFDP1 (inferredBy_MotifSimilarity).	390	4603	ABCC4;ABHD12;ABTB2;ACAP2;ADAM17;ADAM9;ADAMTS17;ADPGK;AFF3;AGAP1;AHCTF1;AKIRIN2;AKT2;ALDH7A1;ALDOA;ANKFY1;APC;APPL1;ARHGEF2;ARMC1;ASAP2;ASF1B;ATAD5;ATF2;ATF6;ATG4C;ATP2A2;ATP2B4;ATP5G2;ATR;BCL2L11;BLM;BRCA1;BRD2;C18orf25;C19orf48;CAB39;CACNA2D3;CALM3;CALU;CAMK1D;CASC4;CASP2;CASP8AP2;CCDC77;CCDC91;CCNK;CCT4;CDC14B;CDC6;CDK19;CELF2;CEP72;CFDP1;CHAF1A;CHD4;CHD6;CHFR;CHST11;CIT;CLASP1;CLIP1;CLPB;CLSPN…
500bp	E2F1_top10perTarget	cisbp__M6194	3.37	0.0666	E2F1	*	E2F5 (directAnnotation).	E2F1; E2F2; E2F3; E2F4; E2F7; RB1; TFDP1 (inferredBy_MotifSimilarity). EVX1; EVX2 (inferredBy_MotifSimilarity_n_Orthology).	22	4497	APPL1;ATG4C;C18orf25;CDS2;CHFR;CTPS2;DFFA;DOPEY1;DPYSL5;E2F1;ESYT1;GNAI3;MED28;MLLT3;NID1;P4HA1;PFN1;PIGL;RADIL;USP6NL;WNK2;YWHAB
500bp	E2F1_top10perTarget	hocomoco__E2F4_MOUSE.H11MO.0.A	3.7	0.0716	E2F1	*	E2F4 (inferredBy_Orthology).	FOS; IRF1; NFYA; NFYB; PBX3; SP1; SP2; SP4; TFDP1 (inferredBy_MotifSimilarity). E2F1; SP3; SP6; SP7; SP8; SP9 (inferredBy_MotifSimilarity_n_Orthology).	9	839	APPL1;BCL2L11;DDX5;E2F1;EEPD1;ESYT1;MYO10;PFN1;RADIL
500bp	E2F1_top10perTarget	transfac_pro__M00427	3.25	0.0648	E2F1	*		E2F1; E2F2; E2F3; E2F4; E2F5; E2F6; E2F7; RB1; TFDP1 (inferredBy_MotifSimilarity). EVX1; EVX2 (inferredBy_MotifSimilarity_n_Orthology).	22	4497	APPL1;C18orf25;CHFR;DDX5;DFFA;DPYSL5;E2F1;ESYT1;GNAI3;MBD6;MED28;MLLT3;NID1;OXCT1;P4HA1;PELI2;PFN1;PIGL;SNX24;USP6NL;WNK2;ZC3HAV1
500bp	E2F1_top10perTarget	transfac_pro__M00431	3.68	0.0713	E2F1	**	E2F1 (directAnnotation).	E2F2; E2F3; E2F4; E2F5; E2F6; E2F7; RB1; TFDP1; TFDP2 (inferredBy_MotifSimilarity). EVX1; EVX2 (inferredBy_MotifSimilarity_n_Orthology).	14	2485	APPL1;C18orf25;DFFA;DPYSL5;E2F1;GNAI3;MBD6;MLLT3;NID1;P4HA1;PELI2;PFN1;SNX24;USP6NL
500bp	E2F1_top10perTarget	transfac_pro__M00736	3.18	0.0638	E2F1	*	TFDP1 (directAnnotation).	E2F1; E2F3; E2F4; TFDP2 (inferredBy_MotifSimilarity). EVX1; EVX2 (inferredBy_MotifSimilarity_n_Orthology).	9	1131	APPL1;C18orf25;DFFA;E2F1;ESYT1;GNAI3;NID1;PIGL;USP6NL
500bp	E2F1_top10perTarget	transfac_pro__M00737	3.6	0.0701	E2F1	*	TFDP2 (directAnnotation).	E2F1; E2F4; TFDP1 (inferredBy_MotifSimilarity).	8	745	APPL1;C18orf25;DFFA;E2F1;ESYT1;NID1;PIGL;USP6NL
500bp	E2F1_top10perTarget	transfac_pro__M00919	3.98	0.0758	E2F1	**	E2F1; E2F3; E2F4; TFDP1 (directAnnotation).	E2F2; E2F5; E2F7 (inferredBy_MotifSimilarity).	23	4477	APPL1;BCL2L11;C18orf25;CDS2;CHFR;DDX5;DFFA;DOPEY1;DPYSL5;E2F1;EEA1;ESYT1;GNAI3;MED28;MIER2;MLLT3;NID1;OXCT1;P4HA1;PFN1;PIGL;PTAR1;USP6NL
500bp	E2F1_top50Andtop3sd	transfac_pro__M00920	3.88	0.0788	E2F1	**	E2F1; E2F3; E2F4; E2F7; TFDP1 (directAnnotation).	E2F5 (inferredBy_MotifSimilarity).	20	4487	BCL2L11;C18orf25;DFFA;DOPEY1;DPYSL5;E2F1;EEA1;EEPD1;ESYT1;GNAI3;MED28;MIER2;MLLT3;NEBL;OXCT1;P4HA1;PIGL;PTAR1;USP6NL;WNK2
500bp	E2F1_top50Andtop3sd	transfac_pro__M07250	3.16	0.067	E2F1	**	E2F1 (directAnnotation).		15	3507	BCL2L11;C18orf25;CHFR;DFFA;DPYSL5;E2F1;GNAI3;MED28;MIER2;MLLT3;P4HA1;PELI2;RADIL;USP6NL;WNK2
500bp	E2F3_top1sd	cisbp__M0669	3.02	0.0444	E2F3	**	E2F3 (inferredBy_Orthology).	E2F2 (inferredBy_MotifSimilarity_n_Orthology).	188	4961	ABI1;ACER3;ACO2;AGAP3;AK3;AKAP1;AMMECR1;ANKRD11;ANP32E;ANTXR1;ATF4;ATIC;ATXN7;B3GALNT2;CACNA1C;CACNA1D;CACNA2D3;CBX6;CDC42BPA;CDK8;CELSR3;CENPP;CEP192;CHN2;CHST15;CLASRP;CLSPN;CNKSR3;CNOT1;CNOT4;CNRIP1;COL25A1;COL27A1;COX7A2L;CPD;CPSF6;CTDSPL2;DACH1;DBT;DDX46;DDX50;DLEU1;DNAJC13;DOCK11;DOCK3;DOK6;DSG2;DYNC1H1;E2F3;EDA;ELP2;EPHB1;ETFA;EXOC4;EXOC5;EXPH5;FAF1;FAM134C;FAM193B;FANCL;FGFR1;FKBP10;FOXP1…
500bp	E2F3_top1sd	cisbp__M0670	3.19	0.0458	E2F3	*	E2F2 (inferredBy_Orthology).	E2F3 (inferredBy_MotifSimilarity_n_Orthology).	188	4777	ABI1;ACAP2;ACER3;ACO2;ADAM10;ADD1;AGAP3;AK3;AKAP1;AMMECR1;ANKRD11;ANP32E;ANTXR1;ARID4B;ATF4;ATIC;B3GALNT2;CACNA1C;CACNA1D;CACNA2D3;CDC42BPA;CDK8;CELSR3;CENPP;CHN1;CHN2;CHST15;CLASRP;CLSPN;CNKSR3;CNOT1;CNOT4;CNRIP1;COL25A1;COX7A2L;CPSF6;CTDSPL2;CTPS2;DACH1;DBT;DDX46;DDX50;DLEU1;DNAJC13;DOCK3;DOK6;DSG2;DYNC1H1;E2F3;EDA;ELP2;EPHB1;ETFA;EXOC4;EXOC5;EXPH5;FAF1;FAM134C;FAM193B;FANCL;FKBP10;FOXP1;FOXP2;…
500bp	E2F3_top1sd	cisbp__M0677	3.06	0.0448	E2F3	*		E2F2; E2F3 (inferredBy_MotifSimilarity_n_Orthology).	189	4969	ABI1;ACER3;ACO2;AGAP3;AK3;AKAP1;AMMECR1;ANKFY1;ANP32E;ATF2;ATF4;ATIC;ATXN7;ATXN7L1;B3GALNT2;CACNA1C;CACNA1D;CACNA2D3;CBX6;CELSR3;CENPP;CHN1;CHN2;CLASRP;CNKSR3;CNRIP1;COL25A1;COX7A2L;CPNE7;CTDSPL2;CTTN;DACH1;DBT;DDX46;DDX50;DLEU1;DNAJC13;DOCK3;DOK6;DYNC1H1;E2F3;EDA;ELP2;EPHA6;EPHB1;ETFA;EXOC4;EXOC5;EXPH5;FAF1;FAM110B;FAM134C;FAM193B;FGFR1;FOXP1;FOXP2;FRMD4B;FUBP1;GAA;GEMIN5;GFOD1;GINS1;GLUL;GPR137…
500bp	E2F3_top1sd	cisbp__M3134	3.07	0.0448	E2F3	*	E2F1 (directAnnotation).	E2F2; E2F3; E2F4; E2F5; E2F7; E2F8; RB1; TFDP1 (inferredBy_MotifSimilarity).	114	2416	ABCD3;ABI1;ACO2;ANP32E;ARID4B;ATF2;ATF4;ATIC;ATXN7;CACNA1D;CAPRIN1;CBFA2T2;CHN2;CHST15;CLSPN;CNOT1;CNOT4;CTDSPL2;DACH1;DDX46;DDX50;DLEU1;DLEU2;DOCK3;E2F3;EPHA6;EXOC4;EXOC5;EXPH5;FAM134C;FANCL;FGFR1;FKBP10;FOXP1;FRMD4B;GALNT13;GFOD1;GINS1;GLCE;GPR137C;HELLS;HNRNPUL1;HS6ST3;INO80;INPP4A;KIAA0319L;KNTC1;LAMB1;LRCH1;LTBP4;MAGT1;MAPKAPK5;MARK3;MCM3;MECP2;MEF2A;MEIS2;MYO1B;MYSM1;NCAPD2;NFATC3;NFIB;NOP1…
500bp	E2F3_top1sd	transfac_pro__M00426	3.87	0.051	E2F3	*		E2F1; E2F2; E2F3; E2F4; E2F5; E2F6; E2F7; RB1; TFDP1 (inferredBy_MotifSimilarity). EVX1; EVX2 (inferredBy_MotifSimilarity_n_Orthology).	129	3265	ACER3;ADD1;ALG6;AMMECR1;ANK3;ANP32E;ANTXR1;ARID4B;ATF4;ATIC;B3GALNT2;BPTF;C16orf62;CACNA2D3;CBX6;CELSR3;CHST15;CLSPN;CLYBL;CNOT1;COL27A1;COX7A2L;CPNE7;CTDSPL2;CUL1;DACH1;DBT;DDX46;DDX50;DLEU1;DLEU2;DNAJC10;DOCK3;E2F3;ELP2;EPHA6;EPS15;EXOC4;EXPH5;FAF1;FAM134C;FANCL;FBXW4;FCHSD2;FGFR1;FKBP10;FOXP2;FUBP1;GALNT13;GINS1;GLCE;GMDS;GPR137C;HELLS;HMGA2;HNRNPUL1;HS6ST3;ILF3;INO80;INTS3;ITSN2;KLF12;KLHDC10…
500bp	E2F3_top1sd	transfac_pro__M00803	3.97	0.0517	E2F3	**	E2F1; E2F3; E2F4; TFDP1 (directAnnotation).		192	4955	ABCD3;ABI1;ACER3;ACO2;ACOX1;ADAM10;AMMECR1;ANP32E;ANTXR1;ARL8B;ATF2;ATF4;ATXN7L1;AUTS2;B3GALNT2;CACNA1C;CACNA1D;CACNA2D3;CBX6;CDK8;CENPP;CEP192;CHN1;CHN2;CLASRP;CNKSR3;CNOT1;CNOT4;COL25A1;COL27A1;CPD;CPSF6;CTDSPL2;DACH1;DBT;DDX46;DDX50;DLEU1;DNAJC10;DNAJC13;DOCK11;DOK6;E2F3;EPHB1;EPS15;EXOC4;EXOC5;EXPH5;FAF1;FAM134C;FAM168B;FKBP10;FN1;FOXP1;FOXP2;FRMD4B;FUBP1;GEMIN5;GFOD1;GLCE;GLUL;GPR137C;GRID2;…
500bp	E2F3_top1sd	transfac_pro__M00920	3.29	0.0466	E2F3	**	E2F1; E2F3; E2F4; E2F7; TFDP1 (directAnnotation).	E2F5 (inferredBy_MotifSimilarity).	199	4890	ABCD3;ABI1;ACO2;AKAP1;ALG6;AMD1;ANKFY1;ANP32E;ARHGAP26;ARL8B;ARSG;ASCC2;ATF2;ATF4;ATIC;ATXN7;ATXN7L1;BPTF;CACNA1C;CACNA1D;CACNA2D3;CAPRIN1;CBFA2T2;CELSR3;CHST15;CLASRP;CLSPN;CNOT1;CNOT4;CPNE7;CTDSPL2;CUL1;DACH1;DDX46;DDX50;DLEU1;DLEU2;DNAJC10;DOCK11;DOCK3;DOK6;DYNC1H1;E2F3;ELP2;EPHA6;ETFA;EXOC4;EXOC5;EXPH5;FAF1;FAM134C;FAM168B;FAM184A;FAM193B;FANCL;FGFR1;FKBP10;FN1;FOXP1;FOXP2;FRMD4B;FUBP1;GAA;GA…
500bp	E2F3_top1sd	transfac_pro__M02742	4.59	0.0565	E2F3	*	E2F2 (inferredBy_Orthology).	E2F3 (inferredBy_MotifSimilarity_n_Orthology).	163	4339	ACO2;AKAP1;ANKRD11;ANP32E;ANTXR1;ARHGAP26;ATF2;ATF4;ATIC;ATXN7;B3GALNT2;CACNA1D;CACNA2D3;CBX6;CELSR3;CHN1;CHN2;CHST15;CLASRP;CNKSR3;CNOT1;CNOT4;COL25A1;COL27A1;COPG2;COX7A2L;CPNE7;CTDSPL2;DACH1;DBT;DDX50;DLEU1;DLEU2;DNAJC10;DNAJC13;DOK6;DSG2;E2F3;EPHA6;EPHB1;EPHX1;EXOC4;EXOC5;EXPH5;FAM110B;FAM168B;FGFR1;FN1;FOXP1;FOXP2;FRMD4B;FUBP1;GEMIN5;GFOD1;GINS1;GLCE;GLUL;GPR137C;HELLS;HMGA2;HNRNPAB;HNRNPUL1…
500bp	E2F3_top1sd	transfac_pro__M02743	4.34	0.0546	E2F3	**	E2F3 (inferredBy_Orthology).	E2F2 (inferredBy_MotifSimilarity_n_Orthology).	148	3873	ACO2;AKAP1;ALG6;ANKRD11;ANP32E;ARHGAP26;ARID4B;ATF2;ATF4;ATIC;B3GALNT2;BPTF;CACNA1D;CACNA2D3;CBFA2T2;CBX6;CHN1;CHN2;CHST15;CLASRP;CLIP4;CNKSR3;CNOT4;COL25A1;COL27A1;COPG2;CPNE7;CTDSPL2;DACH1;DBT;DDX50;DLEU1;DLEU2;DNAJC10;DNAJC13;DOK6;E2F3;EPHA6;EPHB1;EXOC5;EXPH5;FAM110B;FAM168B;FGFR1;FN1;FOXP1;FOXP2;FRMD4B;FUBP1;GEMIN5;GFOD1;GINS1;GLCE;GLUL;GPR137C;HELLS;HMGA2;HNRNPAB;HNRNPUL1;IFT122;INO80;KIAA14…
500bp	E2F3_top1sd	transfac_pro__M08875	3.41	0.0474	E2F3	**	E2F1; E2F2; E2F3; E2F4; E2F5; E2F6; E2F7 (directAnnotation).		179	4671	ABCD3;ABI1;ACO2;AKAP1;ALG6;ANKFY1;ANP32E;ANTXR1;ATF2;ATF4;ATIC;ATXN7;ATXN7L1;AUH;AUTS2;B3GALNT2;BPTF;BRD7;CACNA1C;CACNA1D;CACNA2D3;CAPRIN1;CBX6;CHN1;CHST15;CLSPN;CLTCL1;CNKSR3;CNOT1;CNOT4;CPNE7;CTDSPL2;CUL1;DACH1;DDX46;DDX50;DHFR;DLEU1;DLEU2;DNAJC10;DOCK11;DOCK3;DOK6;DSG2;E2F3;ELP2;EPHA6;EPHB1;EPS15;ETFA;EXOC4;EXOC5;EXPH5;FAM134C;FAM184A;FANCL;FCHSD2;FGFR1;FKBP10;FN1;FOXP1;FOXP2;FRMD4B;FUBP1;GAA;…
500bp	E2F3_top10perTarget	cisbp__M0674	3.34	0.0603	E2F3	*		E2F1; E2F3; E2F4; TFDP1 (inferredBy_MotifSimilarity).	65	4415	ABI1;ADD1;AKAP1;ALG6;AMMECR1;ATIC;CENPP;CLASRP;CNOT4;CNRIP1;COX7A2L;DACH1;E2F3;EPHA6;FAM134C;FKBP10;FOXP1;FOXP2;FUBP1;GEMIN5;GLCE;HELLS;HNRNPUL1;KNTC1;LAMB1;LMBR1;LRCH1;MCM3;MECP2;MEF2A;MNT;MYO1B;NCAPD2;NF1;NFATC3;NFIB;NOP58;NRXN3;OGT;OTUD7B;PIGK;PIP5K1A;PIP5K1C;PLEKHA5;POU2F1;RAB8A;RBL1;RGS7;RPS16;SASH1;SH3GL1;SHISA5;SMAP1;SPTLC1;ST6GAL1;STAG1;SULF2;TMED10;TSPAN5;UBA1;UBAP2;UBE3C;XRCC6;YBX1;ZZZ3
500bp	E2F3_top10perTarget	hocomoco__E2F2_HUMAN.H11MO.0.B	3.47	0.0617	E2F3	*	E2F2 (directAnnotation).	E2F3 (inferredBy_MotifSimilarity). EVX1; EVX2 (inferredBy_MotifSimilarity_n_Orthology).	10	167	E2F3;HELLS;MCM3;PRPF40A;RBL1;SHISA5;SMC6;SOX6;STAG1;SULF2
500bp	E2F3_top10perTarget	homer__GGCGGGAAAH_E2F4	3.86	0.0659	E2F3	*	E2F4 (directAnnotation).	E2F3; E2F6; E2F7; TFDP1 (inferredBy_MotifSimilarity). EVX1; EVX2 (inferredBy_MotifSimilarity_n_Orthology).	9	114	E2F3;GLCE;HELLS;HNRNPUL1;KNTC1;MCM3;OTUD7B;RBL1;STAG1
500bp	E2F3_top3sd	cisbp__M0679	4.23	0.0903	E2F3	*		E2F3 (inferredBy_MotifSimilarity_n_Orthology).	31	4839	ADAM10;ADD1;AKAP1;AMMECR1;ATIC;COL27A1;CPD;E2F3;FOXP2;GEMIN5;HNRNPUL1;KNTC1;MCM3;MEF2A;MNT;NCAPD2;NFIB;NOP58;NOVA1;OGT;PIP5K1C;PLEKHA5;PRICKLE2;RBL1;SH3GL1;SMAP1;TMED10;TSPAN5;UBE3C;XRCC6;YBX1
500bp	E2F3_top3sd	cisbp__M1856	4.98	0.102	E2F3	*	E2F1 (directAnnotation).	E2F4; E2F6 (inferredBy_MotifSimilarity). E2F3 (inferredBy_MotifSimilarity_n_Orthology).	8	292	E2F3;HNRNPUL1;KNTC1;MCM3;MNT;NOP58;NOVA1;RBL1
500bp	E2F3_top3sd	cisbp__M2272	4.5	0.0947	E2F3	*	E2F4 (directAnnotation).	E2F1; E2F6 (inferredBy_MotifSimilarity). E2F3 (inferredBy_MotifSimilarity_n_Orthology).	29	4636	ADAM10;ANKFY1;CACNA1C;COL27A1;E2F3;FOXP2;GEMIN5;HNRNPUL1;KNTC1;MCM3;MNT;MYO1B;NCAPD2;NFIB;NOP58;NOVA1;OGT;PDE9A;PLAC1;PLEKHA5;PRPF40A;RASA2;RBL1;RPL18;STEAP3;TMED10;TSPAN5;UBE3C;XRCC6
500bp	E2F3_top3sd	cisbp__M4599	3.38	0.0769	E2F3	*	E2F6 (directAnnotation).	E2F1; E2F4; E2F7; TFDP1 (inferredBy_MotifSimilarity). E2F3 (inferredBy_MotifSimilarity_n_Orthology).	7	499	CACNA1C;E2F3;HNRNPUL1;KNTC1;MCM3;MNT;NOP58
500bp	E2F3_top3sd	cisbp__M4615	3.25	0.0748	E2F3	*	E2F6 (directAnnotation).	E2F1; E2F4; E2F7; TFDP1 (inferredBy_MotifSimilarity). E2F3 (inferredBy_MotifSimilarity_n_Orthology).	6	333	E2F3;HNRNPUL1;KNTC1;MCM3;MNT;NOP58
500bp	E2F3_top3sd	cisbp__M6190	4.51	0.0948	E2F3	*	E2F1 (directAnnotation).	E2F3; E2F4; TFDP1 (inferredBy_MotifSimilarity).	8	469	E2F3;HNRNPUL1;KNTC1;MCM3;MNT;NOP58;RBL1;TMED10
500bp	E2F3_top3sd	cisbp__M6191	3.3	0.0756	E2F3	*	E2F2 (directAnnotation).	E2F3 (inferredBy_MotifSimilarity). EVX1; EVX2 (inferredBy_MotifSimilarity_n_Orthology).	10	1014	E2F3;FOXP2;HNRNPUL1;MCM3;MEF2A;MNT;MYO1B;NOVA1;PRPF40A;RBL1
500bp	E2F3_top3sd	cisbp__M6193	3.98	0.0864	E2F3	*	E2F4 (directAnnotation).	E2F1; E2F3; E2F7; E2F8; TFDP1 (inferredBy_MotifSimilarity).	6	152	E2F3;HNRNPUL1;KNTC1;MCM3;NOP58;RBL1
500bp	E2F3_top3sd	cisbp__M6194	3.68	0.0817	E2F3	*	E2F5 (directAnnotation).	E2F1; E2F2; E2F3; E2F4; E2F7; RB1; TFDP1 (inferredBy_MotifSimilarity). EVX1; EVX2 (inferredBy_MotifSimilarity_n_Orthology).	32	4933	ADD1;AKAP1;ALG6;ANKFY1;ARSG;ATIC;COL27A1;E2F3;FOXP2;HDAC9;HNRNPUL1;JUN;KNTC1;MCM3;MEF2A;MYO1B;NCAPD2;NFIB;NOP58;NOVA1;OGT;PDE9A;PLEKHA5;PRPF40A;RASA2;RBL1;SCAMP1;SMAP1;UBE3C;WARS;XRCC6;YBX1
500bp	E2F3_top3sd	cisbp__M6515	3.82	0.0838	E2F3	*	TFDP1 (directAnnotation).	E2F1; E2F3; E2F4 (inferredBy_MotifSimilarity).	5	151	E2F3;HNRNPUL1;KNTC1;MCM3;RBL1
500bp	E2F3_top3sd	hocomoco__E2F1_HUMAN.H11MO.0.A	3.92	0.0855	E2F3	*	E2F1 (directAnnotation).	E2F3; E2F4; E2F6; E2F7; TFDP1 (inferredBy_MotifSimilarity). SP4 (inferredBy_MotifSimilarity_n_Orthology).	28	4979	AKAP1;ANKFY1;CACNA1C;COL27A1;E2F3;FOXP2;GEMIN5;HDAC9;HNRNPUL1;KNTC1;MCM3;MNT;MYO1B;NCAPD2;NFIB;NOP58;NOVA1;OGT;PLAC1;RAB2A;RASA2;RBL1;RPL18;STEAP3;TMED10;TSPAN5;XRCC6;YBX1
500bp	E2F3_top3sd	hocomoco__E2F3_MOUSE.H11MO.0.A	3.19	0.0739	E2F3	**	E2F3 (inferredBy_Orthology).	E2F1; E2F4; E2F6 (inferredBy_MotifSimilarity).	10	953	ADAM10;CACNA1C;E2F3;HNRNPUL1;KNTC1;MCM3;MNT;NOP58;NOVA1;OGT
500bp	E2F3_top3sd	hocomoco__E2F5_HUMAN.H11MO.0.B	3.72	0.0823	E2F3	*	E2F5 (directAnnotation).	E2F1; E2F2; E2F3; E2F4; E2F7; RB1; TFDP1 (inferredBy_MotifSimilarity). EVX1; EVX2 (inferredBy_MotifSimilarity_n_Orthology).	24	3452	ADD1;AKAP1;ANKFY1;ATIC;E2F3;FOXP2;HDAC9;HNRNPUL1;KNTC1;MCM3;MEF2A;MYO1B;NCAPD2;NFIB;NOP58;OGT;PDE9A;PRPF40A;RASA2;RBL1;UBE3C;WARS;XRCC6;YBX1
500bp	E2F3_top3sd	jaspar__MA0470.1	4.69	0.0977	E2F3	*	E2F4 (directAnnotation).	E2F1; E2F6 (inferredBy_MotifSimilarity). E2F3 (inferredBy_MotifSimilarity_n_Orthology).	29	4689	ADAM10;ANKFY1;ATIC;COL27A1;E2F3;GEMIN5;HNRNPUL1;JUN;KNTC1;MCM3;MNT;MYO1B;NCAPD2;NFIB;NOP58;NOVA1;OGT;PDE9A;PLAC1;PLEKHA5;PRPF40A;RASA2;RBL1;RPL18;STEAP3;TMED10;TSPAN5;UBE3C;XRCC6
500bp	E2F3_top3sd	swissregulon__hs__E2F1..5.p2	4.13	0.0888	E2F3	**	E2F1; E2F2; E2F3; E2F4; E2F5 (directAnnotation).	RB1; TFDP1 (inferredBy_MotifSimilarity).	30	4495	ADD1;AKAP1;ALG6;AMMECR1;ANKFY1;ATIC;CA5B;E2F3;GEMIN5;HDAC9;HNRNPUL1;KNTC1;MCM3;MEF2A;MNT;MYO1B;NCAPD2;NFIB;NOP58;NOVA1;OGT;PDE9A;PLCH1;PLEKHA5;RASA2;RBL1;UBE3C;WARS;XRCC6;YBX1
500bp	E2F3_top3sd	taipale_cyt_meth__E2F8_NTTTCCCGCCAAAN_eDBD	4.12	0.0886	E2F3	*	E2F8 (directAnnotation).	E2F1; E2F3; E2F4; E2F7 (inferredBy_MotifSimilarity).	6	182	E2F3;HNRNPUL1;KNTC1;MCM3;NOP58;RBL1
500bp	E2F3_top3sd	transfac_pro__M00425	3.35	0.0765	E2F3	*		E2F1; E2F2; E2F3; E2F4; E2F5; E2F6; E2F7; RB1; TFDP1 (inferredBy_MotifSimilarity). EVX1; EVX2 (inferredBy_MotifSimilarity_n_Orthology).	28	4715	ADD1;AKAP1;AMMECR1;ANKFY1;E2F3;GEMIN5;HDAC9;HNRNPUL1;JUN;KNTC1;MCM3;MEF2A;MNT;NCAPD2;NFIB;NOP58;NOVA1;OGT;PLEKHA5;PRICKLE2;RASA2;RBL1;SCAMP1;SMAP1;TMED10;UBE3C;XRCC6;YBX1
500bp	E2F3_top3sd	transfac_pro__M00427	3.72	0.0823	E2F3	*		E2F1; E2F2; E2F3; E2F4; E2F5; E2F6; E2F7; RB1; TFDP1 (inferredBy_MotifSimilarity). EVX1; EVX2 (inferredBy_MotifSimilarity_n_Orthology).	26	4054	ADD1;AKAP1;ALG6;AMMECR1;ATIC;COL27A1;E2F3;FOXP2;HDAC9;HNRNPUL1;JUN;KNTC1;MCM3;MEF2A;MYO1B;NFIB;NOP58;NOVA1;OGT;PDE9A;PLEKHA5;RBL1;SMAP1;UBE3C;XRCC6;YBX1
500bp	E2F3_top3sd	transfac_pro__M00431	3.3	0.0757	E2F3	*	E2F1 (directAnnotation).	E2F2; E2F3; E2F4; E2F5; E2F6; E2F7; RB1; TFDP1; TFDP2 (inferredBy_MotifSimilarity). EVX1; EVX2 (inferredBy_MotifSimilarity_n_Orthology).	21	2855	ALG6;AMMECR1;ATIC;E2F3;FOXP2;HNRNPUL1;KNTC1;MCM3;MEF2A;MYO1B;NFIB;NOP58;NOVA1;OGT;PDE9A;PLEKHA5;RBL1;SMAP1;UBE3C;XRCC6;YBX1
500bp	E2F3_top3sd	transfac_pro__M00738	3.75	0.0828	E2F3	*	TFDP1 (directAnnotation).	E2F1; E2F2; E2F3; E2F4; E2F5; RB1 (inferredBy_MotifSimilarity).	24	3839	ADD1;AKAP1;ANKFY1;ATIC;E2F3;HDAC9;HNRNPUL1;KNTC1;MCM3;MEF2A;MYO1B;NCAPD2;NFIB;NOP58;OGT;PLEKHA5;PRPF40A;RASA2;RBL1;TMED10;UBE3C;WARS;XRCC6;YBX1
500bp	E2F3_top3sd	transfac_pro__M00740	3.68	0.0817	E2F3	*	RB1 (directAnnotation).	E2F1; E2F2; E2F3; E2F4; E2F5; TFDP1 (inferredBy_MotifSimilarity).	28	4839	ADD1;AKAP1;ALG6;ANKFY1;ATIC;E2F3;HDAC9;HNRNPUL1;JUN;KNTC1;MCM3;MEF2A;MYO1B;NCAPD2;NFIB;NOP58;OGT;PDE9A;PLEKHA5;PRPF40A;RASA2;RBL1;SCAMP1;TMED10;UBE3C;WARS;XRCC6;YBX1
500bp	E2F3_top3sd	transfac_pro__M00918	4.9	0.101	E2F3	**	E2F1; E2F3; E2F4; TFDP1 (directAnnotation).	E2F2; E2F5; E2F7; RB1 (inferredBy_MotifSimilarity).	31	3759	ADD1;AKAP1;ALG6;AMMECR1;ANKFY1;ATIC;CACNA1C;E2F3;FOXP2;HNRNPUL1;JUN;KNTC1;MCM3;MEF2A;MYO1B;NCAPD2;NFIB;NOP58;NOVA1;OGT;PDE9A;PLEKHA5;PRPF40A;RASA2;RBL1;SMAP1;TMED10;TSPAN5;UBE3C;XRCC6;YBX1
500bp	E2F3_top3sd	transfac_pro__M00919	3.96	0.0861	E2F3	**	E2F1; E2F3; E2F4; TFDP1 (directAnnotation).	E2F2; E2F5; E2F7 (inferredBy_MotifSimilarity).	23	2543	ALG6;ANKFY1;ATIC;E2F3;FOXP2;HNRNPUL1;JUN;KNTC1;MCM3;MEF2A;MYO1B;NFIB;NOP58;NOVA1;OGT;PDE9A;PLEKHA5;RASA2;RBL1;TMED10;UBE3C;XRCC6;YBX1
500bp	E2F3_top3sd	transfac_pro__M00939	4.44	0.0937	E2F3	**	E2F1; E2F3; E2F4; TFDP1 (directAnnotation).	E2F2; E2F5; E2F7 (inferredBy_MotifSimilarity).	33	4359	ADD1;AKAP1;ALG6;AMMECR1;ANKFY1;ARSG;ATIC;CACNA1C;E2F3;FOXP2;GEMIN5;HNRNPUL1;JUN;KNTC1;MCM3;MEF2A;MYO1B;NCAPD2;NFIB;NOP58;NOVA1;OGT;PDE9A;PLEKHA5;PRPF40A;RASA2;RBL1;SMAP1;TMED10;TSPAN5;UBE3C;XRCC6;YBX1
500bp	E2F3_top3sd	transfac_pro__M00940	4.74	0.0985	E2F3	**	E2F3 (directAnnotation). EVX1; EVX2 (inferredBy_Orthology).	E2F1; E2F2; E2F4; E2F5; E2F7; TFDP1 (inferredBy_MotifSimilarity).	24	3219	AGAP3;AKAP1;ANKFY1;ATIC;E2F3;FOXP2;HNRNPUL1;KNTC1;MCM3;MEF2A;MYO1B;NFIB;NOP58;NOVA1;OGT;PDE9A;PLEKHA5;PRPF40A;RASA2;RBL1;RPL18;TMED10;XRCC6;YBX1
500bp	E2F3_top3sd	transfac_pro__M02089	5.38	0.109	E2F3	**	E2F3 (directAnnotation).		9	285	ADAM10;COL27A1;CPD;E2F3;HNRNPUL1;KNTC1;MCM3;MNT;TMED10
500bp	E2F3_top3sd	transfac_pro__M07206	5.15	0.105	E2F3	*	E2F1 (directAnnotation).	E2F4; E2F6 (inferredBy_MotifSimilarity). E2F3 (inferredBy_MotifSimilarity_n_Orthology).	8	248	E2F3;HNRNPUL1;KNTC1;MCM3;MNT;NOP58;NOVA1;RBL1
500bp	E2F3_top3sd	transfac_pro__M08874	3.86	0.0845	E2F3	*	E2F1 (directAnnotation).	E2F2; E2F3; E2F4; E2F5; E2F6; E2F7; TFDP1 (inferredBy_MotifSimilarity).	24	3497	AKAP1;ANKFY1;CACNA1C;COL27A1;E2F3;FOXP2;HNRNPUL1;KNTC1;MCM3;MNT;MYO1B;NCAPD2;NFIB;NOP58;NOVA1;OGT;PRPF40A;RAPGEF1;RASA2;RBL1;STEAP3;TMED10;TSPAN5;XRCC6
500bp	E2F3_top3sd	transfac_public__M00050	3.53	0.0793	E2F3	**	E2F1; E2F2; E2F3; E2F4; E2F5 (directAnnotation).	RB1; TFDP1 (inferredBy_MotifSimilarity). EVX1; EVX2 (inferredBy_MotifSimilarity_n_Orthology).	10	667	ATIC;E2F3;HNRNPUL1;MCM3;MEF2A;NFIB;OGT;RBL1;UBE3C;XRCC6
500bp	E2F3_w0.005Andtop50perTarget	taipale_tf_pairs__E2F3_HES7_NNNNGCGCSNNNNNCACGTGNN_CAP	3.14	0.0428	E2F3	**	E2F3; HES7 (directAnnotation).		181	1917	ABCD3;ACO2;ACTN4;AFF4;ALG6;AMOT;ANP32E;ANTXR1;ATF4;ATIC;ATL2;ATXN7;BCAS3;BCL2;C6orf106;CACNA1C;CACNA1D;CACNA2D3;CADM1;CBFA2T2;CBL;CBX6;CCM2;CEP250;CMC1;CNOT4;CNRIP1;COL25A1;CPNE7;CUX2;DCAF16;DDX10;DENND5A;DLEU1;DOK6;DTWD2;DYM;DYNC1H1;EFNA5;ELOVL5;ELOVL6;ETFA;EXOC4;FAF1;FAM134C;FAM168B;FAM184A;FAM193B;FBXL17;FBXW4;FHL1;FHOD3;FNIP2;FOXO1;FOXP2;FOXRED2;FRMD4B;FUBP1;GALNT14;GAPDH;GDI2;GFOD1;GINS1;GLU…
500bp	E2F3_w0.001	transfac_pro__M00736	3.24	0.0377	E2F3	*	TFDP1 (directAnnotation).	E2F1; E2F3; E2F4; TFDP2 (inferredBy_MotifSimilarity). EVX1; EVX2 (inferredBy_MotifSimilarity_n_Orthology).	229	707	ABCB10;ABI2;ABL2;ABTB2;AHDC1;AK2;AKAP13;ALDOA;APPL1;ARID4B;ARIH1;ATAD2;ATAD5;ATIC;ATM;BCAP31;BRCA1;BRIP1;BSN;C18orf25;CALU;CAMK1D;CAMTA1;CASP2;CASP8AP2;CBX6;CCDC150;CCDC6;CCDC85C;CDC25A;CDC6;CDK19;CHEK1;CKB;CLSPN;CNBP;CNOT1;CNTLN;CNTN1;COBLL1;CSNK2A1;DCP2;DDAH1;DDX46;DENND4A;DEPDC5;DGCR8;DLC1;DLEU2;DMTF1;DOCK3;DPYSL2;E2F1;E2F3;EBF3;EFHD1;EFNA5;EHBP1;EIF4G1;EPB41L2;ERC2;EXPH5;EXTL3;FANCC;FCHSD2;FM…
500bp	E2F5_w0.005Andtop50perTarget	transfac_pro__M00425	3.02	0.0449	E2F5	*		E2F1; E2F2; E2F3; E2F4; E2F5; E2F6; E2F7; RB1; TFDP1 (inferredBy_MotifSimilarity). EVX1; EVX2 (inferredBy_MotifSimilarity_n_Orthology).	63	3805	ABCC5;ABCD3;APOOL;ARID4B;BMP7;CANX;CBL;CDC25B;CLINT1;DCAF10;DMXL1;DPYSL2;E2F5;ELP2;EPC1;EXTL3;FKBP5;FNIP2;FOXP4;FZD6;GLS;GOSR1;GUSBP1;KIF16B;LRP12;LRRC8B;MOV10;NDE1;NEFM;PARG;PGAP1;PHF6;PIK3C3;POLDIP3;PRKCE;PRPF19;RPF2;RPL23A;RPRD1A;RPRD2;RSRC2;SF3B3;SH3GL3;SH3KBP1;SMARCAD1;SMC3;STAG2;TAB3;TADA2A;TDRD3;TFG;TIAL1;TMBIM6;TMPO;TOM1L1;TRA2B;UBE3C;UHRF2;USP42;USP6NL;YY1;ZNF367;ZNF652
500bp	E2F5_w0.005Andtop50perTarget	transfac_pro__M00426	3.28	0.0472	E2F5	*		E2F1; E2F2; E2F3; E2F4; E2F5; E2F6; E2F7; RB1; TFDP1 (inferredBy_MotifSimilarity). EVX1; EVX2 (inferredBy_MotifSimilarity_n_Orthology).	71	4655	ALG6;APOOL;ARID4B;BARD1;BTBD11;BUB1B;CBL;CDC25B;CLINT1;DCAF10;DMXL1;DPYSL2;E2F5;ELP2;EPC1;EXTL3;FBXO11;FKBP5;FNIP2;FOXP4;FZD6;GATAD2A;GLS;GOSR1;GUSBP1;HIST2H2BE;KIF16B;LRCH3;LRP12;MAN1A1;MARK1;MBD6;NDE1;NEFM;NHSL1;PARG;PDSS2;PGAP1;PHF6;PIK3C3;PRKCE;PRPF19;RANBP3;RPF2;RPL23A;RPRD1A;RPRD2;RSRC2;SAMD5;SF3B3;SH3GL3;SH3KBP1;SMARCAD1;SMC3;STAG2;STAMBP;STRN4;TADA2A;TDRD3;TFG;TIAL1;TMBIM6;TMPO;TRA2B;UBE3…
500bp	E2F5_w0.005Andtop50perTarget	transfac_pro__M00427	3.31	0.0475	E2F5	*		E2F1; E2F2; E2F3; E2F4; E2F5; E2F6; E2F7; RB1; TFDP1 (inferredBy_MotifSimilarity). EVX1; EVX2 (inferredBy_MotifSimilarity_n_Orthology).	43	2341	ALG6;APOOL;ARID4B;CBL;CDC25B;DCAF10;DMXL1;DPYSL2;EPC1;EXTL3;FBXO11;FKBP5;FNIP2;FOXP4;GOSR1;KIF16B;LRP12;LRRC8B;MAN1A1;MBD6;NEFM;PARG;PHF6;PRKCE;PRPF19;RANBP3;RPF2;RPL23A;RPRD1A;RPRD2;RSRC2;SF3B3;SH3KBP1;SMC3;STRN4;TDRD3;TIAL1;TRA2B;UBE3C;UHRF2;USP6NL;YY1;ZNF367
500bp	E2F5_w0.005Andtop50perTarget	transfac_pro__M00431	3.35	0.0478	E2F5	*	E2F1 (directAnnotation).	E2F2; E2F3; E2F4; E2F5; E2F6; E2F7; RB1; TFDP1; TFDP2 (inferredBy_MotifSimilarity). EVX1; EVX2 (inferredBy_MotifSimilarity_n_Orthology).	74	4699	ABCC5;ABCD3;ALG6;APOOL;ARHGEF11;ARID4B;BARD1;BUB1B;CBL;CDC25B;DCAF10;DMXL1;DPYSL2;E2F5;ELP2;EPC1;EXTL3;FAM135A;FBXO11;FKBP5;FNIP2;FOXP4;FZD6;GATAD2A;GOSR1;GUSBP1;KIF16B;KRBA1;LRP12;LRRC8B;MAN1A1;MBD6;MIER1;MPZL1;NEFM;NHSL1;PARG;PGAP1;PHF6;PIK3C3;POLDIP3;PPP6R1;PRKCE;PRPF19;RANBP3;RPF2;RPL23A;RPRD1A;RPRD2;RSRC2;SAMD5;SF3B3;SH3KBP1;SLC11A2;SMARCAD1;SMC3;STAG2;STRN4;TAB3;TDRD3;TFG;TIAL1;TMBIM6;TMPO;…
500bp	EGR1_w0.001	dbcorrdb__CTCF__ENCSR000BHW_1__m2	3.08	0.0385	EGR1	*	CTCF (directAnnotation).	BHLHE40; BRF1; BRF2; CEBPB; CREB1; CUX1; E2F1; E2F6; EGR1; EGR2; EGR3; EGR4; ELF1; ELK1; ELK4; ESRRA; EZH2; GABPA; HCFC1; HDAC2; HIC1; IRF1; KAT2A; KLF15; KLF16; KLF3; KLF5; MAX; MAZ; MXI1; MYC; NELFE; NFYB; PATZ1; PBX3; PHF8; POLR2A; POLR3G; RAD21; RBBP5; RCOR1; REST; SMARCA4; SP1; SP2; SP3; SP4; SREBF1; SREBF2; SUPT20H; TAF1; TBX15; TFAP2B; WT1; XRCC4; ZBTB7A; ZBTB7B; ZC3H11A; ZEB1; ZFX; ZMIZ1;…	792	4984	ABCC4;ABCD3;ABI2;ABL2;ABR;ABTB2;ACACA;ACAP2;ACER3;ACO2;ACOX1;ACSL3;ACSL4;ACTB;ACTG1;ACTN1;ACTN4;ACVR1B;ADCY9;ADIPOR2;ADNP;AFF4;AGAP1;AGRN;AGTPBP1;AHCTF1;AHCYL2;AHDC1;AHNAK;AKAP10;AKAP9;ALDOA;AMOTL1;ANKIB1;ANKRD17;ANKRD33B;ANLN;ANP32A;ANP32E;ANXA2;APLP2;APP;ARHGAP10;ARHGAP17;ARHGAP26;ARHGEF2;ARHGEF3;ARHGEF7;ARID2;ARID3A;ARIH1;ASCC1;ASH1L;ASTN2;ASXL1;ATAD2;ATF7IP;ATN1;ATP1B3;ATP2C1;ATP8B2;ATXN1;ATX…
500bp	EGR1_w0.001	dbcorrdb__EZH2__ENCSR000AQE_1__m9	3.19	0.0391	EGR1	*	EZH2 (directAnnotation).	ATF3; BCLAF1; BHLHE40; BRF1; BRF2; CEBPB; CNOT3; CREB1; CTCF; E2F1; E2F6; EGR1; ELF1; ELK1; ELK4; ESRRA; ETS1; GABPA; HCFC1; HDAC2; HIC1; HMGN3; JUND; KAT2A; MAX; MAZ; MXI1; MYC; NELFE; NR2C2; NRF1; PHF8; POLR2A; POLR3G; RAD21; RBBP5; RCOR1; SIN3A; SMARCA4; SP1; SP2; SP3; SP4; SREBF1; SREBF2; SUPT20H; TAF1; TFAP2A; TFAP2B; TFAP2C; TRIM28; UBTF; USF1; WRNIP1; XRCC4; ZBTB7A; ZC3H11A; ZEB1; ZFX; ZMI…	806	4995	ABCC4;ABCD3;ABI2;ABL2;ABR;ABTB2;ACACA;ACAP2;ACER3;ACO2;ACOX1;ACSL3;ACTG1;ACTN1;ACTN4;ACVR1B;ADAM10;ADAR;ADARB1;ADAT2;ADIPOR2;ADNP;AGAP1;AGPAT3;AGRN;AHCTF1;AHCYL2;AHDC1;AHNAK;AKAP10;AKAP9;ALDOA;AMOTL1;ANKRD13A;ANKRD17;ANKRD33B;ANLN;APLP2;APP;ARHGAP10;ARHGAP17;ARHGAP24;ARHGAP26;ARHGEF11;ARHGEF12;ARHGEF3;ARHGEF7;ARID2;ARID3A;ARIH1;ARL8B;ASCC1;ASH1L;ASXL1;ASXL2;ATAD2;ATE1;ATF7IP;ATN1;ATP1B3;ATP2C1;AT…
500bp	EGR1_w0.001	dbcorrdb__EZH2__ENCSR000ARK_1__m4	3.35	0.04	EGR1	*	EZH2 (directAnnotation).	ATF3; BCLAF1; BHLHE40; BRF1; BRF2; CEBPB; CNOT3; CREB1; CTCF; E2F1; E2F6; EGR1; ELF1; ELK1; ELK4; ESRRA; ETS1; FOXP2; GABPA; HCFC1; HDAC2; HIC1; HMGN3; JUND; KAT2A; MAX; MAZ; MXI1; MYC; NELFE; NR2C2; NRF1; PHF8; POLR2A; POLR3G; RAD21; RBBP5; RCOR1; SIN3A; SMARCA4; SP1; SP2; SP3; SP4; SREBF1; SREBF2; SUPT20H; TAF1; TFAP2A; TFAP2B; TRIM28; UBTF; WRNIP1; XRCC4; YY1; ZBTB7A; ZC3H11A; ZEB1; ZFX; ZMIZ1…	787	4860	ABCC1;ABCD3;ABI2;ABL2;ABR;ABTB2;ACACA;ACO2;ACOX1;ACSL3;ACTG1;ACVR1B;ADARB1;ADAT2;ADCY9;ADIPOR2;ADNP;AES;AFF4;AGAP1;AGPAT3;AGRN;AHCTF1;AHCYL2;AHNAK;AHNAK2;AKAP10;AKAP9;ALDOA;AMOTL1;ANKRD10;ANKRD13A;ANKRD17;ANKRD33B;ANLN;ANP32A;ANXA2;APLP2;APP;ARCN1;ARHGAP10;ARHGAP17;ARHGAP22;ARHGAP24;ARHGEF11;ARHGEF7;ARID2;ARID3A;ARIH1;ARL8B;ARRB2;ASAP1;ASCC1;ASCC3;ASH1L;ASTN2;ATE1;ATF1;ATG4B;ATN1;ATP11A;ATP1B3;AT…
500bp	EGR1_w0.001	dbcorrdb__MXI1__ENCSR000EIA_1__m4	3.08	0.0385	EGR1	*	MXI1 (directAnnotation).	ATF3; BCLAF1; BHLHE40; BRF1; BRF2; CEBPB; CNOT3; CREB1; CTCF; E2F1; E2F6; EGR1; ELF1; ELK1; ELK4; ESRRA; ETS1; EZH2; FOS; GABPA; HCFC1; HDAC2; HIC1; HMGN3; JUND; KAT2A; KLF16; MAX; MAZ; MYC; NELFE; NR2C2; PHF8; POLR2A; POLR3G; RAD21; RBBP5; RCOR1; SIN3A; SMARCA4; SP1; SP2; SP3; SP4; SREBF1; SREBF2; STAT1; SUPT20H; TAF1; TFAP2A; TFAP2B; TFAP2C; TRIM28; UBTF; USF1; USF2; WRNIP1; XRCC4; ZBTB7A; ZBTB…	797	4986	ABCC1;ABCD3;ABL2;ABR;ABTB2;ACACA;ACO2;ACOX1;ACSL3;ACTG1;ACTN4;ACVR1B;ADARB1;ADAT2;ADCY9;ADIPOR2;ADNP;AES;AFF4;AGAP1;AGPAT3;AGRN;AHCTF1;AHCYL2;AHNAK;AHNAK2;AKAP10;AKAP9;ALDOA;AMOTL1;ANKRD10;ANKRD13A;ANKRD17;ANKRD33B;ANLN;ANP32A;ANXA2;APLP2;APP;ARCN1;ARHGAP10;ARHGAP17;ARHGAP22;ARHGAP24;ARHGEF11;ARHGEF7;ARID2;ARID3A;ARIH1;ARL8B;ARRB2;ASAP1;ASCC1;ASCC3;ASH1L;ASTN2;ATE1;ATF1;ATG4B;ATN1;ATP11A;ATP1B3;A…
500bp	EGR1_w0.001	dbcorrdb__RBBP5__ENCSR000AQC_1__m5	3.04	0.0383	EGR1	*	RBBP5 (directAnnotation).	BRF1; BRF2; CEBPB; CREB1; CTCF; CUX1; E2F1; E2F6; EGR1; EGR2; EGR3; EGR4; ELF1; ESRRA; EZH2; GABPA; HCFC1; HDAC2; HIC1; KAT2A; KLF15; KLF16; KLF3; KLF5; MAX; MAZ; MXI1; MYC; NELFE; PATZ1; PBX3; POLR2A; POLR3G; RAD21; RCOR1; REST; RREB1; SMARCA4; SP1; SP2; SP3; SP4; SREBF1; SREBF2; SUPT20H; TBX15; TRIM28; WT1; XRCC4; ZBTB7A; ZBTB7B; ZC3H11A; ZMIZ1; ZNF263; ZNF274; ZNF460; ZNF467 (inferredBy_MotifS…	780	4935	ABCC1;ABCD3;ABL2;ABR;ACACA;ACO2;ACOX1;ACSL3;ACTG1;ACTN1;ACVR1B;ADARB1;ADCY9;ADNP;AES;AFF4;AGAP1;AGPAT3;AGRN;AGTPBP1;AHCTF1;AHCYL2;AHNAK;AHNAK2;AK3;AKAP10;AKAP9;ALDOA;AMOTL1;ANKRD10;ANKRD13A;ANKRD17;ANKRD33B;ANLN;ANXA2;APLP2;APP;ARCN1;ARHGAP10;ARHGAP17;ARHGAP22;ARHGAP24;ARHGEF11;ARHGEF3;ARHGEF7;ARID2;ARID3A;ARIH1;ARL8B;ARRB2;ASAP1;ASCC1;ASCC3;ASH1L;ASTN2;ATE1;ATF1;ATG4B;ATN1;ATP11A;ATP1B3;ATP2C1;A…
500bp	EGR1_w0.001	predrem__nrMotif2348	3.4	0.0403	EGR1	*		BRF1; CTCF; EGR1; ESRRA; EZH2; HCFC1; HDAC2; MXI1; NELFE; PHF8; POLR2A; RAD21; SMARCA4; SREBF1; SREBF2; TAF1; XRCC4; ZMIZ1 (inferredBy_MotifSimilarity).	828	4918	ABCC4;ABCD3;ABCF1;ABI2;ABR;ABTB2;ACER3;ACSL3;ACTB;ACTG1;ACTN1;ACTN4;ADAM10;ADARB1;ADCY9;ADIPOR2;ADNP;AFF1;AGAP1;AGPAT3;AGRN;AHCTF1;AHDC1;AHI1;AKAP13;AKAP9;ALDOA;ANKRD11;ANKRD13A;ANKRD17;ANKRD33B;ANKRD52;ANP32A;ANP32E;AP2M1;APP;ARHGAP10;ARHGAP17;ARHGAP26;ARHGEF11;ARHGEF12;ARHGEF3;ARHGEF7;ARID2;ARID3A;ARID5B;ARIH1;ASCC3;ASH1L;ASPM;ASXL2;ATAD2;ATE1;ATF1;ATM;ATN1;ATP11A;ATP1B3;ATP2C1;ATP8B2;ATP9A;ATX…
500bp	EGR1_w0.001	transfac_pro__M09084	3.26	0.0395	EGR1	*		EGR1; ELK1; TAF1 (inferredBy_MotifSimilarity).	741	4843	ABCC4;ABI2;ABL2;ABR;ABTB2;ACER3;ACO2;ACOX1;ACSL4;ACTB;ACTG1;ACTN1;ACTN4;ACVR1B;ADCY9;ADIPOR2;ADNP;ADPGK;AES;AFF1;AGPAT3;AGRN;AHCTF1;AHCYL1;AHDC1;AKAP9;ALDOA;ANKIB1;ANKRD11;ANKRD13A;ANKRD17;ANKRD33B;ANP32A;ANP32E;AP2A2;APC;ARFGEF2;ARHGAP10;ARHGAP24;ARHGAP26;ARHGEF11;ARHGEF12;ARHGEF3;ARHGEF7;ARID2;ASCC1;ASCC3;ASH1L;ASPM;ASXL2;ATAD2;ATE1;ATF1;ATF6;ATF7IP;ATG4B;ATM;ATN1;ATP1B3;ATP2B4;ATP2C1;ATP6V1A;A…
500bp	ELF1_w0.001	dbcorrdb__EZH2__ENCSR000ARK_1__m4	3.83	0.0439	ELF1	*	EZH2 (directAnnotation).	ATF3; BCLAF1; BHLHE40; BRF1; BRF2; CEBPB; CNOT3; CREB1; CTCF; E2F1; E2F6; EGR1; ELF1; ELK1; ELK4; ESRRA; ETS1; FOXP2; GABPA; HCFC1; HDAC2; HIC1; HMGN3; JUND; KAT2A; MAX; MAZ; MXI1; MYC; NELFE; NR2C2; NRF1; PHF8; POLR2A; POLR3G; RAD21; RBBP5; RCOR1; SIN3A; SMARCA4; SP1; SP2; SP3; SP4; SREBF1; SREBF2; SUPT20H; TAF1; TFAP2A; TFAP2B; TRIM28; UBTF; WRNIP1; XRCC4; YY1; ZBTB7A; ZC3H11A; ZEB1; ZFX; ZMIZ1…	520	4136	ABCC1;ABHD12;ABL1;ABR;ACACA;ACSL3;ACTG1;ACTN2;ACTR3B;ADCY9;ADIPOR2;ADNP;AEBP2;AES;AGAP1;AGAP3;AGRN;AHCTF1;AHNAK;AKAP10;ALDOA;AMOTL1;ANKRD10;ANKRD13A;ANKS1A;ARCN1;ARFGEF1;ARHGAP10;ARHGAP21;ARHGAP24;ARHGEF11;ARID1A;ARID2;ARPC2;ASAP1;ATF1;ATP11A;ATP1A1;ATP1B3;ATP5G2;ATP6V0A1;ATP6V0A2;ATRN;ATXN7L1;AUTS2;AZIN1;B4GALNT3;B4GALT5;BACH1;BACH2;BCL2L11;BICC1;BIRC6;BPTF;BRE;C5orf45;CACHD1;CACNA1C;CALM3;CAMKK…
500bp	ELF1_w0.001	dbcorrdb__MXI1__ENCSR000EIA_1__m4	3.6	0.0425	ELF1	*	MXI1 (directAnnotation).	ATF3; BCLAF1; BHLHE40; BRF1; BRF2; CEBPB; CNOT3; CREB1; CTCF; E2F1; E2F6; EGR1; ELF1; ELK1; ELK4; ESRRA; ETS1; EZH2; FOS; GABPA; HCFC1; HDAC2; HIC1; HMGN3; JUND; KAT2A; KLF16; MAX; MAZ; MYC; NELFE; NR2C2; PHF8; POLR2A; POLR3G; RAD21; RBBP5; RCOR1; SIN3A; SMARCA4; SP1; SP2; SP3; SP4; SREBF1; SREBF2; STAT1; SUPT20H; TAF1; TFAP2A; TFAP2B; TFAP2C; TRIM28; UBTF; USF1; USF2; WRNIP1; XRCC4; ZBTB7A; ZBTB…	574	4787	ABCC1;ABHD12;ABL1;ABR;ACACA;ACSL3;ACTG1;ACTN2;ACTN4;ACTR3B;ADCY9;ADIPOR2;ADNP;AEBP2;AES;AFF4;AGAP1;AGAP3;AGRN;AHCTF1;AHNAK;AKAP10;ALDOA;AMOTL1;ANKRD10;ANKRD13A;ANKS1A;ANP32A;ARCN1;ARFGEF1;ARHGAP10;ARHGAP21;ARHGAP24;ARHGEF11;ARID1A;ARID2;ASAP1;ATF1;ATP11A;ATP1A1;ATP1B3;ATP5G2;ATP6V0A1;ATP6V0A2;ATRN;ATXN7L1;AUTS2;AZIN1;B4GALNT3;B4GALT5;BACH1;BACH2;BCL2L11;BICC1;BIRC6;BPTF;BRE;C16orf74;C5orf45;CACHD…
500bp	ELF1_w0.001	dbcorrdb__RBBP5__ENCSR000AQC_1__m5	3.5	0.042	ELF1	*	RBBP5 (directAnnotation).	BRF1; BRF2; CEBPB; CREB1; CTCF; CUX1; E2F1; E2F6; EGR1; EGR2; EGR3; EGR4; ELF1; ESRRA; EZH2; GABPA; HCFC1; HDAC2; HIC1; KAT2A; KLF15; KLF16; KLF3; KLF5; MAX; MAZ; MXI1; MYC; NELFE; PATZ1; PBX3; POLR2A; POLR3G; RAD21; RCOR1; REST; RREB1; SMARCA4; SP1; SP2; SP3; SP4; SREBF1; SREBF2; SUPT20H; TBX15; TRIM28; WT1; XRCC4; ZBTB7A; ZBTB7B; ZC3H11A; ZMIZ1; ZNF263; ZNF274; ZNF460; ZNF467 (inferredBy_MotifS…	530	4324	ABCC1;ABHD12;ABL1;ABR;ACACA;ACSL3;ACTG1;ACTN2;ACTR3B;ADCY9;ADNP;AEBP2;AES;AFF4;AGAP1;AGAP3;AGRN;AHCTF1;AHNAK;AK3;AKAP10;ALDOA;AMOTL1;ANKRD10;ANKRD13A;ANKS1A;ARCN1;ARFGEF1;ARHGAP10;ARHGAP21;ARHGAP24;ARHGEF11;ARID1A;ARID2;ASAP1;ATF1;ATP11A;ATP1A1;ATP1B3;ATP5G2;ATP6V0A1;ATP6V0A2;ATRN;ATXN7L1;AUTS2;AZIN1;B4GALNT3;B4GALT5;BACH1;BACH2;BCL2L11;BICC1;BIRC6;BPTF;BRE;C5orf45;CACHD1;CACNA1C;CALM3;CAMKK2;CAM…
500bp	ELF1_w0.005Andtop50perTarget	dbcorrdb__PML__ENCSR000BQM_1__m1	3.49	0.0607	ELF1	*	PML (directAnnotation).	BCLAF1; ELF1; ELF2; ELK1; ELK3; ELK4; ETS1; ETV1; ETV6; GABPA; GABPB1; GTF2F1; HCFC1; HDAC6; KDM5B; PHF8; POLR2A; RBBP5; RELA; SIN3A; TAF1; ZNF143 (inferredBy_MotifSimilarity). ERG; ETV2; FLI1 (inferredBy_MotifSimilarity_n_Orthology).	17	1072	CHD9;CTNNBL1;DVL3;EIF3L;EPT1;ERH;G3BP2;HNRNPA2B1;METTL9;PARG;PARVA;PC;RPL10;RPS6KA3;TUBGCP6;UBE2D3;WDR37
500bp	ELF1_w0.005Andtop50perTarget	dbcorrdb__POLR2A__ENCSR000DKT_1__m1	3.06	0.0557	ELF1	*	POLR2A (directAnnotation).	BCLAF1; ELF1; ELF2; ELK1; ELK4; ETV6; GABPA; GABPB1; GTF2F1; PHF8; PML; RELA; SIN3A; SUZ12; TAF1; TAF7 (inferredBy_MotifSimilarity). FLI1 (inferredBy_MotifSimilarity_n_Orthology).	42	4935	ANKRD52;CACNA1C;CDC42SE2;CHD9;CHFR;CLASP1;CTCF;CTNNBL1;DVL3;EIF3L;EPT1;ERH;FANCL;G3BP2;HIVEP2;HNRNPA2B1;KDELR1;METTL9;MYO9B;NEDD4;NMT1;PAM;PAN3;PARG;PARVA;PC;PCCA;POR;PTBP2;RBM47;RPL10;RPS6KA3;SORBS2;SORT1;TBX3;TGOLN2;TUBGCP6;UBE2D3;UBXN4;WDR37;WISP2;XPR1
500bp	ELF1_w0.005Andtop50perTarget	dbcorrdb__POLR2A__ENCSR000EAY_1__m1	3.39	0.0595	ELF1	*	POLR2A (directAnnotation).	BCLAF1; BRF1; E2F1; E2F6; ELF1; ELK1; ELK4; ETS1; ETV1; EZH2; GABPA; GABPB1; GTF2F1; HCFC1; MAX; MXI1; NR2C2; PHF8; PML; SIN3A; SMARCA4; TAF1; XRCC4; ZMIZ1; ZNF274 (inferredBy_MotifSimilarity). ERG; FLI1 (inferredBy_MotifSimilarity_n_Orthology).	5	86	CTNNBL1;ERH;PARG;PC;WDR37
500bp	ELF1_w0.005Andtop50perTarget	dbcorrdb__POLR2A__ENCSR000EXO_1__m1	3.83	0.0646	ELF1	*	POLR2A (directAnnotation).	ELF1; ETS1; GABPA; HCFC1; MXI1; PHF8; PML; TAF1 (inferredBy_MotifSimilarity).	45	4933	ABHD12;C3orf67;C5orf45;CCNY;CCT4;CHD9;CHFR;CLASP1;CTNNBL1;DVL3;EIF3L;EPT1;ERH;G3BP1;G3BP2;HIVEP2;HNRNPA2B1;KDELR1;MARCKSL1;METTL9;MYO9B;NEDD4;NMT1;PAN3;PARG;PARVA;PC;PCCA;RPL10;RPL37A;RPS6KA3;SORBS2;SORT1;TBCA;TBX3;TCF4;TGOLN2;TUBGCP6;UBAC2;UBE2D3;UBXN4;WDR37;XPR1;YARS;ZCCHC17
500bp	ELF1_w0.005Andtop50perTarget	dbcorrdb__POLR2AphosphoS5__ENCSR000BIA_1__m1	3.2	0.0574	ELF1	*		BCLAF1; ELF1; ELF2; ELK1; ELK4; ETS1; ETV6; GABPA; GABPB1; HCFC1; IRF1; KDM5B; PHF8; PML; POLR2A; RBBP5; RELA; SIN3A; SRF; TAF1; ZNF143 (inferredBy_MotifSimilarity). ERG; FLI1 (inferredBy_MotifSimilarity_n_Orthology).	32	3341	C5orf45;CHD9;CHFR;CLASP1;CSNK1G3;CTNNBL1;DVL3;EIF3L;EPT1;ERH;FANCL;G3BP1;G3BP2;HNRNPA2B1;METTL9;MYO9B;NMT1;PAM;PAN3;PAPD7;PARG;PARVA;PC;PCCA;RPL10;RPS6KA3;SORT1;SSR1;TGOLN2;TUBGCP6;UBE2D3;WDR37
500bp	ELF1_w0.005Andtop50perTarget	dbcorrdb__POLR2AphosphoS5__ENCSR000BIF_1__m1	3.04	0.0556	ELF1	*		BCLAF1; EGR1; ELF1; ELF2; ELK1; ELK3; ELK4; ERF; ERG; ETS1; ETV1; ETV2; ETV3; ETV4; ETV5; ETV6; FEV; FLI1; GABPA; GABPB1; HCFC1; KDM5B; MAX; NR2C2; PHF8; PML; POLR2A; RBBP5; RELA; SIN3A; TAF1 (inferredBy_MotifSimilarity). ETS2; ETV3L; ETV7 (inferredBy_MotifSimilarity_n_Orthology).	35	3534	ABHD12;CHD9;CHFR;CLASP1;CSNK1G3;CTNNBL1;DVL3;EIF3L;EPT1;ERH;FANCL;G3BP2;HNRNPA2B1;KDELR1;MARCKSL1;METTL9;MYO9B;NEDD4;NMT1;PAM;PAN3;PAPD7;PARG;PARVA;PC;POR;RPL10;RPS6KA3;SORBS2;TCF4;TGOLN2;TUBGCP6;UBE2D3;WDR37;ZCCHC17
500bp	ELF1_w0.005Andtop50perTarget	dbcorrdb__POLR2AphosphoS5__ENCSR000BOA_1__m1	3.26	0.058	ELF1	*		ELF1; ELF2; ELK1; ELK4; ETV1; ETV6; GABPA; GABPB1; PML; POLR2A; TAF1 (inferredBy_MotifSimilarity). FLI1 (inferredBy_MotifSimilarity_n_Orthology).	6	155	ERH;PARG;PARVA;PC;RPS6KA3;WDR37
500bp	ELF1_w0.005Andtop50perTarget	transfac_pro__M04748	3.84	0.0646	ELF1	*	GABPA (directAnnotation).	ELF1; ELK1; ERG; ETV1; SRF (inferredBy_MotifSimilarity). ELF4; ELK3; ELK4; ETS1; ETV3; ETV6; ETV7; FLI1 (inferredBy_MotifSimilarity_n_Orthology).	16	631	CCNY;CLASP1;EIF3L;ERH;G3BP1;G3BP2;IGF2BP1;MYO9B;NEDD4;NMT1;PARG;PARVA;RBM47;SORT1;UBE2D3;UBXN4
500bp	ELF1_top3sd	taipale_tf_pairs__HOXB2_ELF1_TAATKRNNNNGGAAGTN_CAP_repr	3.49	0.107	ELF1	**	ELF1; HOXB2 (directAnnotation).		6	589	EIF3L;PARVA;RPS6KA3;TGOLN2;UBE2D3;WDR37
500bp	ELF2_w0.005Andtop1sd	cisbp__M0705	3.35	0.0495	ELF2	*	ETV6 (inferredBy_Orthology).	BCLAF1; ELF1; ELF2; ELF4; ELF5; ELK1; ELK3; ELK4; ERF; ERG; ETS1; ETS2; ETV1; ETV2; ETV3; ETV4; ETV5; FEV; FLI1; GABPA; GABPB1; SRF (inferredBy_MotifSimilarity). EHF; ELF3; ETV3L; ETV7; SPDEF; SPIC (inferredBy_MotifSimilarity_n_Orthology).	13	294	ARHGEF7;CCDC77;CDC27;CUL4B;ERBB2;HSPA4;MIDN;PELI2;PTPRD;RPL28;SF1;SLC38A10;TRAF7
500bp	ELF2_w0.005Andtop1sd	cisbp__M0708	3.07	0.047	ELF2	**	ELF2 (inferredBy_Orthology).	EHF; ELF1; ELF3; ELF4; ELF5; ELK1; ERG; ETV1; ETV2; ETV4; ETV6; FLI1; GABPA (inferredBy_MotifSimilarity). ELK4; ERF; ETS1; ETV3; ETV3L; ETV7; SPDEF (inferredBy_MotifSimilarity_n_Orthology).	13	292	ARHGEF7;CCDC77;CDC27;CUL4B;ERBB2;FOXJ3;HSPA4;MIDN;PTPRD;RPL28;SF1;SLC38A10;TRAF7
500bp	ELF2_w0.005Andtop1sd	cisbp__M5423	3.11	0.0473	ELF2	*	ETV4 (directAnnotation).	BCLAF1; ELK1; ELK3; ELK4; ERF; ERG; ETS1; ETS2; ETV1; ETV2; ETV3; ETV5; FEV; FLI1; GABPA; SRF (inferredBy_MotifSimilarity). ELF2; ETV3L; ETV6; ETV7; SPIC (inferredBy_MotifSimilarity_n_Orthology).	19	588	AGPAT3;ARHGEF7;CCDC77;CDC27;CUL4B;DDX5;ELF2;ERBB2;FCHSD2;FOXJ3;FUBP3;HSPA4;KDM5A;PRPF4B;RPL28;SF1;SLC38A10;TAF2;TRAF7
500bp	ELF2_w0.005Andtop1sd	cisbp__M5424	3.23	0.0485	ELF2	*	ETV5 (directAnnotation).	BCLAF1; ELF1; ELF2; ELF4; ELK1; ELK3; ELK4; ERF; ERG; ETS1; ETS2; ETV1; ETV2; ETV3; ETV4; ETV6; FEV; FLI1; GABPA; GABPB1; SPDEF; SRF; TAF1 (inferredBy_MotifSimilarity). ETV3L; ETV7 (inferredBy_MotifSimilarity_n_Orthology).	12	243	AGPAT3;ARHGEF7;CDC27;CUL4B;ERBB2;FUBP3;HSPA4;KDM5A;PRPF4B;RPL28;SLC38A10;TRAF7
500bp	ELF2_w0.005Andtop1sd	dbcorrdb__POLR2A__ENCSR000DKT_1__m1	3.06	0.0469	ELF2	*	POLR2A (directAnnotation).	BCLAF1; ELF1; ELF2; ELK1; ELK4; ETV6; GABPA; GABPB1; GTF2F1; PHF8; PML; RELA; SIN3A; SUZ12; TAF1; TAF7 (inferredBy_MotifSimilarity). FLI1 (inferredBy_MotifSimilarity_n_Orthology).	57	2548	ANKRD11;ANTXR1;ARAF;ARHGAP42;ARHGEF7;B3GALNT2;BTRC;C6orf106;CCDC47;CCDC77;CDC27;CLTC;CUL4B;CYB5D2;DDX5;DYNC2H1;ENOX1;ERBB2;EZR;FCHSD2;FGFR1;FOXJ3;FUBP3;GRAMD1B;GTF3C5;HSPA4;IP6K2;KDM5A;KIF18B;LNPEP;MBTD1;MDM2;MGA;MIDN;MNT;NIPBL;NR3C2;NUTF2;PLCH1;PRDM4;PRPF4B;PRR12;RANGAP1;RBX1;RPL28;SF1;SLC30A7;SLC38A10;SMARCAD1;TAF2;TLK1;TNPO2;TRAF7;TRIM11;VAC14;WDFY3;ZER1
500bp	ELF2_w0.005Andtop1sd	dbcorrdb__POLR2A__ENCSR000FAJ_1__m2	3.03	0.0467	ELF2	*	POLR2A (directAnnotation).	BCLAF1; ELF1; ELF2; ETS1; ETV6; GABPA; HCFC1; PHF8; PML; RELA; SIN3A; TAF1; ZNF143 (inferredBy_MotifSimilarity).	97	4992	AATF;ADD1;AGPAT3;ANKRD11;ARHGAP10;ARHGAP42;ARHGEF7;ARL10;ASH1L;ATG4C;B3GALNT2;BSN;BTRC;C6orf106;CCDC47;CDC27;CDK16;CFL1;CLTC;COQ4;CUL4B;CYFIP1;DDX5;DMXL2;DYNC2H1;EBF3;ENOX1;ERBB2;FGFR1;FOXJ3;GPBP1;GRAMD1B;GYS1;HDAC4;HNRNPR;HOMER1;HSPA4;HSPA5;IP6K2;KALRN;KCNC4;KDM5A;KIAA1217;KIF13A;KLHDC4;LATS2;LEF1;MBTD1;MDM2;MED24;MGA;NEK1;NFATC3;NIPBL;NPAS2;NPTX1;NR3C2;OCRL;PAK1;PLCH1;PPA2;PPP3CA;PRDM4;PRPF40B;…
500bp	ELF2_w0.005Andtop1sd	dbcorrdb__POLR2AphosphoS5__ENCSR000BOA_1__m1	3.03	0.0466	ELF2	*		ELF1; ELF2; ELK1; ELK4; ETV1; ETV6; GABPA; GABPB1; PML; POLR2A; TAF1 (inferredBy_MotifSimilarity). FLI1 (inferredBy_MotifSimilarity_n_Orthology).	63	3090	ANKRD11;ANTXR1;ARHGAP42;ARHGEF7;ATG4C;B3GALNT2;C6orf106;CCDC47;CCDC77;CDC27;CLTC;COQ4;CUL4B;CYB5D2;DDX5;DYNC2H1;ENOX1;ERBB2;EZR;FCHSD2;FGFR1;FOXJ3;FUBP3;GRAMD1B;GTF3C5;HSPA4;HSPA5;KDM5A;KIF18B;KLHDC4;LEF1;LNPEP;MBTD1;MDM2;MGA;MIDN;MIER2;MNT;NIPBL;NR3C2;NUTF2;PRPF4B;PRR12;PTGFRN;RANGAP1;RPL28;RSRC2;SDHC;SF1;SF3A2;SLC30A7;SLC38A10;SMARCAD1;SPSB4;TAF2;TLK1;TNPO2;TRAF7;TRIM11;VAC14;WDFY3;XRN2;ZER1
500bp	ELF2_w0.005Andtop1sd	elemento__ACTTCCG	3.57	0.0515	ELF2	*		EHF; ELF1; ELF2; ELF4; GABPA (inferredBy_MotifSimilarity).	14	314	ARHGEF7;CCDC77;CDC27;CUL4B;ERBB2;FUBP3;GRAMD1B;HSPA4;NIPBL;RPL28;SLC38A10;TAF2;TRAF7;ZER1
500bp	ELF2_w0.005Andtop1sd	hdpi__FLI1	3.29	0.049	ELF2	*	FLI1 (directAnnotation).	ELF1; ELF2; ELF3; ELF4; ELF5; ELK1; ELK3; ETV3; ETV5 (inferredBy_MotifSimilarity). EHF; ETV6 (inferredBy_MotifSimilarity_n_Orthology).	12	237	AGPAT3;ARHGEF7;CDC27;CLTC;CUL4B;ERBB2;FUBP3;HSPA4;RPL28;SLC38A10;TAF2;TRAF7
500bp	ELF2_w0.005Andtop1sd	homer__HACTTCCGGY_Elk1	3.22	0.0484	ELF2	*	ELK1 (directAnnotation).	BCLAF1; EGR1; ELF1; ELF2; ELF4; ELK3; ELK4; ERF; ERG; ETS1; ETS2; ETV1; ETV2; ETV3; ETV4; ETV5; ETV6; FEV; FLI1; GABPA; GABPB1; PML; POLR2A; SRF; TAF1 (inferredBy_MotifSimilarity). ETV3L; ETV7 (inferredBy_MotifSimilarity_n_Orthology).	10	185	AGPAT3;ARHGEF7;CDC27;CUL4B;ERBB2;HSPA4;KDM5A;RPL28;SLC38A10;TRAF7
500bp	ELF2_w0.005Andtop1sd	homer__NRYTTCCGGH_Fli1	3.11	0.0474	ELF2	*	FLI1 (inferredBy_Orthology).	BCLAF1; EGR1; ELF1; ELF2; ELF4; ELK1; ELK3; ELK4; ERF; ERG; ETS1; ETS2; ETV1; ETV2; ETV3; ETV4; ETV5; ETV6; FEV; GABPA; GABPB1; GATA2; HCFC1; PML; POLR2A; SRF; TAF1 (inferredBy_MotifSimilarity). ETV3L; ETV7 (inferredBy_MotifSimilarity_n_Orthology).	16	421	AGPAT3;ARHGEF7;CCDC77;CDC27;CUL4B;ERBB2;FCHSD2;FUBP3;HSPA4;KDM5A;MIDN;PELI2;RPL28;SF1;SLC38A10;TRAF7
500bp	ELF2_w0.005Andtop1sd	homer__NRYTTCCGGY_Elk4	3.34	0.0494	ELF2	*	ELK4 (directAnnotation).	BCLAF1; ELF1; ELF2; ELF4; ELK1; ELK3; ERF; ERG; ETS1; ETS2; ETV1; ETV2; ETV3; ETV4; ETV5; ETV6; ETV7; FEV; FLI1; GABPA; GABPB1; SRF; TAF1 (inferredBy_MotifSimilarity). ETV3L (inferredBy_MotifSimilarity_n_Orthology).	15	325	AGPAT3;ARHGEF7;CCDC77;CDC27;CUL4B;ERBB2;FCHSD2;FOXJ3;FUBP3;HSPA4;KDM5A;PRPF4B;RPL28;SLC38A10;TRAF7
500bp	ELF2_w0.005Andtop1sd	taipale__ETV4_DBD_ACCGGAAGTN	3.1	0.0472	ELF2	*	ETV4 (directAnnotation).	BCLAF1; ELK1; ELK3; ELK4; ERF; ERG; ETS1; ETS2; ETV1; ETV2; ETV3; ETV5; FEV; FLI1; GABPA; SRF (inferredBy_MotifSimilarity). ELF1; ELF2; ETV3L; ETV6; ETV7; SPIC (inferredBy_MotifSimilarity_n_Orthology).	19	580	AGPAT3;ARHGEF7;CCDC77;CDC27;CUL4B;DDX5;ELF2;ERBB2;FCHSD2;FOXJ3;FUBP3;HSPA4;KDM5A;PRPF4B;RPL28;SF1;SLC38A10;TAF2;TRAF7
500bp	ELF2_w0.005Andtop1sd	taipale__ETV5_DBD_ACCGGAWGYN	3.18	0.0479	ELF2	*	ETV5 (directAnnotation).	BCLAF1; ELF1; ELK1; ELK3; ELK4; ERF; ERG; ETS1; ETS2; ETV1; ETV2; ETV3; ETV4; ETV6; FEV; FLI1; GABPA; GABPB1; SPDEF; SRF; TAF1 (inferredBy_MotifSimilarity). ELF2; ETV3L; ETV7 (inferredBy_MotifSimilarity_n_Orthology).	12	263	AGPAT3;ARHGEF7;CDC27;CUL4B;ERBB2;FUBP3;HSPA4;KDM5A;PRPF4B;RPL28;SLC38A10;TRAF7
500bp	ELF2_w0.005Andtop1sd	transfac_pro__M01214	3.23	0.0484	ELF2	*	ELF3 (directAnnotation).	EHF; ELF1; ELF2; ELF4; ELF5; ELK3; ETV6; ETV7 (inferredBy_MotifSimilarity). ETV5 (inferredBy_MotifSimilarity_n_Orthology).	19	557	AGPAT3;ARHGEF7;CCDC77;CDC27;CLTC;CUL4B;ELF2;ERBB2;FCHSD2;FOXJ3;FUBP3;HSPA4;KDM5A;MIDN;PELI2;SF1;SLC38A10;TAF2;TRAF7
500bp	ELF2_w0.005Andtop1sd	transfac_pro__M01976	3.39	0.0499	ELF2	**	ELF2 (inferredBy_Orthology).	EHF; ELF1; ELF3; ELF4; ELF5; ELK1; ELK3; ELK4; ERF; ERG; ETS1; ETS2; ETV1; ETV2; ETV3; ETV4; ETV5; ETV6; ETV7; FEV; FLI1; GABPA; NR2C2; SPDEF (inferredBy_MotifSimilarity). ETV3L (inferredBy_MotifSimilarity_n_Orthology).	15	336	AGPAT3;ARHGEF7;CCDC77;CDC27;CUL4B;ERBB2;FOXJ3;FUBP3;HSPA4;KDM5A;PRPF4B;RPL28;SLC38A10;TRAF7;ZER1
500bp	ELF2_w0.005Andtop1sd	transfac_pro__M01977	3.49	0.0508	ELF2	*	ELF3 (inferredBy_Orthology).	EHF; ELF1; ELF2; ELF4; ELF5; ELK3; ELK4; ETS2; ETV2; ETV6; ETV7; GABPA (inferredBy_MotifSimilarity). ERF; ETS1; ETV3; ETV3L; ETV5 (inferredBy_MotifSimilarity_n_Orthology).	20	554	AGPAT3;ARHGEF7;CCDC77;CDC27;CLTC;CUL4B;ELF2;ERBB2;FCHSD2;FOXJ3;FUBP3;HSPA4;KDM5A;MIDN;PELI2;PRPF4B;SF1;SLC38A10;TAF2;TRAF7
500bp	ELF2_w0.005Andtop1sd	transfac_pro__M01983	3.03	0.0466	ELF2	*	ELK4 (inferredBy_Orthology).	BCLAF1; ELF1; ELF2; ELF5; ELK1; ELK3; ERF; ERG; ETS1; ETS2; ETV1; ETV2; ETV3; ETV4; ETV5; ETV6; FEV; FLI1; GABPA; GABPB1; SPDEF; SRF (inferredBy_MotifSimilarity). ETV3L; ETV7 (inferredBy_MotifSimilarity_n_Orthology).	15	410	ARHGEF7;CCDC77;CDC27;CUL4B;ERBB2;FCHSD2;FOXJ3;FUBP3;HSPA4;KDM5A;PRPF4B;RPL28;SLC38A10;TRAF7;ZER1
500bp	ELF2_w0.005Andtop1sd	transfac_pro__M01992	3.05	0.0468	ELF2	*	ETV5 (inferredBy_Orthology).	BCLAF1; EHF; ELF1; ELF2; ELF3; ELF4; ELF5; ELK1; ELK3; ELK4; ERF; ERG; ETS1; ETS2; ETV1; ETV2; ETV3; ETV4; ETV6; ETV7; FEV; FLI1; GABPA; GABPB1; SPDEF; SRF (inferredBy_MotifSimilarity). ETV3L; SPIC (inferredBy_MotifSimilarity_n_Orthology).	17	508	AGPAT3;ARHGEF7;CCDC77;CDC27;CUL4B;ERBB2;FCHSD2;FOXJ3;FUBP3;HSPA4;KDM5A;PRPF4B;SF1;SLC38A10;TAF2;TRAF7;ZER1
500bp	ELF2_w0.005Andtop1sd	transfac_pro__M02052	3.75	0.0532	ELF2	*	EHF (directAnnotation).	ELF1; ELF2; ELF3; ELF4; ELF5; ETV6; ETV7 (inferredBy_MotifSimilarity). ETV5 (inferredBy_MotifSimilarity_n_Orthology).	22	590	AGPAT3;ARHGEF7;CCDC77;CDC27;CLTC;CUL4B;ELF2;ERBB2;FCHSD2;FOXJ3;FUBP3;HSPA4;KDM5A;MBTD1;MIDN;NR3C2;PELI2;PRPF4B;SLC38A10;TAF2;TRAF7;ZER1
500bp	ELF2_w0.005Andtop1sd	transfac_pro__M02056	3.48	0.0507	ELF2	*	ELF4 (directAnnotation).	EHF; ELF1; ELF2; ELF3; ELF5; ELK3; ELK4; ETS1; ETS2; ETV2; ETV6; ETV7; FLI1; GABPA (inferredBy_MotifSimilarity). ERF; ETV1; ETV3; ETV3L; ETV5; FEV (inferredBy_MotifSimilarity_n_Orthology).	16	389	AGPAT3;ARHGEF7;CCDC77;CDC27;CUL4B;ERBB2;FCHSD2;FOXJ3;FUBP3;HSPA4;KDM5A;PRPF4B;RPL28;SLC38A10;TRAF7;ZER1
500bp	ELF2_w0.005Andtop1sd	transfac_pro__M02059	3.17	0.0479	ELF2	*	ELK1 (directAnnotation).	BCLAF1; ELF1; ELF5; ELK3; ELK4; ERF; ERG; ETS1; ETS2; ETV1; ETV2; ETV3; ETV4; ETV5; ETV6; FEV; FLI1; GABPA; GABPB1; SRF (inferredBy_MotifSimilarity). ELF2; ELF4; ETV3L; ETV7 (inferredBy_MotifSimilarity_n_Orthology).	18	524	AGPAT3;ARHGEF7;CCDC77;CDC27;CUL4B;DDX5;ERBB2;FCHSD2;FOXJ3;FUBP3;HSPA4;KDM5A;PRPF4B;RPL28;SLC38A10;TAF2;TRAF7;ZER1
500bp	ELF2_w0.005Andtop1sd	transfac_pro__M02060	3	0.0464	ELF2	*	ELK3 (directAnnotation).	BCLAF1; ELF1; ELF5; ELK1; ELK4; ERF; ERG; ETS1; ETS2; ETV1; ETV2; ETV3; ETV4; ETV5; FEV; FLI1; GABPA; GABPB1; SRF (inferredBy_MotifSimilarity). ELF2; ETV3L; ETV6; ETV7 (inferredBy_MotifSimilarity_n_Orthology).	13	324	AGPAT3;ARHGEF7;CCDC77;CDC27;CUL4B;ERBB2;FOXJ3;FUBP3;HSPA4;KDM5A;PRPF4B;SLC38A10;TRAF7
500bp	ELF2_w0.005Andtop1sd	transfac_pro__M02069	3.19	0.048	ELF2	*	ETV5 (directAnnotation).	BCLAF1; ELF1; ELF2; ELF5; ELK1; ELK3; ELK4; ERF; ERG; ETS1; ETS2; ETV1; ETV2; ETV3; ETV4; ETV6; FEV; FLI1; GABPA; GABPB1; SPDEF; SRF (inferredBy_MotifSimilarity). EHF; ETV3L; ETV7; SPIC (inferredBy_MotifSimilarity_n_Orthology).	17	487	AGPAT3;ARHGEF7;CCDC77;CDC27;CUL4B;ERBB2;FCHSD2;FOXJ3;FUBP3;HSPA4;KDM5A;PRPF4B;RPL28;SLC38A10;TAF2;TRAF7;ZER1
500bp	ELF2_w0.005Andtop1sd	transfac_pro__M08913	3.06	0.0469	ELF2	*	FLI1 (directAnnotation).	BCLAF1; ELF1; ELF4; ELK1; ELK3; ELK4; ERF; ERG; ETS1; ETS2; ETV1; ETV2; ETV3; ETV4; ETV5; ETV6; FEV; GABPA; GABPB1; SRF (inferredBy_MotifSimilarity). ELF2; ETV3L; ETV7 (inferredBy_MotifSimilarity_n_Orthology).	14	336	AGPAT3;ARHGEF7;CCDC77;CDC27;CUL4B;ERBB2;FUBP3;HSPA4;KDM5A;PRPF4B;RPL28;SF1;SLC38A10;TRAF7
500bp	ELF2_top5perTarget	cisbp__M0711	3.56	0.103	ELF2	*		BCLAF1; EHF; ELF1; ELF2; ELF3; ELF4; ELF5; ELK1; ELK3; ELK4; ERF; ERG; ETS1; ETS2; ETV1; ETV2; ETV3; ETV4; ETV5; FEV; FLI1; GABPA; GABPB1; SRF (inferredBy_MotifSimilarity). ETV3L; ETV6; ETV7 (inferredBy_MotifSimilarity_n_Orthology).	8	1891	ACVR2B;CDC27;DBN1;ELF2;ERBB2;GTF3C5;WWC1;ZER1
500bp	ELF2_top5perTarget	cisbp__M0713	3.55	0.103	ELF2	*	ERF; ETV3; ETV3L (inferredBy_Orthology).	BCLAF1; EHF; ELF1; ELF2; ELF3; ELF4; ELF5; ELK1; ELK3; ELK4; ERG; ETS1; ETS2; ETV1; ETV2; ETV4; ETV5; FEV; FLI1; GABPA; GABPB1; SRF (inferredBy_MotifSimilarity). ETV6; ETV7 (inferredBy_MotifSimilarity_n_Orthology).	8	1940	ACVR2B;CDC27;DBN1;ELF2;ERBB2;GTF3C5;WWC1;ZER1
500bp	ELF2_top5perTarget	cisbp__M1891	3.03	0.0906	ELF2	*	GABPA (inferredBy_Orthology).	BCLAF1; EGR1; ELF1; ELF2; ELK1; ELK3; ELK4; ETS1; ETV1; ETV3; GABPB1; HCFC1; PHF8; PML; POLR2A; SIN3A; SRF; TAF1 (inferredBy_MotifSimilarity). ERF; ERG; ETV2; ETV3L; ETV4; ETV5; FLI1 (inferredBy_MotifSimilarity_n_Orthology).	3	275	CDC27;ERBB2;ZER1
500bp	ELF2_top5perTarget	cisbp__M4522	3.3	0.0969	ELF2	*	ELK4 (directAnnotation).	BCLAF1; EGR1; ELF1; ELF2; ELF4; ELK1; ELK3; ERG; ETS1; ETV1; ETV3; ETV4; FEV; GABPA; GABPB1; HCFC1; NR2C2; PHF8; PML; POLR2A; SIN3A; SRF; TAF1 (inferredBy_MotifSimilarity). ERF; ETS2; ETV2; ETV3L; ETV5; FLI1 (inferredBy_MotifSimilarity_n_Orthology).	3	231	CDC27;ERBB2;ZER1
500bp	ELF2_top5perTarget	cisbp__M4539	3.05	0.0912	ELF2	*	ELK4 (directAnnotation).	BCLAF1; EGR1; ELF1; ELF2; ELF4; ELK1; ELK3; ERF; ERG; ETS1; ETV1; ETV2; ETV3; ETV4; ETV5; FEV; FLI1; GABPA; GABPB1; HCFC1; PHF8; POLR2A; SIN3A; SRF; TAF1 (inferredBy_MotifSimilarity). ETS2; ETV3L; ETV6; ETV7 (inferredBy_MotifSimilarity_n_Orthology).	2	60	CDC27;ERBB2
500bp	ELF2_top5perTarget	cisbp__M4936	3.08	0.0918	ELF2	**	ELF1; ELF2; ELF4 (inferredBy_Orthology).	EHF; ELF3; ELF5 (inferredBy_MotifSimilarity). ERF; ETV3; ETV3L (inferredBy_MotifSimilarity_n_Orthology).	7	982	ACVR2B;DBN1;ERBB2;GTF3C5;TRIM2;WWC1;ZER1
500bp	ELF2_top5perTarget	cisbp__M4951	4.46	0.124	ELF2	*	FEV (inferredBy_Orthology).	ELF1; ELF2; ELF4; ELK4; ERF; ERG; ETS1; ETV1; ETV2; FLI1; GABPA (inferredBy_MotifSimilarity). ELK3; ETS2; ETV3; ETV3L (inferredBy_MotifSimilarity_n_Orthology).	4	271	CDC27;ERBB2;WWC1;ZER1
500bp	ELF2_top5perTarget	cisbp__M4952	3.15	0.0935	ELF2	*	ETV1; ETV4; ETV5 (inferredBy_Orthology).	BCLAF1; ELF1; ELF2; ELK1; ELK3; ELK4; ERF; ERG; ETS1; ETS2; ETV2; ETV3; FEV; FLI1; GABPA; GABPB1; SRF (inferredBy_MotifSimilarity). ETV3L; ETV6; ETV7 (inferredBy_MotifSimilarity_n_Orthology).	3	228	CDC27;ERBB2;ZER1
500bp	ELF2_top5perTarget	cisbp__M5157	3.54	0.103	ELF2	*	ETV2 (inferredBy_Orthology).	ELK1; ELK3; ELK4; ERF; ERG; ETS1; ETS2; ETV1; ETV3; ETV4; ETV5; FEV; FLI1; GABPA (inferredBy_MotifSimilarity). ELF2; ELF4; ETV3L; ETV6; ETV7 (inferredBy_MotifSimilarity_n_Orthology).	4	424	CDC27;ELF2;ERBB2;ZER1
500bp	ELF2_top5perTarget	cisbp__M5376	3.32	0.0973	ELF2	*	ELF3 (directAnnotation).	EHF; ELF1; ELF2; ELF4; ELF5 (inferredBy_MotifSimilarity). ERF; ETV3; ETV3L; ETV6; ETV7 (inferredBy_MotifSimilarity_n_Orthology).	4	354	ACVR2B;CDC27;ERBB2;ZER1
500bp	ELF2_top5perTarget	cisbp__M5422	3.15	0.0934	ELF2	*	ETV3 (directAnnotation).	BCLAF1; EGR1; ELF1; ELF2; ELK1; ELK3; ELK4; ERF; ERG; ETS1; ETS2; ETV1; ETV2; ETV4; ETV5; FEV; FLI1; GABPA; GABPB1; SRF (inferredBy_MotifSimilarity). ETV3L; ETV6; ETV7 (inferredBy_MotifSimilarity_n_Orthology).	3	288	CDC27;ERBB2;ZER1
500bp	ELF2_top5perTarget	cisbp__M5475	3.25	0.0959	ELF2	*	GABPA (directAnnotation).	BCLAF1; ELF1; ELF2; ELF5; ELK1; ELK3; ELK4; ERF; ERG; ETS1; ETS2; ETV1; ETV2; ETV3; ETV4; ETV5; ETV6; FEV; FLI1; GABPB1; SRF (inferredBy_MotifSimilarity). ETV3L; ETV7 (inferredBy_MotifSimilarity_n_Orthology).	3	246	CDC27;ERBB2;ZER1
500bp	ELF2_top5perTarget	cisbp__M6203	3.5	0.102	ELF2	*	ELF1 (directAnnotation).	BCLAF1; EGR1; ELF2; ELF4; ELF5; ELK1; ELK3; ELK4; EP300; ERF; ERG; ETS1; ETS2; ETV1; ETV2; ETV3; ETV4; ETV5; ETV6; FEV; FLI1; GABPA; GABPB1; GATA2; HCFC1; POLR2A; RELA; SRF; TAF1 (inferredBy_MotifSimilarity). ETV3L; ETV7 (inferredBy_MotifSimilarity_n_Orthology).	3	169	CDC27;ELF2;ERBB2
500bp	ELF2_top5perTarget	flyfactorsurvey__Ets65A_SANGER_10_FBgn0005658	3.96	0.112	ELF2	*	FEV (inferredBy_Orthology).	ELF1; ELF2; ELF4; ELK4; ERF; ERG; ETS1; ETV1; ETV2; FLI1; GABPA (inferredBy_MotifSimilarity). ELK3; ETS2; ETV3; ETV3L (inferredBy_MotifSimilarity_n_Orthology).	4	343	CDC27;ERBB2;WWC1;ZER1
500bp	ELF2_top5perTarget	flyfactorsurvey__Ets96B_SANGER_5_FBgn0039225	3.15	0.0936	ELF2	*	ETV1; ETV4; ETV5 (inferredBy_Orthology).	BCLAF1; ELF1; ELF2; ELK1; ELK3; ELK4; ERF; ERG; ETS1; ETS2; ETV2; ETV3; FEV; FLI1; GABPA; GABPB1; SRF (inferredBy_MotifSimilarity). ETV3L; ETV6; ETV7 (inferredBy_MotifSimilarity_n_Orthology).	3	280	CDC27;ERBB2;ZER1
500bp	ELF2_top5perTarget	flyfactorsurvey__pnt_SANGER_5_FBgn0003118	3.37	0.0985	ELF2	*	ETV2 (inferredBy_Orthology).	ELK1; ELK3; ELK4; ERF; ERG; ETS1; ETS2; ETV1; ETV3; ETV4; ETV5; FEV; FLI1; GABPA (inferredBy_MotifSimilarity). ELF2; ELF4; ETV3L; ETV6; ETV7 (inferredBy_MotifSimilarity_n_Orthology).	4	459	CDC27;ELF2;ERBB2;ZER1
500bp	ELF2_top5perTarget	hocomoco__ELK4_HUMAN.H11MO.0.A	3.24	0.0957	ELF2	*	ELK4 (directAnnotation).	BCLAF1; EGR1; ELF1; ELF2; ELF4; ELK1; ELK3; ERF; ERG; ETS1; ETS2; ETV1; ETV2; ETV3; ETV4; ETV5; FEV; FLI1; GABPA; GABPB1; HCFC1; PHF8; PML; POLR2A; SIN3A; SRF; TAF1 (inferredBy_MotifSimilarity). ETV3L; ETV6; ETV7 (inferredBy_MotifSimilarity_n_Orthology).	3	166	CDC27;ERBB2;ZER1
500bp	ELF2_top5perTarget	jaspar__MA0076.2	3.02	0.0905	ELF2	*	ELK4 (directAnnotation).	BCLAF1; EGR1; ELF1; ELF2; ELF4; ELK1; ELK3; ERF; ERG; ETS1; ETS2; ETV1; ETV2; ETV3; ETV4; ETV5; FEV; FLI1; GABPA; GABPB1; HCFC1; PHF8; PML; POLR2A; SIN3A; SRF; TAF1 (inferredBy_MotifSimilarity). ETV3L; ETV6; ETV7 (inferredBy_MotifSimilarity_n_Orthology).	3	235	CDC27;ERBB2;ZER1
500bp	ELF2_top5perTarget	jaspar__MA0916.1	3.6	0.104	ELF2	*	ERF; ETV3; ETV3L (inferredBy_Orthology).	BCLAF1; EHF; ELF1; ELF2; ELF3; ELF4; ELF5; ELK1; ELK3; ELK4; ERG; ETS1; ETS2; ETV1; ETV2; ETV4; ETV5; FEV; FLI1; GABPA; GABPB1; SRF (inferredBy_MotifSimilarity). ETV6; ETV7 (inferredBy_MotifSimilarity_n_Orthology).	8	1870	ACVR2B;CDC27;DBN1;ELF2;ERBB2;GTF3C5;WWC1;ZER1
500bp	ELF2_top5perTarget	taipale__ELF1_DBD_AACCCGGAAGTN	3.07	0.0916	ELF2	*	ELF1 (directAnnotation).	EGR1; EHF; ELF2; ELF3; ELF4; ELF5; ELK1; ELK3; ETV6 (inferredBy_MotifSimilarity). ERF; ETV3; ETV3L; ETV7 (inferredBy_MotifSimilarity_n_Orthology).	7	1535	ACVR2B;CDC27;ELF2;ERBB2;GTF3C5;WWC1;ZER1
500bp	ELF2_top5perTarget	taipale__ELF3_DBD_WACCCGGAAGTA	3	0.09	ELF2	*	ELF3 (directAnnotation).	EHF; ELF1; ELF2; ELF4; ELF5 (inferredBy_MotifSimilarity). ERF; ETV3; ETV3L; ETV6; ETV7 (inferredBy_MotifSimilarity_n_Orthology).	4	489	ACVR2B;CDC27;ERBB2;ZER1
500bp	ELF2_top5perTarget	taipale__ELF3_full_NACCCGGAAGTAN	3.47	0.101	ELF2	*	ELF3 (directAnnotation).	EHF; ELF1; ELF2; ELF4; ELF5 (inferredBy_MotifSimilarity). ERF; ETV3; ETV3L; ETV6; ETV7 (inferredBy_MotifSimilarity_n_Orthology).	4	307	ACVR2B;CDC27;ERBB2;ZER1
500bp	ELF2_top5perTarget	taipale__ETV3_DBD_ACCGGAAGTN	3.14	0.0933	ELF2	*	ETV3 (directAnnotation).	BCLAF1; EGR1; ELF1; ELF2; ELK1; ELK3; ELK4; ERF; ERG; ETS1; ETS2; ETV1; ETV2; ETV4; ETV5; ETV6; FEV; FLI1; GABPA; GABPB1; SRF (inferredBy_MotifSimilarity). ETV3L; ETV7 (inferredBy_MotifSimilarity_n_Orthology).	3	294	CDC27;ERBB2;ZER1
500bp	ELF2_top5perTarget	taipale__GABPA_full_ACCGGAAGTN_repr	3.2	0.0946	ELF2	*	GABPA (directAnnotation).	BCLAF1; ELF1; ELF2; ELF4; ELF5; ELK1; ELK3; ELK4; ERF; ERG; ETS1; ETS2; ETV1; ETV2; ETV3; ETV4; ETV5; ETV6; FEV; FLI1; GABPB1; SRF (inferredBy_MotifSimilarity). ETV3L; ETV7 (inferredBy_MotifSimilarity_n_Orthology).	3	239	CDC27;ERBB2;ZER1
500bp	ELF2_top5perTarget	taipale_cyt_meth__ELK1_NACCGGAAGTN_FL_meth	3.29	0.0968	ELF2	*	ELK1 (directAnnotation).	BCLAF1; EGR1; ELF1; ELF2; ELK3; ELK4; ERF; ERG; ETS1; ETS2; ETV1; ETV2; ETV3; ETV4; ETV5; ETV6; FEV; FLI1; GABPA; GABPB1; PHF8; PML; POLR2A; SRF; TAF1 (inferredBy_MotifSimilarity). ETV3L; ETV7; SPIC (inferredBy_MotifSimilarity_n_Orthology).	3	226	CDC27;ELF2;ERBB2
500bp	ELF2_top5perTarget	taipale_cyt_meth__ERG_NACMGGAARTN_FL_meth	3.15	0.0935	ELF2	*	ERG (directAnnotation).	ELF1; ELK1; ELK3; ELK4; ERF; ETS1; ETS2; ETV1; ETV2; ETV3; ETV4; ETV5; FEV; FLI1; GABPA; GABPB1; GATA2; SRF (inferredBy_MotifSimilarity). ELF2; ELF4; ETV3L; ETV6; ETV7 (inferredBy_MotifSimilarity_n_Orthology).	3	260	CDC27;ELF2;ERBB2
500bp	ELF2_top5perTarget	taipale_cyt_meth__ETV4_NRCMGGAAGTN_eDBD_meth	3.32	0.0973	ELF2	*	ETV4 (directAnnotation).	BCLAF1; ELF1; ELF2; ELF4; ELK1; ELK3; ELK4; ERF; ERG; ETS1; ETS2; ETV1; ETV2; ETV3; ETV5; ETV6; FEV; FLI1; GABPA; GABPB1; POLR2A; SRF (inferredBy_MotifSimilarity). ETV3L; ETV7 (inferredBy_MotifSimilarity_n_Orthology).	3	189	CDC27;ELF2;ERBB2
500bp	ELF2_top5perTarget	taipale_cyt_meth__ETV4_NRCMGGAAGTN_FL_meth	3.17	0.094	ELF2	*	ETV4 (directAnnotation).	BCLAF1; ELF1; ELF2; ELF4; ELK1; ELK3; ELK4; ERF; ERG; ETS1; ETS2; ETV1; ETV2; ETV3; ETV5; FEV; FLI1; GABPA; GABPB1; POLR2A; SRF (inferredBy_MotifSimilarity). ETV3L; ETV6; ETV7 (inferredBy_MotifSimilarity_n_Orthology).	2	64	CDC27;ERBB2
500bp	ELF2_top5perTarget	taipale_cyt_meth__FEV_NACMGGAAGTN_eDBD_meth	3.23	0.0954	ELF2	*	FEV (directAnnotation).	BCLAF1; EGR1; ELF1; ELF2; ELF4; ELK1; ELK3; ELK4; ERF; ERG; ETS1; ETS2; ETV1; ETV2; ETV3; ETV4; ETV5; ETV6; FLI1; GABPA; GABPB1; POLR2A; SRF (inferredBy_MotifSimilarity). ETV3L; ETV7 (inferredBy_MotifSimilarity_n_Orthology).	3	239	CDC27;ELF2;ERBB2
500bp	ELF2_top5perTarget	taipale_cyt_meth__FLI1_NACMGGAARTN_eDBD_meth	3.3	0.097	ELF2	*	FLI1 (directAnnotation).	ELF1; ELK1; ELK3; ELK4; ERG; ETS1; ETS2; ETV1; ETV2; ETV4; ETV5; FEV; GABPA; SRF (inferredBy_MotifSimilarity). ELF2; ELF4; ERF; ETV3; ETV3L; ETV6 (inferredBy_MotifSimilarity_n_Orthology).	3	244	CDC27;ELF2;ERBB2
500bp	ELF2_top5perTarget	taipale_cyt_meth__GABPA_NACCGGAAGTN_eDBD	3.05	0.0913	ELF2	*	GABPA (directAnnotation).	BCLAF1; EGR1; ELF1; ELF2; ELF4; ELK1; ELK3; ELK4; ERF; ERG; ETS1; ETS2; ETV1; ETV2; ETV3; ETV4; ETV5; ETV6; FEV; FLI1; GABPB1; PML; POLR2A; SRF; TAF1 (inferredBy_MotifSimilarity). ETV3L; ETV7 (inferredBy_MotifSimilarity_n_Orthology).	2	56	CDC27;ERBB2
500bp	ELF2_top5perTarget	taipale_cyt_meth__GABPA_NACMGGAAGTN_eDBD_meth	3.18	0.0943	ELF2	*	GABPA (directAnnotation).	BCLAF1; ELF1; ELF2; ELF4; ELF5; ELK1; ELK3; ELK4; ERF; ERG; ETS1; ETS2; ETV1; ETV2; ETV3; ETV4; ETV5; ETV6; FEV; FLI1; GABPB1; POLR2A; SRF (inferredBy_MotifSimilarity). ETV3L; ETV7 (inferredBy_MotifSimilarity_n_Orthology).	2	51	CDC27;ERBB2
500bp	ELF2_top5perTarget	taipale_cyt_meth__SPDEF_NAMCCGGATGTN_eDBD	3.16	0.0938	ELF2	*	SPDEF (directAnnotation).	ELF2; ELF5; ETS2; ETV5 (inferredBy_MotifSimilarity). ETS1; ETV1 (inferredBy_MotifSimilarity_n_Orthology).	3	234	ACVR2B;CDC27;ERBB2
500bp	ELF2_top5perTarget	taipale_cyt_meth__SPDEF_NAMCCGGATGTN_FL	3.48	0.101	ELF2	*	SPDEF (directAnnotation).	ELF1; ELF2; ELF5; ETS1; ETS2; ETV5 (inferredBy_MotifSimilarity). ETV1 (inferredBy_MotifSimilarity_n_Orthology).	3	172	ACVR2B;CDC27;ERBB2
500bp	ELF2_top5perTarget	transfac_pro__M01974	3.36	0.0984	ELF2	*	EHF (inferredBy_Orthology).	ELF1; ELF2; ELF3; ELF4; ELF5; ELK3; ETV2; ETV5; ETV6; ETV7 (inferredBy_MotifSimilarity). ERF; ETV3; ETV3L (inferredBy_MotifSimilarity_n_Orthology).	6	852	ACVR2B;CDC27;ELF2;ERBB2;NR3C2;ZER1
500bp	ELF2_top5perTarget	transfac_pro__M01975	3.84	0.109	ELF2	*	ELF1 (inferredBy_Orthology).	EHF; ELF2; ELF3; ELF4; ELF5; ELK3; ELK4; ERF; ERG; ETS1; ETS2; ETV1; ETV2; ETV4; ETV5; ETV6; ETV7; FEV; FLI1; GABPA (inferredBy_MotifSimilarity). ELK1; ETV3; ETV3L (inferredBy_MotifSimilarity_n_Orthology).	8	1989	ACVR2B;CDC27;ELF2;ERBB2;GTF3C5;NR3C2;WWC1;ZER1
500bp	ELF2_top5perTarget	transfac_pro__M01979	3.38	0.0989	ELF2	*		EGR1; EHF; ELF1; ELF2; ELF3; ELF4; ELF5; ELK3; ETV6; ETV7 (inferredBy_MotifSimilarity). ERF; ETV3; ETV3L (inferredBy_MotifSimilarity_n_Orthology).	8	1731	ACVR2B;CDC27;ELF2;ERBB2;GTF3C5;NR3C2;WWC1;ZER1
500bp	ELF2_top5perTarget	transfac_pro__M01980	3.93	0.112	ELF2	*	ELF5 (inferredBy_Orthology).	EHF; ELF1; ELF2; ELF3; ELF4; ETV6; ETV7 (inferredBy_MotifSimilarity). ETV5 (inferredBy_MotifSimilarity_n_Orthology).	6	669	ACVR2B;CDC27;ELF2;ERBB2;NR3C2;ZER1
500bp	ELF2_top5perTarget	transfac_pro__M02053	3.44	0.1	ELF2	*	ELF1 (directAnnotation).	EHF; ELF2; ELF3; ELF4; ELF5; ELK3; ELK4; ERF; ERG; ETS1; ETS2; ETV2; ETV5; ETV6; ETV7; FEV; FLI1; GABPA (inferredBy_MotifSimilarity). ELK1; ETV1; ETV3; ETV3L (inferredBy_MotifSimilarity_n_Orthology).	8	1617	ACVR2B;CDC27;ELF2;ERBB2;GTF3C5;NR3C2;WWC1;ZER1
500bp	ELF2_top5perTarget	transfac_pro__M02054	3.48	0.101	ELF2	**	ELF2 (directAnnotation).	EHF; ELF1; ELF3; ELF4; ELF5; ELK3; ELK4; ERF; ETS2; ETV2; ETV5; ETV6; ETV7; FEV; FLI1; NR2C2; SPDEF (inferredBy_MotifSimilarity). ELK1; ETS1; ETV1; ETV3; ETV3L (inferredBy_MotifSimilarity_n_Orthology).	8	1870	ACVR2B;CDC27;ELF2;ERBB2;GTF3C5;NR3C2;WWC1;ZER1
500bp	ELF2_top5perTarget	transfac_pro__M02057	3.81	0.109	ELF2	*	ELF5 (directAnnotation).	EHF; ELF1; ELF2; ELF3; ELF4; ETV6; ETV7 (inferredBy_MotifSimilarity).	4	389	CDC27;ELF2;ERBB2;NR3C2
500bp	ELF2_top5perTarget	transfac_pro__M02071	3.04	0.091	ELF2	*	ETV7 (directAnnotation).	EHF; ELF1; ELF2; ELF3; ELF4; ELF5; ELK4; ETV2; ETV6; NR2C2 (inferredBy_MotifSimilarity). ETV5 (inferredBy_MotifSimilarity_n_Orthology).	6	773	CDC27;ELF2;ERBB2;NR3C2;WWC1;ZER1
500bp	ELF2_top5perTarget	transfac_pro__M02075	3.47	0.101	ELF2	*	SPDEF (directAnnotation).	ELF2; ETS1; ETS2; ETV2; ETV5; FEV (inferredBy_MotifSimilarity). ELK1; ELK4; ETV1 (inferredBy_MotifSimilarity_n_Orthology).	4	536	ACVR2B;CDC27;ERBB2;ZER1
500bp	ELF2_top5perTarget	transfac_pro__M04832	3.27	0.0964	ELF2	*	EGR1 (directAnnotation).	ELF1; ELF2; ELF4; ELK1; ELK3; ELK4; ERF; ERG; ETS1; ETV1; ETV2; ETV3; ETV5; ETV6; FEV; GABPA; GABPB1; HCFC1; POLR2A; SRF; TAF1 (inferredBy_MotifSimilarity). FLI1 (inferredBy_MotifSimilarity_n_Orthology).	3	153	ELF2;ERBB2;ZER1
500bp	ELF2_top50perTarget	transfac_pro__M01993	3.19	0.0459	ELF2	*	ETV6 (inferredBy_Orthology).	EGR1; EHF; ELF1; ELF2; ELF3; ELF4; ELF5; ELK3; ETV7; NR2C2; STAT1 (inferredBy_MotifSimilarity).	14	299	AGPAT3;ARHGEF7;CCDC77;CCNI;CDC27;CLTC;CUL4B;ELF2;ERBB2;HSPA4;MIDN;RPL28;SLC38A10;TRAF7
500bp	ELF4_top5perTarget	cisbp__M4936	3.41	0.101	ELF4	**	ELF1; ELF2; ELF4 (inferredBy_Orthology).	EHF; ELF3; ELF5 (inferredBy_MotifSimilarity). ERF; ETV3; ETV3L (inferredBy_MotifSimilarity_n_Orthology).	13	3321	CASC4;DPP8;FBXW11;GPM6B;IMPAD1;JMY;MON2;NOP58;OTUD5;PCM1;PSME4;TMEM33;TP53BP1
500bp	ELF4_top5perTarget	cisbp__M5372	3.24	0.0969	ELF4	*	EHF (directAnnotation).	ELF1; ELF2; ELF3; ELF4; ELF5 (inferredBy_MotifSimilarity). ERF; ETV3; ETV3L; ETV6; ETV7 (inferredBy_MotifSimilarity_n_Orthology).	10	1646	DPP8;FBXW11;IMPAD1;MON2;NOP58;OTUD5;PCM1;PLEKHA1;PSME4;TMEM33
500bp	ELF4_top5perTarget	cisbp__M5373	3.67	0.107	ELF4	*	ELF1 (directAnnotation).	EGR1; EHF; ELF2; ELF3; ELF4; ELF5; ELK1; ELK3; ETV6 (inferredBy_MotifSimilarity). ERF; ETV3; ETV3L; ETV7 (inferredBy_MotifSimilarity_n_Orthology).	8	1031	DPP8;FBXW11;IMPAD1;MON2;NOP58;OTUD5;PSME4;TMEM33
500bp	ELF4_top5perTarget	cisbp__M5374	5.78	0.156	ELF4	*	ELF1 (directAnnotation).	EGR1; EHF; ELF2; ELF3; ELF4; ELF5; ELK1; ELK3; ETV6 (inferredBy_MotifSimilarity). ERF; ETV3; ETV3L; ETV7 (inferredBy_MotifSimilarity_n_Orthology).	9	1048	DPP8;FBXW11;IMPAD1;MON2;NOP58;OTUD5;PCM1;PSME4;TMEM33
500bp	ELF4_top5perTarget	cisbp__M5375	4.13	0.118	ELF4	*	ELF3 (directAnnotation).	EHF; ELF1; ELF2; ELF4; ELF5 (inferredBy_MotifSimilarity). ERF; ETV3; ETV3L; ETV6; ETV7 (inferredBy_MotifSimilarity_n_Orthology).	9	1313	DPP8;FBXW11;IMPAD1;MON2;OTUD5;PCM1;PLEKHA1;PSME4;TMEM33
500bp	ELF4_top5perTarget	cisbp__M5376	3.33	0.099	ELF4	*	ELF3 (directAnnotation).	EHF; ELF1; ELF2; ELF4; ELF5 (inferredBy_MotifSimilarity). ERF; ETV3; ETV3L; ETV6; ETV7 (inferredBy_MotifSimilarity_n_Orthology).	9	1532	DPP8;FBXW11;IMPAD1;MON2;NOP58;OTUD5;PCM1;PSME4;TMEM33
500bp	ELF4_top5perTarget	cisbp__M5377	3.22	0.0966	ELF4	**	ELF4 (directAnnotation).	EHF; ELF1; ELF2; ELF3; ELF5; ELK1; ELK3; ETV6 (inferredBy_MotifSimilarity). ERF; ETV3; ETV3L; ETV7 (inferredBy_MotifSimilarity_n_Orthology).	9	1488	DPP8;FBXW11;IMPAD1;MON2;NOP58;OTUD5;PCM1;PSME4;TMEM33
500bp	ELF4_top5perTarget	cisbp__M6202	3.01	0.0916	ELF4	*	EHF (directAnnotation).	ELF1; ELF2; ELF3; ELF4; ELF5; ELK3 (inferredBy_MotifSimilarity). ETV6; ETV7 (inferredBy_MotifSimilarity_n_Orthology).	8	1469	CASC4;DPP8;FBXW11;MON2;NOP58;OTUD5;PHF6;TMEM33
500bp	ELF4_top5perTarget	dbcorrdb__ELF1__ENCSR000BMB_1__m1	3.88	0.112	ELF4	*	ELF1 (directAnnotation).	BCLAF1; E2F4; E2F6; EGR1; EHF; ELF2; ELF4; ELF5; ELK1; ELK3; ELK4; ERG; ETS1; ETV2; ETV6; EZH2; FOXP2; GABPA; GABPB1; HCFC1; IRF1; MXI1; MYC; NR2C2; PHF8; PML; POLR2A; RBBP5; RELA; SIN3A; SMARCA4; SREBF1; SREBF2; SRF; TAF1; XRCC4; ZNF143; ZNF274 (inferredBy_MotifSimilarity). ERF; ETV3; ETV3L; FLI1 (inferredBy_MotifSimilarity_n_Orthology).	5	388	DPP8;FBXW11;MON2;PCM1;PSME4
500bp	ELF4_top5perTarget	dbcorrdb__ELF1__ENCSR000BMD_1__m1	3.73	0.108	ELF4	*	ELF1 (directAnnotation).	BCLAF1; EGR1; EHF; ELF2; ELF3; ELF4; ELF5; ELK1; ELK3; ELK4; ERG; ETS1; ETV2; ETV6; GABPA; GABPB1; HCFC1; MYC; PHF8; PML; POLR2A; RELA; SIN3A; SRF; TAF1; ZNF143 (inferredBy_MotifSimilarity). ERF; ETV3; ETV3L; FLI1 (inferredBy_MotifSimilarity_n_Orthology).	5	484	DPP8;FBXW11;MON2;PCM1;PSME4
500bp	ELF4_top5perTarget	dbcorrdb__ELF1__ENCSR000BMZ_1__m1	3.28	0.0978	ELF4	*	ELF1 (directAnnotation).	BCLAF1; EGR1; EHF; ELF2; ELF3; ELF4; ELF5; ELK1; ELK3; ELK4; ETS1; ETV2; ETV6; GABPA; GABPB1; HCFC1; IRF1; MYC; PHF8; PML; POLR2A; RBBP5; RELA; SIN3A; SRF; TAF1; ZNF143 (inferredBy_MotifSimilarity). ERF; ERG; ETV3; ETV3L; FLI1 (inferredBy_MotifSimilarity_n_Orthology).	5	504	DPP8;FBXW11;MON2;PCM1;PSME4
500bp	ELF4_top5perTarget	dbcorrdb__ELF1__ENCSR000BPT_1__m1	3.01	0.0916	ELF4	*	ELF1 (directAnnotation).	BCLAF1; E2F6; EGR1; EHF; ELF2; ELF3; ELF4; ELF5; ELK1; ELK3; ELK4; ETS1; ETV2; ETV6; GABPA; GABPB1; HCFC1; IRF1; PHF8; PML; POLR2A; RBBP5; RELA; SIN3A; TAF1 (inferredBy_MotifSimilarity). ERG; FLI1 (inferredBy_MotifSimilarity_n_Orthology).	5	564	DPP8;FBXW11;MON2;PCM1;PSME4
500bp	ELF4_top5perTarget	dbcorrdb__ELK4__ENCSR000EVI_1__m1	3.56	0.104	ELF4	*	ELK4 (directAnnotation).	BCLAF1; BRF1; CTCF; E2F4; E2F6; EGR1; ELF1; ELF2; ELF4; ELK1; ELK3; ERF; ERG; ETS1; ETS2; ETV1; ETV2; ETV3; ETV4; ETV5; EZH2; FEV; FLI1; GABPA; GABPB1; HCFC1; HDAC2; MAX; MAZ; MXI1; MYC; NELFE; PHF8; PML; POLR2A; RBBP5; SIN3A; SMARCA4; SREBF1; SRF; TAF1; XRCC4; ZMIZ1; ZNF143 (inferredBy_MotifSimilarity). ETV3L; ETV6; ETV7 (inferredBy_MotifSimilarity_n_Orthology).	13	2881	CASC4;DPP8;FBXW11;IMPAD1;MCL1;MON2;NOP58;OTUD5;PCM1;PSME4;SULF2;TMEM33;TP53BP1
500bp	ELF4_top5perTarget	dbcorrdb__GABPA__ENCSR000BHS_1__m1	3.43	0.101	ELF4	*	GABPA (directAnnotation).	BCLAF1; BHLHE40; BRF1; BRF2; CTCF; EGR1; ELF1; ELF2; ELF4; ELK1; ELK3; ELK4; ERG; ESRRA; ETS1; ETV1; ETV3; ETV4; ETV5; EZH2; FEV; FLI1; GABPB1; HCFC1; MAX; MXI1; MYC; PHF8; PML; POLR2A; RAD21; RBBP5; SIN3A; SRF; TAF1; XRCC4; YY1; ZMIZ1; ZNF143 (inferredBy_MotifSimilarity). ERF; ETS2; ETV3L; ETV6; ETV7 (inferredBy_MotifSimilarity_n_Orthology).	13	3668	CASC4;DPP8;FBXW11;GPM6B;MCL1;MON2;NOP58;OTUD5;PCM1;PSME4;SULF2;TMEM33;TP53BP1
500bp	ELF4_top5perTarget	elemento__ACTTCCG	3.85	0.111	ELF4	*		EHF; ELF1; ELF2; ELF4; GABPA (inferredBy_MotifSimilarity).	9	1517	DPP8;EPS15;FBXW11;MON2;NOP58;OTUD5;PCM1;PSME4;TMEM33
500bp	ELF4_top5perTarget	flyfactorsurvey__Eip74EF_SANGER_5_FBgn0000567	3.72	0.108	ELF4	**	ELF1; ELF2; ELF4 (inferredBy_Orthology).	EHF; ELF3; ELF5 (inferredBy_MotifSimilarity). ERF; ETV3; ETV3L (inferredBy_MotifSimilarity_n_Orthology).	12	3273	CASC4;DPP8;FBXW11;GPM6B;IMPAD1;MON2;NOP58;OTUD5;PCM1;PLEKHA1;PSME4;TMEM33
500bp	ELF4_top5perTarget	hdpi__FLI1	3.58	0.105	ELF4	*	FLI1 (directAnnotation).	ELF1; ELF2; ELF3; ELF4; ELF5; ELK1; ELK3; ETV3; ETV5 (inferredBy_MotifSimilarity). EHF; ETV6 (inferredBy_MotifSimilarity_n_Orthology).	6	532	DPP8;FBXW11;MON2;NOP58;PSME4;TMEM33
500bp	ELF4_top5perTarget	neph__UW.Motif.0083	3.2	0.0961	ELF4	*		BCLAF1; EHF; ELF1; ELF2; ELF3; ELF4; ELF5; ELK1; ELK3; ELK4; ERF; ERG; ETV1; ETV3; ETV4; ETV5; FEV; FLI1; GABPA; GABPB1; SRF (inferredBy_MotifSimilarity). ETV2; ETV3L; ETV6; ETV7 (inferredBy_MotifSimilarity_n_Orthology).	4	281	DPP8;FBXW11;MON2;PSME4
500bp	ELF4_top5perTarget	taipale__ELF1_DBD_AACCCGGAAGTN	3.19	0.0959	ELF4	*	ELF1 (directAnnotation).	EGR1; EHF; ELF2; ELF3; ELF4; ELF5; ELK1; ELK3; ETV6 (inferredBy_MotifSimilarity). ERF; ETV3; ETV3L; ETV7 (inferredBy_MotifSimilarity_n_Orthology).	9	1270	DPP8;FBXW11;IMPAD1;MON2;NOP58;OTUD5;PCM1;PSME4;TMEM33
500bp	ELF4_top5perTarget	taipale__ELF1_full_AACCCGGAAGTR	5.8	0.157	ELF4	*	ELF1 (directAnnotation).	EGR1; EHF; ELF2; ELF3; ELF4; ELF5; ELK1; ELK3; ETV6 (inferredBy_MotifSimilarity). ERF; ETV3; ETV3L; ETV7 (inferredBy_MotifSimilarity_n_Orthology).	9	1007	DPP8;FBXW11;IMPAD1;MON2;NOP58;OTUD5;PCM1;PSME4;TMEM33
500bp	ELF4_top5perTarget	taipale__ELF3_DBD_WACCCGGAAGTA	3.39	0.101	ELF4	*	ELF3 (directAnnotation).	EHF; ELF1; ELF2; ELF4; ELF5 (inferredBy_MotifSimilarity). ERF; ETV3; ETV3L; ETV6; ETV7 (inferredBy_MotifSimilarity_n_Orthology).	9	1248	DPP8;FBXW11;IMPAD1;MON2;OTUD5;PCM1;PLEKHA1;PSME4;TMEM33
500bp	ELF4_top5perTarget	transfac_pro__M01975	3.05	0.0926	ELF4	*	ELF1 (inferredBy_Orthology).	EHF; ELF2; ELF3; ELF4; ELF5; ELK3; ELK4; ERF; ERG; ETS1; ETS2; ETV1; ETV2; ETV4; ETV5; ETV6; ETV7; FEV; FLI1; GABPA (inferredBy_MotifSimilarity). ELK1; ETV3; ETV3L (inferredBy_MotifSimilarity_n_Orthology).	8	1021	DPP8;FBXW11;IMPAD1;MON2;NOP58;OTUD5;PSME4;TMEM33
500bp	ELF4_top5perTarget	transfac_pro__M01976	3.15	0.0949	ELF4	*	ELF2 (inferredBy_Orthology).	EHF; ELF1; ELF3; ELF4; ELF5; ELK1; ELK3; ELK4; ERF; ERG; ETS1; ETS2; ETV1; ETV2; ETV3; ETV4; ETV5; ETV6; ETV7; FEV; FLI1; GABPA; NR2C2; SPDEF (inferredBy_MotifSimilarity). ETV3L (inferredBy_MotifSimilarity_n_Orthology).	8	1070	DPP8;FBXW11;IMPAD1;MON2;NOP58;OTUD5;PSME4;TMEM33
500bp	ELF4_top5perTarget	transfac_pro__M01979	3.74	0.109	ELF4	*		EGR1; EHF; ELF1; ELF2; ELF3; ELF4; ELF5; ELK3; ETV6; ETV7 (inferredBy_MotifSimilarity). ERF; ETV3; ETV3L (inferredBy_MotifSimilarity_n_Orthology).	10	1617	DPP8;FBXW11;IMPAD1;MON2;NOP58;OTUD5;PCM1;PSME4;TMEM33;TP53BP1
500bp	ELF4_top5perTarget	transfac_pro__M02053	3.61	0.106	ELF4	*	ELF1 (directAnnotation).	EHF; ELF2; ELF3; ELF4; ELF5; ELK3; ELK4; ERF; ERG; ETS1; ETS2; ETV2; ETV5; ETV6; ETV7; FEV; FLI1; GABPA (inferredBy_MotifSimilarity). ELK1; ETV1; ETV3; ETV3L (inferredBy_MotifSimilarity_n_Orthology).	8	937	DPP8;FBXW11;IMPAD1;MON2;NOP58;OTUD5;PSME4;TMEM33
500bp	ELF4_top5perTarget	transfac_pro__M02054	3.19	0.0958	ELF4	*	ELF2 (directAnnotation).	EHF; ELF1; ELF3; ELF4; ELF5; ELK3; ELK4; ERF; ETS2; ETV2; ETV5; ETV6; ETV7; FEV; FLI1; NR2C2; SPDEF (inferredBy_MotifSimilarity). ELK1; ETS1; ETV1; ETV3; ETV3L (inferredBy_MotifSimilarity_n_Orthology).	12	2338	DPP8;FBXW11;GPM6B;IMPAD1;MON2;NOP58;OTUD5;PCM1;PLEKHA1;PSME4;TMEM33;TP53BP1
500bp	ELF4_top5perTarget	transfac_pro__M04748	3.58	0.105	ELF4	*	GABPA (directAnnotation).	ELF1; ELK1; ERG; ETV1; SRF (inferredBy_MotifSimilarity). ELF4; ELK3; ELK4; ETS1; ETV3; ETV6; ETV7; FLI1 (inferredBy_MotifSimilarity_n_Orthology).	14	3195	CASC4;DPP8;EPS15;FBXW11;GPM6B;HIP1;IMPAD1;MCL1;NOP58;OTUD5;PCM1;PSME4;SULF2;USP25
500bp	ELF4_top5perTarget	transfac_pro__M07415	3.32	0.0989	ELF4	*	ELF1 (directAnnotation).	EHF; ELF2; ELF3; ELF4; ELF5; ELK1; ELK3 (inferredBy_MotifSimilarity). ERF; ETV3; ETV3L; ETV5; ETV6; ETV7 (inferredBy_MotifSimilarity_n_Orthology).	6	609	DPP8;FBXW11;MON2;NOP58;OTUD5;PSME4
500bp	ELK4_w0.001	dbcorrdb__CTCF__ENCSR000BHW_1__m2	3.01	0.0384	ELK4	*	CTCF (directAnnotation).	BHLHE40; BRF1; BRF2; CEBPB; CREB1; CUX1; E2F1; E2F6; EGR1; EGR2; EGR3; EGR4; ELF1; ELK1; ELK4; ESRRA; EZH2; GABPA; HCFC1; HDAC2; HIC1; IRF1; KAT2A; KLF15; KLF16; KLF3; KLF5; MAX; MAZ; MXI1; MYC; NELFE; NFYB; PATZ1; PBX3; PHF8; POLR2A; POLR3G; RAD21; RBBP5; RCOR1; REST; SMARCA4; SP1; SP2; SP3; SP4; SREBF1; SREBF2; SUPT20H; TAF1; TBX15; TFAP2B; WT1; XRCC4; ZBTB7A; ZBTB7B; ZC3H11A; ZEB1; ZFX; ZMIZ1;…	750	4867	ABCB10;ABCC4;ACACA;ACOX1;ACSL3;ACTN1;ACTN4;ADAM9;ADAMTS17;ADCY1;ADCY9;ADD3;AEBP2;AGAP1;AGAP3;AGFG1;AHCTF1;AHCYL2;AHDC1;AK4;AKAP1;AKAP10;AKAP9;ALCAM;ALDOA;ALMS1;AMOTL1;ANAPC7;ANKH;ANKIB1;ANKRD17;ANKRD28;ANKRD40;ANLN;ANXA2;APP;ARF1;ARHGAP17;ARHGAP21;ARHGAP26;ARHGAP42;ARHGEF3;ARHGEF7;ARID1B;ARID2;ARIH1;ARL6IP6;ARMC8;ASCC1;ASF1B;ASTN2;ASXL1;ATF2;ATL2;ATN1;ATP2C1;ATP5G2;ATP8B2;ATRN;ATXN2L;ATXN7;AZIN1;…
500bp	ELK4_w0.001	dbcorrdb__E2F4__ENCSR000EWL_1__m1	3.17	0.0393	ELK4	*	E2F4 (directAnnotation).	E2F6; ELF1; ELK4; ETS1; GABPA; HCFC1; SIN3A; ZNF274 (inferredBy_MotifSimilarity).	703	4857	ABCB10;ABCC4;ABI1;ACOX1;ACTN1;ACTN4;ADAM9;ADAMTS17;ADD3;ADK;AFF1;AGAP1;AHCTF1;AHCYL1;AHCYL2;AHDC1;AK4;AKAP1;AKAP13;AKAP8L;AKIRIN2;AKT2;ALCAM;ALDOA;ALG6;ALG8;ALMS1;AMMECR1;ANAPC5;ANKRD11;ANKRD17;ANKRD40;ANLN;ANTXR1;ANXA6;AP3B1;APPL1;AQR;ARF1;ARHGEF12;ARHGEF7;ARIH1;ARL15;ARL6IP6;ARMC8;ASF1B;ASS1;ASTN2;ASXL1;ATF2;ATF6;ATL2;ATP1A1;ATP2B4;ATP5G2;ATP6V1A;ATXN2L;ATXN7;AZIN1;B4GALT5;BACH2;BAIAP2L1;BAZ2B;…
500bp	ELK4_w0.001	dbcorrdb__EZH2__ENCSR000AQE_1__m9	3.02	0.0384	ELK4	*	EZH2 (directAnnotation).	ATF3; BCLAF1; BHLHE40; BRF1; BRF2; CEBPB; CNOT3; CREB1; CTCF; E2F1; E2F6; EGR1; ELF1; ELK1; ELK4; ESRRA; ETS1; GABPA; HCFC1; HDAC2; HIC1; HMGN3; JUND; KAT2A; MAX; MAZ; MXI1; MYC; NELFE; NR2C2; NRF1; PHF8; POLR2A; POLR3G; RAD21; RBBP5; RCOR1; SIN3A; SMARCA4; SP1; SP2; SP3; SP4; SREBF1; SREBF2; SUPT20H; TAF1; TFAP2A; TFAP2B; TFAP2C; TRIM28; UBTF; USF1; WRNIP1; XRCC4; ZBTB7A; ZC3H11A; ZEB1; ZFX; ZMI…	763	4980	ABCA2;ABCB10;ABCC4;ACACA;ACLY;ACOX1;ACSL3;ACTN1;ACTN4;ADAM9;ADAMTS20;ADAR;ADCY1;AEBP2;AGAP1;AGAP3;AGFG1;AHCTF1;AHCYL2;AHDC1;AK4;AKAP1;AKAP10;AKAP9;ALDOA;ALMS1;AMOTL1;ANAPC5;ANKH;ANKRD17;ANKRD28;ANKRD40;ANLN;APP;ARF1;ARHGAP17;ARHGAP21;ARHGAP26;ARHGAP42;ARHGEF12;ARHGEF3;ARHGEF7;ARID1B;ARID2;ARIH1;ASCC1;ASF1B;ASXL1;ATL2;ATN1;ATP1A1;ATP2C1;ATP5G2;ATP6V0A2;ATP8B2;ATRNL1;ATXN2L;ATXN7;AZIN1;B4GALT5;BACH…
500bp	ELK4_w0.001	dbcorrdb__EZH2__ENCSR000ARK_1__m4	4.03	0.0442	ELK4	*	EZH2 (directAnnotation).	ATF3; BCLAF1; BHLHE40; BRF1; BRF2; CEBPB; CNOT3; CREB1; CTCF; E2F1; E2F6; EGR1; ELF1; ELK1; ELK4; ESRRA; ETS1; FOXP2; GABPA; HCFC1; HDAC2; HIC1; HMGN3; JUND; KAT2A; MAX; MAZ; MXI1; MYC; NELFE; NR2C2; NRF1; PHF8; POLR2A; POLR3G; RAD21; RBBP5; RCOR1; SIN3A; SMARCA4; SP1; SP2; SP3; SP4; SREBF1; SREBF2; SUPT20H; TAF1; TFAP2A; TFAP2B; TRIM28; UBTF; WRNIP1; XRCC4; YY1; ZBTB7A; ZC3H11A; ZEB1; ZFX; ZMIZ1…	717	4589	ABCA2;ABCB10;ACACA;ACLY;ACOX1;ACSL3;ACTN2;ADAM9;ADAMTS17;ADAMTS20;ADCY1;ADCY9;AEBP2;AGAP1;AGAP3;AGFG1;AHCTF1;AHCYL2;AK4;AKAP10;AKAP9;ALDOA;AMOTL1;ANKH;ANKLE2;ANKRD10;ANKRD17;ANKRD28;ANKRD40;ANKRD6;ANLN;ANO6;ANXA2;APP;AQR;ARF1;ARHGAP17;ARHGAP21;ARHGAP42;ARHGEF7;ARID1B;ARID2;ARIH1;ASCC1;ASCC3;ASTN2;ATG4B;ATL2;ATN1;ATP11A;ATP1A1;ATP2C1;ATP5G2;ATP6V0A1;ATP6V0A2;ATP8B2;ATP9A;ATRN;ATXN7;AZIN1;B4GALT5;B…
500bp	ELK4_w0.001	dbcorrdb__MXI1__ENCSR000EIA_1__m4	3.71	0.0424	ELK4	*	MXI1 (directAnnotation).	ATF3; BCLAF1; BHLHE40; BRF1; BRF2; CEBPB; CNOT3; CREB1; CTCF; E2F1; E2F6; EGR1; ELF1; ELK1; ELK4; ESRRA; ETS1; EZH2; FOS; GABPA; HCFC1; HDAC2; HIC1; HMGN3; JUND; KAT2A; KLF16; MAX; MAZ; MYC; NELFE; NR2C2; PHF8; POLR2A; POLR3G; RAD21; RBBP5; RCOR1; SIN3A; SMARCA4; SP1; SP2; SP3; SP4; SREBF1; SREBF2; STAT1; SUPT20H; TAF1; TFAP2A; TFAP2B; TFAP2C; TRIM28; UBTF; USF1; USF2; WRNIP1; XRCC4; ZBTB7A; ZBTB…	734	4767	ABCA2;ABCB10;ACACA;ACLY;ACOX1;ACSL3;ACTN2;ACTN4;ADAM9;ADAMTS17;ADAMTS20;ADCY1;ADCY9;AEBP2;AGAP1;AGAP3;AGFG1;AHCTF1;AHCYL2;AHNAK2;AK4;AKAP10;AKAP9;ALCAM;ALDOA;AMOTL1;ANKH;ANKLE2;ANKRD10;ANKRD17;ANKRD28;ANKRD40;ANKRD6;ANLN;ANO6;ANXA2;APP;AQR;ARF1;ARHGAP17;ARHGAP21;ARHGAP42;ARHGEF7;ARID1B;ARID2;ARIH1;ASCC1;ASCC3;ASTN2;ATG4B;ATL2;ATN1;ATP11A;ATP1A1;ATP2C1;ATP5G2;ATP6V0A1;ATP6V0A2;ATP8B2;ATP9A;ATRN;AT…
500bp	ELK4_w0.001	dbcorrdb__NELFE__ENCSR000DOF_1__m6	3.46	0.0409	ELK4	*	NELFE (directAnnotation).	BHLHE40; BRF1; BRF2; CEBPB; CREB1; CTCF; CUX1; E2F1; E2F6; EGR1; EGR2; EGR3; EGR4; ELK4; ESRRA; EZH2; GABPA; HCFC1; HDAC2; HIC1; JUND; KAT2A; KLF16; KLF5; MAX; MAZ; MXI1; MYC; PBX3; POLR2A; POLR3G; RAD21; RBBP5; RCOR1; REST; SMARCA4; SP1; SP2; SP3; SP4; SREBF1; SREBF2; SUPT20H; TAF1; TBX15; TFAP2B; TRIM28; WT1; XRCC4; ZBTB7A; ZBTB7B; ZC3H11A; ZEB1; ZMIZ1; ZNF143; ZNF263; ZNF274 (inferredBy_MotifS…	656	4232	ABCA2;ABCB10;ACACA;ACLY;ACOX1;ADAMTS20;ADCY1;ADCY9;ADD3;AEBP2;AGAP1;AGAP3;AGFG1;AHCTF1;AHCYL2;AK4;AKAP10;AKAP9;ALDOA;AMOTL1;ANKH;ANKRD10;ANKRD17;ANKRD28;ANKRD40;ANLN;ANO10;ANO6;ANXA2;ARF1;ARHGAP17;ARHGAP21;ARHGAP26;ARHGAP42;ARHGEF7;ARID1B;ARID2;ARIH1;ASCC1;ASTN2;ATL2;ATN1;ATP11A;ATP1A1;ATP2C1;ATP5G2;ATP6V0A1;ATP8B2;ATP9A;ATRN;ATXN2L;AZIN1;B4GALT5;BACH1;BACH2;BAHCC1;BANP;BAZ2B;BCL2L11;BCL9L;BCOR;B…
500bp	ELK4_w0.001	dbcorrdb__POLR2A__ENCSR000DLQ_1__m2	3.38	0.0405	ELK4	*	POLR2A (directAnnotation).	ELK4; ESRRA; EZH2; GABPA; SMARCA4; SREBF1; SREBF2; XRCC4; ZMIZ1 (inferredBy_MotifSimilarity).	748	4907	ABCC4;ACOX1;ACSL3;ACTN4;ADAM9;ADAMTS6;ADCY1;ADCY9;ADD3;AEBP2;AGAP3;AHCTF1;AHCYL2;AHDC1;AK4;AKAP1;AKAP13;AKAP9;ALDOA;ALG6;ALMS1;AMMECR1;ANAPC1;ANAPC5;ANKRD11;ANKRD17;ANKRD28;ANKRD40;ANO10;ANTXR1;AP3D1;APP;ARF1;ARFGEF2;ARHGAP26;ARHGAP42;ARHGEF12;ARHGEF7;ARID2;ARIH1;ARL15;ASF1B;ASXL1;ATG4B;ATL2;ATP11A;ATP2C1;ATP5G2;ATP6V1A;ATP8B2;ATXN2L;ATXN7;AZIN1;B4GALT5;BACH2;BANP;BBS9;BBX;BCL2L11;BCL9;BCOR;BEND3…
500bp	ELK4_w0.001	dbcorrdb__SMARCA4__ENCSR000EZC_1__m10	3.02	0.0384	ELK4	*	SMARCA4 (directAnnotation).	BHLHE40; BRF1; BRF2; CEBPB; CREB1; CTCF; CUX1; E2F1; E2F6; EGR1; EGR2; EGR3; EGR4; ELF1; ELK1; ELK4; ESRRA; ETS1; EZH2; GABPA; HCFC1; HDAC2; HIC1; IRF1; JUND; KAT2A; KLF16; KLF3; KLF5; MAX; MAZ; MXI1; MYC; NELFE; NFYB; NR2C2; PATZ1; PBX3; PHF8; POLR2A; POLR3G; RAD21; RBBP5; RCOR1; REST; SIN3A; SP1; SP2; SP3; SP4; SREBF1; SREBF2; SUPT20H; TAF1; TBX15; TRIM28; UBTF; WT1; XRCC4; ZBTB7A; ZBTB7B; ZC3H…	759	4995	ABCA2;ABCB10;ABCC4;ACACA;ACLY;ACOX1;ACSL3;ACTN1;ACTN4;ADAM9;ADAMTS20;ADAR;ADCY9;AEBP2;AGAP1;AGAP3;AGFG1;AHCTF1;AHCYL2;AHDC1;AK4;AKAP1;AKAP10;AKAP9;ALCAM;ALDOA;ALMS1;AMOTL1;ANAPC7;ANKH;ANKRD11;ANKRD17;ANKRD28;ANKRD40;ANLN;ANTXR1;ANXA2;APP;ARF1;ARHGAP17;ARHGAP21;ARHGAP26;ARHGAP42;ARHGEF3;ARHGEF7;ARID1B;ARID2;ARIH1;ASCC1;ASTN2;ATL2;ATN1;ATP11A;ATP2C1;ATP5G2;ATP8B2;ATRNL1;ATXN2L;ATXN7;AZIN1;B4GALT5;B…
500bp	ELK4_w0.001	transfac_pro__M09262	3.07	0.0387	ELK4	*		ELK4 (inferredBy_MotifSimilarity).	381	2186	ABCC4;ACOX1;ACTN4;ADAM9;ADAMTS20;ADCY9;ADD3;AGAP3;AHCYL1;AHDC1;AK4;ANKH;ANKRD11;ANKRD17;ANKRD28;ANKRD36B;AP3B1;APPL1;ARF1;ARHGAP21;ARHGAP26;ARHGEF12;ARHGEF7;ARID1B;ARID2;ARL6IP6;ATL2;ATN1;ATP8B2;ATRNL1;ATXN2L;B4GALT1;BAHCC1;BCAP31;BCL9;BCOR;BICC1;BRIP1;BTF3;C16orf72;C6orf106;C6orf62;CAB39;CACHD1;CACNA1C;CAD;CAMSAP1;CBFA2T2;CCNY;CD151;CDC6;CDK13;CDK8;CDKL5;CDV3;CELSR2;CHD3;CHD4;CHD7;CIT;CLASP1;CLA…
500bp	ELK4_top50Andtop3sd	dbcorrdb__RAD21__ENCSR000EHX_1__m7	3.09	0.0607	ELK4	*	RAD21 (directAnnotation).	BRF1; BRF2; CEBPB; CREB1; CTCF; CUX1; E2F1; E2F6; EGR1; ELF1; ELK4; ESRRA; EZH2; GABPA; HCFC1; HDAC2; HIC1; IRF1; JUND; KAT2A; KLF16; KLF3; MAX; MAZ; MXI1; MYC; NELFE; NFYB; PBX3; POLR2A; POLR3G; RBBP5; RCOR1; REST; SMARCA4; SP1; SP2; SP3; SP4; SREBF1; SREBF2; SUPT20H; TBX15; WRNIP1; WT1; XRCC4; ZBTB7A; ZBTB7B; ZC3H11A; ZFX; ZMIZ1; ZNF263; ZNF274 (inferredBy_MotifSimilarity). ZFY (inferredBy_Moti…	6	635	CTDSPL;LAMA5;LTBP4;MYO1C;PSAP;VGLL4
500bp	ELK4_top50Andtop3sd	dbcorrdb__ZNF274__ENCSR000EVG_1__m3	3.02	0.0596	ELK4	*	ZNF274 (directAnnotation).	BCLAF1; BHLHE40; BRF1; BRF2; CEBPB; CHD2; CREB1; CTCF; E2F1; E2F4; E2F6; EGR1; ELF1; ELK4; ESRRA; ETS1; EZH2; FOXP2; GABPA; HCFC1; HDAC2; HIC1; HMGN3; JUND; MAX; MAZ; MXI1; MYC; NELFE; NR2C2; NRF1; PHF8; POLR2A; POLR3G; RAD21; RBBP5; SIN3A; SMARCA4; SP1; SP2; SP3; SP4; SREBF1; SREBF2; SUPT20H; TAF1; TFAP2A; TFAP2B; TFAP2C; TRIM28; UBTF; XRCC4; ZEB1; ZFX; ZMIZ1; ZNF143 (inferredBy_MotifSimilarity)…	4	335	CTDSPL;FBXO46;MYO1C;VGLL4
500bp	EP300_top50	cisbp__M5608	3.09	0.0683	EP300	*	MAFG (directAnnotation).	BACH1; BACH2; EP300; FOS; MAF; MAFA; MAFB; MAFF; MAFK; NFE2; NFE2L1; NFE2L2; NFE2L3; NRL (inferredBy_MotifSimilarity). CIC (inferredBy_MotifSimilarity_n_Orthology).	4	197	BCL9;DNAJC7;FGD4;MRRF
500bp	EP300_top50	cisbp__M5610	3.13	0.0688	EP300	*	MAFK (directAnnotation).	BACH1; BACH2; EP300; FOS; JUND; MAF; MAFA; MAFB; MAFF; MAFG; NFE2; NFE2L1; NFE2L2; NFE2L3; NRL (inferredBy_MotifSimilarity). CIC (inferredBy_MotifSimilarity_n_Orthology).	4	170	BCL9;DNAJC7;FGD4;MRRF
500bp	EP300_top50	taipale__MAFG_full_NNNNTGCTGASTCAGCANNNN	3.01	0.0669	EP300	*	MAFG (directAnnotation).	BACH1; BACH2; EP300; FOS; MAF; MAFA; MAFB; MAFF; MAFK; NFE2; NRL (inferredBy_MotifSimilarity). CIC (inferredBy_MotifSimilarity_n_Orthology).	4	232	BCL9;DNAJC7;FGD4;MRRF
500bp	EP300_top50	taipale__MAFK_DBD_NNNNTGCTGASTCAGCANNNN	3.13	0.0689	EP300	*	MAFK (directAnnotation).	BACH1; BACH2; EP300; FOS; JUND; MAF; MAFA; MAFB; MAFF; MAFG; NFE2; NFE2L1; NFE2L2; NFE2L3; NRL (inferredBy_MotifSimilarity). CIC (inferredBy_MotifSimilarity_n_Orthology).	4	179	BCL9;DNAJC7;FGD4;MRRF
500bp	EP300_top10perTarget	dbcorrdb__EP300__ENCSR000AQB_1__m2	3.34	0.0635	EP300	**	EP300 (directAnnotation).		10	446	AHDC1;BCL9;CHD8;EPB41;FOXP4;KIAA1671;LMF1;MLLT10;POLR3A;UBE2N
500bp	EP300_top5perTarget	homer__AAACYKGTTWDACMRGTTTB_GRHL2	3.41	0.0785	EP300	*	GRHL2 (directAnnotation).	EP300; GATA3; GRHL1; TFCP2; ZNF217 (inferredBy_MotifSimilarity).	4	220	BCL9;CHD8;FGD4;FOXP4
500bp	ETV6_top1sd	cisbp__M0701	3.4	0.0485	ETV6	*	SPDEF (inferredBy_Orthology).	EHF; ELF2; ELF3; ELF4; ELF5; ETS1; ETV3; ETV6; FLI1 (inferredBy_MotifSimilarity_n_Orthology).	8	109	AKIRIN2;ERBB2;GSPT1;IL1RAPL1;MYO1C;SEC31A;SKIL;UGGT1
500bp	ETV6_top1sd	cisbp__M4460	3.36	0.0482	ETV6	*	ELF1 (directAnnotation).	BCLAF1; EGR1; EHF; ELF2; ELF3; ELF4; ELF5; ELK1; ELK3; ELK4; ETS1; ETV6; GABPA; GABPB1; HCFC1; NR2C2; PHF8; PML; POLR2A; SIN3A; TAF1 (inferredBy_MotifSimilarity). ERF; ETV3; ETV3L; FLI1 (inferredBy_MotifSimilarity_n_Orthology).	11	330	AKIRIN2;FBXO46;GSPT1;MCM8;MYO1C;QARS;SCAMP2;SEC31A;SEMA4B;TMEM41B;UGGT1
500bp	ETV6_top1sd	cisbp__M4563	3.41	0.0486	ETV6	*	ELF1 (directAnnotation).	BCLAF1; EGR1; EHF; ELF2; ELF3; ELF4; ELF5; ELK1; ELK3; ELK4; ETV6; GABPA; GABPB1; HCFC1; PHF8; POLR2A; SIN3A (inferredBy_MotifSimilarity). ERF; ETS1; ETV3; ETV3L; FLI1 (inferredBy_MotifSimilarity_n_Orthology).	13	397	AKIRIN2;FBXO46;GSPT1;LYN;MCM8;MYO1C;QARS;SCAMP2;SEC31A;SEMA4B;SH2B1;TMEM41B;UGGT1
500bp	ETV6_top1sd	cisbp__M5372	3.17	0.0466	ETV6	*	EHF (directAnnotation).	ELF1; ELF2; ELF3; ELF4; ELF5 (inferredBy_MotifSimilarity). ERF; ETV3; ETV3L; ETV6; ETV7 (inferredBy_MotifSimilarity_n_Orthology).	8	171	AKIRIN2;CDK6;ERBB2;FBXO46;LYN;SEC31A;TMEM41B;UGGT1
500bp	ETV6_top1sd	cisbp__M5374	3.12	0.0461	ETV6	*	ELF1 (directAnnotation).	EGR1; EHF; ELF2; ELF3; ELF4; ELF5; ELK1; ELK3; ETV6 (inferredBy_MotifSimilarity). ERF; ETV3; ETV3L; ETV7 (inferredBy_MotifSimilarity_n_Orthology).	18	678	AKIRIN2;ASXL2;DDX5;ERBB2;FBXO46;GSPT1;LYN;MCM8;MYO1C;PCBP2;PTPN1;SCAMP2;SEC31A;SNRNP70;TMEM41B;UBTF;UGGT1;USP8
500bp	ETV6_top1sd	cisbp__M5375	3.4	0.0485	ETV6	*	ELF3 (directAnnotation).	EHF; ELF1; ELF2; ELF4; ELF5 (inferredBy_MotifSimilarity). ERF; ETV3; ETV3L; ETV6; ETV7 (inferredBy_MotifSimilarity_n_Orthology).	9	154	AKIRIN2;CDK6;ERBB2;FBXO46;LYN;SCAMP2;SEC31A;TMEM41B;UGGT1
500bp	ETV6_top1sd	cisbp__M5376	3.6	0.0502	ETV6	*	ELF3 (directAnnotation).	EHF; ELF1; ELF2; ELF4; ELF5 (inferredBy_MotifSimilarity). ERF; ETV3; ETV3L; ETV6; ETV7 (inferredBy_MotifSimilarity_n_Orthology).	13	434	AKIRIN2;CDK6;ERBB2;FBXO46;LYN;QARS;SCAMP2;SEC31A;SEMA4B;SH2B1;TMEM41B;TOP3B;UGGT1
500bp	ETV6_top1sd	cisbp__M5425	3.15	0.0464	ETV6	**	ETV6 (directAnnotation).	BCLAF1; ELF1; ELF2; ELF5; ELK1; ELK3; ELK4; ERF; ERG; ETS1; ETV1; ETV2; ETV3; ETV4; ETV5; FEV; FLI1; GABPA; HCFC1; IRF1; PHF8; PML; POLR2A; RELA; TAF1 (inferredBy_MotifSimilarity). ELF4; ETS2 (inferredBy_MotifSimilarity_n_Orthology).	13	368	ASXL2;ERBB2;GSPT1;IL1RAPL1;MCM8;MECOM;QARS;RARS;SEC31A;SH2B1;TOP3B;UGGT1;XRN2
500bp	ETV6_top1sd	dbcorrdb__ELF1__ENCSR000BMB_1__m1	3.04	0.0455	ETV6	*	ELF1 (directAnnotation).	BCLAF1; E2F4; E2F6; EGR1; EHF; ELF2; ELF4; ELF5; ELK1; ELK3; ELK4; ERG; ETS1; ETV2; ETV6; EZH2; FOXP2; GABPA; GABPB1; HCFC1; IRF1; MXI1; MYC; NR2C2; PHF8; PML; POLR2A; RBBP5; RELA; SIN3A; SMARCA4; SREBF1; SREBF2; SRF; TAF1; XRCC4; ZNF143; ZNF274 (inferredBy_MotifSimilarity). ERF; ETV3; ETV3L; FLI1 (inferredBy_MotifSimilarity_n_Orthology).	12	358	AKIRIN2;FBXO46;GSPT1;LYN;MCM8;MYO1C;QARS;SEC31A;SEMA4B;SH2B1;TMEM41B;UGGT1
500bp	ETV6_top1sd	dbcorrdb__ELF1__ENCSR000BMD_1__m1	3.08	0.0458	ETV6	*	ELF1 (directAnnotation).	BCLAF1; EGR1; EHF; ELF2; ELF3; ELF4; ELF5; ELK1; ELK3; ELK4; ERG; ETS1; ETV2; ETV6; GABPA; GABPB1; HCFC1; MYC; PHF8; PML; POLR2A; RELA; SIN3A; SRF; TAF1; ZNF143 (inferredBy_MotifSimilarity). ERF; ETV3; ETV3L; FLI1 (inferredBy_MotifSimilarity_n_Orthology).	10	281	AKIRIN2;FBXO46;GSPT1;LYN;MCM8;MYO1C;SEC31A;SEMA4B;TMEM41B;UGGT1
500bp	ETV6_top1sd	dbcorrdb__ELF1__ENCSR000BMZ_1__m1	3.65	0.0507	ETV6	*	ELF1 (directAnnotation).	BCLAF1; EGR1; EHF; ELF2; ELF3; ELF4; ELF5; ELK1; ELK3; ELK4; ETS1; ETV2; ETV6; GABPA; GABPB1; HCFC1; IRF1; MYC; PHF8; PML; POLR2A; RBBP5; RELA; SIN3A; SRF; TAF1; ZNF143 (inferredBy_MotifSimilarity). ERF; ERG; ETV3; ETV3L; FLI1 (inferredBy_MotifSimilarity_n_Orthology).	15	489	AKIRIN2;ERBB2;FBXO46;GSPT1;LYN;MCM8;MYO1C;QARS;SCAMP2;SEC31A;SEMA4B;SH2B1;TMEM41B;TOP3B;UGGT1
500bp	ETV6_top1sd	dbcorrdb__ELF1__ENCSR000BPT_1__m1	3.65	0.0506	ETV6	*	ELF1 (directAnnotation).	BCLAF1; E2F6; EGR1; EHF; ELF2; ELF3; ELF4; ELF5; ELK1; ELK3; ELK4; ETS1; ETV2; ETV6; GABPA; GABPB1; HCFC1; IRF1; PHF8; PML; POLR2A; RBBP5; RELA; SIN3A; TAF1 (inferredBy_MotifSimilarity). ERG; FLI1 (inferredBy_MotifSimilarity_n_Orthology).	12	315	AKIRIN2;FBXO46;GSPT1;LYN;MCM8;MYO1C;QARS;SEC31A;SEMA4B;SH2B1;TMEM41B;UGGT1
500bp	ETV6_top1sd	dbcorrdb__TAF1__ENCSR000BKS_1__m2	3.24	0.0472	ETV6	*	TAF1 (directAnnotation).	BCLAF1; ELF1; ELK1; ELK4; ETS1; ETV6; EZH2; GABPA; GABPB1; GTF2F1; HCFC1; MXI1; PHF8; PML; POLR2A; RBBP5; SIN3A (inferredBy_MotifSimilarity). FLI1 (inferredBy_MotifSimilarity_n_Orthology).	17	566	AKIRIN2;ASXL2;CALM3;DDX5;ERBB2;GSPT1;MCM8;MECOM;MYO1C;PCBP2;QARS;RARS;SCAMP2;SEC31A;SH2B1;TMEM41B;UGGT1
500bp	ETV6_top1sd	hocomoco__ELF1_MOUSE.H11MO.0.A	3.36	0.0482	ETV6	*	ELF1 (inferredBy_Orthology).	BCLAF1; EGR1; EHF; ELF2; ELF3; ELF4; ELF5; ELK3; ELK4; ETV6; GABPA; HCFC1; NR2C2; PHF8; POLR2A; SIN3A (inferredBy_MotifSimilarity). ETS1; FLI1 (inferredBy_MotifSimilarity_n_Orthology).	16	587	AKIRIN2;CDK6;ERBB2;FBXO46;GSPT1;LYN;MCM8;MYO1C;QARS;SCAMP2;SEC31A;SEMA4B;SH2B1;TMEM41B;UGGT1;USP8
500bp	ETV6_top1sd	taipale__EHF_full_NACCCGGAAGTA	3.21	0.0469	ETV6	*	EHF (directAnnotation).	ELF1; ELF2; ELF3; ELF4; ELF5 (inferredBy_MotifSimilarity). ERF; ETV3; ETV3L; ETV6; ETV7 (inferredBy_MotifSimilarity_n_Orthology).	8	157	AKIRIN2;CDK6;ERBB2;FBXO46;LYN;SEC31A;TMEM41B;UGGT1
500bp	ETV6_top1sd	taipale__ELF1_full_AACCCGGAAGTR	3.25	0.0472	ETV6	*	ELF1 (directAnnotation).	EGR1; EHF; ELF2; ELF3; ELF4; ELF5; ELK1; ELK3; ETV6 (inferredBy_MotifSimilarity). ERF; ETV3; ETV3L; ETV7 (inferredBy_MotifSimilarity_n_Orthology).	18	633	AKIRIN2;ASXL2;DDX5;ERBB2;FBXO46;GSPT1;LYN;MCM8;MYO1C;PCBP2;PTPN1;SCAMP2;SEC31A;SNRNP70;TMEM41B;UBTF;UGGT1;USP8
500bp	ETV6_top1sd	taipale__ELF3_DBD_WACCCGGAAGTA	3.42	0.0486	ETV6	*	ELF3 (directAnnotation).	EHF; ELF1; ELF2; ELF4; ELF5 (inferredBy_MotifSimilarity). ERF; ETV3; ETV3L; ETV6; ETV7 (inferredBy_MotifSimilarity_n_Orthology).	17	643	AKIRIN2;CDK6;ERBB2;ETV6;FBXO46;LYN;MYO1C;QARS;SCAMP2;SEC31A;SEMA4B;SH2B1;TMEM41B;TOP3B;UGGT1;USP8;XRN2
500bp	ETV6_top1sd	taipale__ELF3_full_NACCCGGAAGTAN	3.46	0.049	ETV6	*	ELF3 (directAnnotation).	EHF; ELF1; ELF2; ELF4; ELF5 (inferredBy_MotifSimilarity). ERF; ETV3; ETV3L; ETV6; ETV7 (inferredBy_MotifSimilarity_n_Orthology).	16	587	AKIRIN2;CDK6;ERBB2;ETV6;FBXO46;LYN;MYO1C;QARS;SCAMP2;SEC31A;SEMA4B;SH2B1;TMEM41B;TOP3B;UGGT1;XRN2
500bp	ETV6_top1sd	taipale__ETV6_full_CCGGAASCGGAAGTN_repr	3.21	0.0468	ETV6	**	ETV6 (directAnnotation).	BCLAF1; ELF1; ELF2; ELF5; ELK1; ELK3; ELK4; ERF; ERG; ETS1; ETS2; ETV1; ETV2; ETV3; ETV4; ETV5; FEV; FLI1; GABPA; HCFC1; IRF1; PHF8; PML; POLR2A; RELA; TAF1 (inferredBy_MotifSimilarity). ELF4 (inferredBy_MotifSimilarity_n_Orthology).	12	338	ASXL2;ERBB2;GSPT1;IL1RAPL1;MCM8;QARS;RARS;SEC31A;SH2B1;TOP3B;UGGT1;XRN2
500bp	ETV6_top1sd	taipale_cyt_meth__ELF2_NACCCGGAAGTN_FL	3.14	0.0463	ETV6	*	ELF2 (directAnnotation).	EHF; ELF1; ELF3; ELF4; ELF5; ELK1; ELK3; ETV6; GABPA (inferredBy_MotifSimilarity). ERF; ETV3; ETV3L; ETV5; ETV7 (inferredBy_MotifSimilarity_n_Orthology).	18	758	AKIRIN2;CDK6;DDX5;ERBB2;FBXO46;GSPT1;LYN;MCM8;MYO1C;PCBP2;PTPN1;RARS;SCAMP2;SEC31A;TMEM41B;TOP3B;UGGT1;USP8
500bp	ETV6_top1sd	transfac_pro__M07700	3.03	0.0454	ETV6	*	ELF1; ELF2; ELF4 (inferredBy_Orthology).	EHF; ELF3; ELF5; ELK1; ELK3; ETV6; GABPA (inferredBy_MotifSimilarity). ERF; ETV3; ETV3L; ETV5; ETV7 (inferredBy_MotifSimilarity_n_Orthology).	22	975	AKIRIN2;CDK6;DDX5;ERBB2;ETV6;FBXO46;GSPT1;LYN;MCM8;MYO1C;PCBP2;PTPN1;RARS;SCAMP2;SEC31A;SEMA4B;SH2B1;TMEM41B;TOP3B;UGGT1;USP8;XRN2
500bp	ETV6_top50	dbcorrdb__POLR2A__ENCSR000DKT_1__m1	3.9	0.0767	ETV6	*	POLR2A (directAnnotation).	BCLAF1; ELF1; ELF2; ELK1; ELK4; ETV6; GABPA; GABPB1; GTF2F1; PHF8; PML; RELA; SIN3A; SUZ12; TAF1; TAF7 (inferredBy_MotifSimilarity). FLI1 (inferredBy_MotifSimilarity_n_Orthology).	6	516	ASXL2;CALM3;FBXO46;QARS;RAD21;TOP1
500bp	EZH2_top50perTarget	dbcorrdb__BRF1__ENCSR000DNW_1__m2	3.96	0.0557	EZH2	*	BRF1 (directAnnotation).	ATF3; BCLAF1; BHLHE40; BRF2; CEBPB; CREB1; CTCF; E2F1; E2F6; EGR1; ELK4; ESRRA; ETS1; EZH2; GABPA; HCFC1; HDAC2; HIC1; JUND; KAT2A; KLF16; MAX; MAZ; MXI1; MYC; NELFE; NRF1; PHF8; POLR2A; POLR3G; RAD21; RBBP5; RCOR1; SIN3A; SMARCA4; SP1; SP2; SP3; SP4; SREBF1; SREBF2; SUPT20H; TAF1; TFAP2B; TRIM28; UBTF; WT1; XRCC4; ZBTB7A; ZBTB7B; ZC3H11A; ZEB1; ZFX; ZMIZ1; ZNF143; ZNF274 (inferredBy_MotifSimilar…	178	4917	AARS;ADAMTS19;ADNP;AGRN;AGTPBP1;AHDC1;ANAPC7;ARHGDIA;ARL8B;ATAD2;ATL2;ATP8B2;BICD1;BRAF;CACNB2;CACNB4;CAP1;CAPZB;CCDC12;CCDC84;CCDC88A;CDC14A;CDC42BPA;CDK17;CDKN2A;CEP350;CHD1;CHN1;CLMN;CNOT10;CSDE1;CSNK1A1;CXADR;CYFIP2;DAZAP1;DCBLD2;DDX5;DDX6;DNM2;DOCK1;DOK6;DYRK1A;EIF2AK1;EIF2S3;EIF5;ELOVL6;EPB41;EPB41L2;EZH2;FAM102A;FAM189A1;FAM199X;FANCI;FBXL19;FBXL3;FBXW4;FKBP9;FMN2;FOXP2;FOXP4;GAPDH;GOT2;GP…
500bp	EZH2_top50perTarget	dbcorrdb__EZH2__ENCSR000AQE_1__m9	3.86	0.0549	EZH2	**	EZH2 (directAnnotation).	ATF3; BCLAF1; BHLHE40; BRF1; BRF2; CEBPB; CNOT3; CREB1; CTCF; E2F1; E2F6; EGR1; ELF1; ELK1; ELK4; ESRRA; ETS1; GABPA; HCFC1; HDAC2; HIC1; HMGN3; JUND; KAT2A; MAX; MAZ; MXI1; MYC; NELFE; NR2C2; NRF1; PHF8; POLR2A; POLR3G; RAD21; RBBP5; RCOR1; SIN3A; SMARCA4; SP1; SP2; SP3; SP4; SREBF1; SREBF2; SUPT20H; TAF1; TFAP2A; TFAP2B; TFAP2C; TRIM28; UBTF; USF1; WRNIP1; XRCC4; ZBTB7A; ZC3H11A; ZEB1; ZFX; ZMI…	178	4977	AARS;ACTN4;ADAMTS19;ADNP;AGRN;AHDC1;ARHGDIA;ARL8B;ATAD2;ATL2;ATP8B2;BICD1;BRAF;CACNB2;CACNB4;CAP1;CAPZB;CCDC12;CCDC84;CCDC88A;CCM2;CDC14A;CDC42BPA;CDK17;CDKN2A;CELSR2;CEP350;CHD1;CHN1;CLMN;CNOT10;CSDE1;CSNK2A2;CYFIP2;CYTH3;DAZAP1;DCBLD2;DDX5;DNM2;DOCK3;DOCK4;DOCK9;DOK6;DPYSL2;DYRK1A;EIF2S3;EIF5;ELOVL6;EPB41;EPB41L2;EZH2;FAM102A;FAM189A1;FAM199X;FBXL19;FBXL3;FBXW4;FKBP9;FMN2;FOXP2;FOXP4;GAPDH;GOT2…
500bp	EZH2_top50perTarget	dbcorrdb__EZH2__ENCSR000ARE_1__m2	3.35	0.0509	EZH2	**	EZH2 (directAnnotation).		34	627	AHDC1;ATAD2;ATL2;ATP8B2;C10orf11;CCDC88A;DDX5;DDX6;DYRK1A;EPHA7;FBXW4;FOXP2;LMNB1;MID1;MTF2;MYO1D;NLGN2;NPAS2;OBSCN;PLCB1;RPL14;SAMD4A;SLC24A4;SRRM1;SS18;STAG2;SYNE1;TNRC6B;UBE2D3;USP48;WNT5A;YAP1;ZFX;ZNF367
500bp	EZH2_top50perTarget	dbcorrdb__EZH2__ENCSR000ARE_1__m3	3.08	0.0487	EZH2	**	EZH2 (directAnnotation).		21	347	AHDC1;CDC14A;DDX6;EPB41;EPHA7;FOXP2;MEIS2;MLXIP;NPAS2;OBSCN;PLCB1;RIN3;STAG2;TLE4;TNRC6B;TUBB;UBE2D3;UBR4;VCAN;WNT5A;YAP1
500bp	EZH2_top50perTarget	dbcorrdb__EZH2__ENCSR000ARK_1__m1	4.1	0.0568	EZH2	**	EZH2 (directAnnotation).		44	815	ADAMTS19;ADNP;AHDC1;ARHGEF2;ATP8B2;CDC14A;CIT;CRTAP;DDX17;DDX5;EIF2S3;EPB41L2;FMN2;JUN;LYPLAL1;MEIS2;MYO1D;NOTCH1;NPAS2;POLR3E;RBM47;RNF38;RPL3;SFMBT2;SLC24A4;STAG2;STT3B;TBC1D8;TIAM1;TLE4;TRIM11;TTBK2;TXN;UBA52;UBE2D3;UBR4;USP8;WNT5A;XPO1;YAP1;ZCCHC14;ZNF367;ZNF652;ZRANB3
500bp	EZH2_top50perTarget	dbcorrdb__EZH2__ENCSR000ASW_1__m2	3.12	0.049	EZH2	**	EZH2 (directAnnotation).		17	240	AHDC1;CACNB4;DYRK1A;EPB41;KPNA1;MEIS2;NOTCH1;NPAS2;PRDM16;ROBO1;SPIRE2;STT3B;TBC1D9;TLE4;WNT5A;XPO1;YAP1
500bp	EZH2_top50perTarget	dbcorrdb__EZH2__ENCSR000ASZ_1__m3	3.36	0.0509	EZH2	**	EZH2 (directAnnotation).		159	4983	AARS;ACTN4;ADAMTS19;ADNP;AGRN;AHDC1;ANXA6;ATL2;BICD1;BRAF;CACNB4;CAP1;CCDC88A;CDC42BPA;CDK16;CDKN2A;CDYL;CHD2;CIT;CLCN3;CLNS1A;CLPB;CNOT10;CSDE1;CSNK1A1;CYFIP2;DAZAP1;DDX10;DDX17;DDX6;DNM2;DOCK3;DPYSL2;EIF2S3;EIF5;ELOVL6;EPB41;EPB41L2;EPHA7;EZH2;FAM102A;FAM189A1;FANCI;FARP1;FBXL3;FOXP2;FZD6;GAPDH;GPC5;HDAC4;HDLBP;HECTD1;HELLS;HNRNPAB;HP1BP3;IPO9;IQGAP3;KDM6A;KPNA1;LGALS3BP;LGR4;LRRC8B;LTBP1;MAP3K…
500bp	EZH2_top50perTarget	dbcorrdb__POLR2A__ENCSR000EZQ_1__m2	3.08	0.0487	EZH2	*	POLR2A (directAnnotation).	BRF1; BRF2; CEBPB; CTCF; ESRRA; EZH2; HDAC2; MXI1; NELFE; POLR3G; RAD21; RBBP5; SMARCA4; SREBF1; SREBF2; SUPT20H; XRCC4; ZBTB7A; ZMIZ1; ZNF274 (inferredBy_MotifSimilarity).	152	4959	AARS;ADAMTS19;ADNP;AGTPBP1;AHDC1;ALG8;ANAPC7;ANXA6;APPL1;ARHGDIA;ARL8B;ATL2;BRAF;CCDC12;CDC14A;CDC42BPA;CDK16;CDYL;CHD2;CHN1;CLMN;CLPB;CRTAP;CSDE1;CTCF;CXADR;DDX17;DDX6;DNM1;DOCK1;DOCK4;DOK6;DPYSL2;DYRK1A;EIF2S3;EIF5;ELOVL6;EZH2;FAM102A;FAM184A;FAM189A1;FKBP9;FOXP2;GAPDH;GPM6B;HDAC4;HECTD1;HELLS;HNRNPAB;HP1BP3;IFT140;IPO9;ITFG1;JUN;KDM6A;KIAA1324L;KPNA1;LGR4;LMNB1;LTBP1;MAP4K5;MEIS2;MITF;MLXIP;MT…
500bp	EZH2_top50perTarget	dbcorrdb__POLR2AphosphoS2__ENCSR000DYF_1__m10	3.66	0.0533	EZH2	*	POLR2A (directAnnotation).	ATF3; BCLAF1; BHLHE40; BRF1; BRF2; CEBPB; CREB1; CTCF; E2F1; E2F6; EGR1; ELF1; ELK1; ELK4; ESRRA; ETS1; EZH2; GABPA; HCFC1; HDAC2; HIC1; HMGN3; JUND; KAT2A; KLF5; MAX; MAZ; MXI1; MYC; NELFE; NR2C2; NRF1; PHF8; POLR3G; RAD21; RBBP5; RCOR1; SIN3A; SMARCA4; SP1; SP2; SP3; SP4; SREBF1; SREBF2; SUPT20H; TAF1; TFAP2A; TFAP2B; TFAP2C; TRIM28; UBTF; WT1; XRCC4; ZBTB7A; ZBTB7B; ZC3H11A; ZEB1; ZFX; ZMIZ1; …	137	3437	AARS;ACTN4;ADAMTS19;ADNP;AGRN;AHDC1;ARHGDIA;ARL8B;ATAD2;ATL2;BICD1;BRAF;CACNB4;CAPZB;CCDC12;CCDC84;CCDC88A;CDC14A;CDC42BPA;CDKN2A;CEP350;CHD1;CHN1;CLMN;CNOT10;CSDE1;CYFIP2;DCBLD2;DDX5;DNM2;DOK6;DYRK1A;EIF2S3;EIF5;EPB41;EZH2;FAM102A;FAM199X;FBXL19;FBXL3;FBXW4;FKBP9;FMN2;FOXP2;FOXP4;GAPDH;GOT2;HDAC4;HDLBP;HECTD1;HELLS;HERC4;IFT140;INO80D;IPO9;IQGAP3;JUN;KDM6A;KIAA1324L;KPNA1;LHFP;LMNB1;MAP4K5;MEIS2…
500bp	EZH2_top50perTarget	dbcorrdb__RAD21__ENCSR000EHX_1__m7	3.67	0.0534	EZH2	*	RAD21 (directAnnotation).	BRF1; BRF2; CEBPB; CREB1; CTCF; CUX1; E2F1; E2F6; EGR1; ELF1; ELK4; ESRRA; EZH2; GABPA; HCFC1; HDAC2; HIC1; IRF1; JUND; KAT2A; KLF16; KLF3; MAX; MAZ; MXI1; MYC; NELFE; NFYB; PBX3; POLR2A; POLR3G; RBBP5; RCOR1; REST; SMARCA4; SP1; SP2; SP3; SP4; SREBF1; SREBF2; SUPT20H; TBX15; WRNIP1; WT1; XRCC4; ZBTB7A; ZBTB7B; ZC3H11A; ZFX; ZMIZ1; ZNF263; ZNF274 (inferredBy_MotifSimilarity). ZFY (inferredBy_Moti…	154	4812	AARS;ADAMTS19;ADNP;AGRN;AGTPBP1;AHDC1;ANAPC7;ARHGDIA;ARL8B;ATAD2;ATL2;BRAF;CACNB2;CACNB4;CAPZB;CCDC12;CCDC88A;CCM2;CDC14A;CDC42BPA;CDK16;CDKN2A;CDYL;CHD2;CHN1;CIT;CLMN;CSDE1;CTCF;CXADR;DDX17;DDX5;DNM2;DOK6;DPYSL2;DYRK1A;EIF2S3;EIF5;ELOVL6;EPB41;FAM102A;FAM199X;FBXL19;FBXL3;FBXW4;FKBP9;FMN2;FOXP2;GAPDH;HDAC4;HDLBP;HERC4;HSP90AA1;IFT140;IPO9;ITFG1;JUN;KDM6A;KPNA1;LHFP;LMNB1;LTBP1;LYPLAL1;MAP4K5;MEI…
500bp	EZH2_top50perTarget	dbcorrdb__SREBF2__ENCSR000EZO_1__m1	3.22	0.0498	EZH2	*	SREBF2 (directAnnotation).	BRF1; BRF2; CEBPB; CREB1; CTCF; E2F1; E2F6; ESRRA; EZH2; HCFC1; HDAC2; MAX; MXI1; MYC; NELFE; POLR2A; POLR3G; RAD21; RBBP5; SMARCA4; SREBF1; SUPT20H; XRCC4; ZMIZ1; ZNF274 (inferredBy_MotifSimilarity).	184	4980	AARS;ACTN4;ADAMTS19;ADNP;AGRN;AGTPBP1;AHDC1;ANAPC7;ARHGDIA;ARL8B;ATAD2;ATL2;BICD1;BRAF;CACNB2;CACNB4;CAPZB;CCDC12;CCDC84;CCM2;CDC14A;CDC42BPA;CDKN2A;CDYL;CEP350;CHD1;CHN1;CLMN;CNOT10;CSDE1;CTCF;CYFIP2;CYTH3;DAZAP1;DDX17;DDX46;DDX5;DDX6;DNM1;DOCK1;DOCK3;DOCK4;DOCK9;DOK6;DPYSL2;DYRK1A;EIF2AK1;EIF2S3;EIF5;ELOVL6;EP400;EPB41;FAM102A;FAM184A;FAM189A1;FAM199X;FANCI;FARP1;FBXL19;FBXL3;FBXW4;FKBP9;FMN2;F…
500bp	EZH2_top50perTarget	dbcorrdb__ZMIZ1__ENCSR000EFQ_1__m1	4.03	0.0563	EZH2	*	ZMIZ1 (directAnnotation).	ATF3; BCLAF1; BHLHE40; BRF1; BRF2; CEBPB; CNOT3; CREB1; CTCF; E2F1; E2F6; EGR1; ELK1; ELK4; ESRRA; ETS1; EZH2; GABPA; HCFC1; HDAC2; HIC1; JUND; MAX; MAZ; MXI1; MYC; NELFE; NR2C2; PHF8; POLR2A; POLR3G; RAD21; RBBP5; RCOR1; SIN3A; SMARCA4; SP1; SP2; SP3; SP4; SREBF1; SREBF2; SUPT20H; TAF1; TFAP2A; TFAP2B; TFAP2C; TRIM28; UBTF; XRCC4; ZBTB7A; ZC3H11A; ZEB1; ZFX; ZNF143; ZNF274 (inferredBy_MotifSimil…	180	4985	AARS;ACTN4;ADAMTS19;ADNP;AGRN;AHDC1;ARHGDIA;ARL8B;ATAD2;ATL2;ATP8B2;BICD1;BRAF;CACNB4;CAP1;CAPZB;CCDC12;CCDC84;CCDC88A;CCM2;CDC14A;CDC42BPA;CDK17;CDKN2A;CELSR2;CEP350;CHN1;CLMN;CNOT10;CRTAP;CSDE1;CSNK2A2;CXADR;CYFIP2;CYTH3;DAZAP1;DCBLD2;DDX5;DDX6;DNM1;DNM2;DOCK1;DOCK3;DOCK9;DOK6;DPYSL2;DYRK1A;EIF2AK1;EIF2S3;EIF5;EPB41;EPB41L2;EZH2;FAM102A;FAM184A;FAM189A1;FAM199X;FARP1;FBXL19;FBXL3;FBXW4;FKBP9;FM…
500bp	EZH2_top50perTarget	dbcorrdb__ZNF143__ENCSR000EBW_1__m3	3.23	0.0498	EZH2	*	ZNF143 (directAnnotation).	ATF3; EZH2; MXI1; MYC; POLR2A; ZMIZ1 (inferredBy_MotifSimilarity).	156	4961	ACTN4;ADAMTS19;ADNP;AGRN;AHDC1;ALG8;ANAPC7;APPL1;ARL8B;ATAD2;ATL2;BICD1;BRAF;CACNB2;CACNB4;CCDC12;CDC14A;CDC42BPA;CDKN2A;CDYL;CEP350;CHN1;CLCN3;CLPB;CSNK1A1;CTCF;CXADR;DAZAP1;DDX17;DDX46;DDX5;DDX6;DNM1;DOCK9;DPYSL2;DYRK1A;EIF2S3;ELOVL6;EPB41;EZH2;FAM102A;FAM184A;FAM199X;FBXL3;FBXW4;FKBP9;FMN2;FOXP2;FOXP4;GAPDH;GPC5;GPM6B;HECTD1;HERC4;HK1;HSP90AA1;IFT140;INO80D;IQGAP3;ITFG1;KCNQ1OT1;KDM6A;KIDINS22…
500bp	EZH2_w0.005Andtop1sd	dbcorrdb__BRF2__ENCSR000DNV_1__m2	3.63	0.0501	EZH2	*	BRF2 (directAnnotation).	BRF1; CEBPB; CREB1; CTCF; CUX1; E2F6; EGR1; EGR2; EGR3; EGR4; ELK1; ESRRA; EZH2; FOS; GABPA; HDAC2; HIC1; IRF1; KAT2A; KLF16; KLF3; KLF5; MAX; MAZ; MXI1; MYC; NELFE; NFYB; NR2C2; PBX3; POLR2A; POLR3G; RAD21; RBBP5; RCOR1; REST; SMARCA4; SP1; SP2; SP3; SP4; SREBF1; SREBF2; SUPT20H; TBX15; WRNIP1; WT1; XRCC4; ZBTB7A; ZBTB7B; ZC3H11A; ZFX; ZMIZ1; ZNF263; ZNF274; ZNF460 (inferredBy_MotifSimilarity). …	150	4987	AARS;ADAMTS19;AGRN;AGTPBP1;AHDC1;ANAPC7;ANO6;ARHGEF2;ARL8B;ATAD2;ATL2;BRAF;CACNB2;CACNB4;CAPZB;CCDC12;CCM2;CDC14A;CDC42BPA;CDKN2A;CDYL;CHD1;CHD2;CHN2;CIT;CLMN;CLPB;CNOT10;CTCF;CXADR;DDX17;DDX5;DOK6;DPYSL2;DYRK1A;EIF2S3;EIF5;EPB41;FAM102A;FANCI;FBXL19;FBXL3;FBXW4;FKBP9;FMN2;FOXP4;FTL;GAPDH;GPM6B;HELLS;HP1BP3;HSP90AA1;INO80D;IPO9;ITFG1;KDM6A;KPNA1;LHFP;LTBP1;MAPRE2;MECR;MEIS2;MID1;MITF;MLXIP;MTF2;M…
500bp	EZH2_w0.005Andtop1sd	dbcorrdb__EZH2__ENCSR000ARI_1__m1	4.49	0.0565	EZH2	**	EZH2 (directAnnotation).		149	4503	ACTN4;AGRN;AHDC1;ALG8;ANO6;ANXA6;APPL1;ARHGDIA;ARHGEF2;ATAD2;ATL2;ATP8B2;BICD1;CACNB4;CAPZB;CCDC12;CCDC88A;CDC14A;CDK16;CDKN2A;CEP350;CIT;CLNS1A;CLPB;CRTAP;CS;CSNK1A1;CTCF;CYFIP2;DCBLD2;DDX10;DDX17;DDX6;DOK6;DYRK1A;EIF2S3;EPB41;EPB41L2;EPHA7;EVL;EZH2;FAM199X;FANCI;FBXL17;FBXL19;FBXL3;FKBP9;FOXK1;FOXP4;FTL;FZD6;GAPDH;GLO1;GPC5;GPM6B;HECTD1;HELLS;HNRNPAB;HNRNPM;HSP90AA1;IFT140;INO80D;ITFG2;KIAA1324…
500bp	EZH2_w0.005Andtop1sd	dbcorrdb__EZH2__ENCSR000ARO_1__m2	3.78	0.0512	EZH2	**	EZH2 (directAnnotation).		19	267	AHDC1;ATAD2;CDC14A;LHFP;MEIS2;MITF;MTF2;MYO1D;NPAS2;PLCB1;RORA;UBE2D3;UBXN4;UNC5C;USP22;USP48;VGLL4;ZCCHC14;ZNF131
500bp	EZH2_w0.005Andtop1sd	dbcorrdb__FOXP2__ENCSR000BGA_1__m1	4.07	0.0534	EZH2	*	FOXP2 (directAnnotation).	ATF3; BCLAF1; E2F6; ELF1; ETS1; EZH2; GABPA; HCFC1; PHF8; POLR2A; SIN3A; ZNF274 (inferredBy_MotifSimilarity).	26	410	AHDC1;ATP8B2;BICD1;CACNB2;CDC14A;CLCN3;DDX10;DDX17;DDX5;KDM6A;MID1;PELI2;PSME4;RAB11FIP3;RNF38;RORA;SLC16A2;SPATS2L;STAG2;TFDP2;TLK1;TRIM11;UNC5C;VCAN;WNT5A;ZFX
500bp	EZH2_w0.005Andtop1sd	predrem__nrMotif95	3.42	0.0486	EZH2	*		CTCF; EZH2; HDAC2; MXI1; SMARCA4; SREBF1; XRCC4 (inferredBy_MotifSimilarity).	154	4721	AARS;ACTN4;ADAMTS19;AGRN;AGTPBP1;AHDC1;APPL1;ARHGDIA;ATAD2;ATL2;BRAF;CACNB2;CACNB4;CAPZB;CCDC88A;CDC14A;CDC42BPA;CDKN2A;CHN1;CHN2;CIT;CLMN;CNOT10;CS;CTCF;CXADR;CYFIP2;DAZAP1;DDX10;DDX17;DDX46;DDX5;DDX6;DOCK1;DOCK3;DOK6;DPYSL2;EIF2AK1;EIF2S3;EIF5;EPB41;FAM102A;FAM189A1;FANCI;FARP1;FBXL19;FBXL3;FBXW4;FHIT;FKBP9;FOXP4;FTL;FZD6;GAPDH;GPM6B;HECTD1;HSP90AA1;INO80D;IPO9;KDM6A;KIAA1324L;KPNA1;LSM14A;LTBP…
500bp	EZH2_top10perTarget	dbcorrdb__E2F1__ENCSR000EVJ_1__m1	5.06	0.11	EZH2	*	E2F1 (directAnnotation).	BRF1; E2F6; ESRRA; EZH2; MAX; MXI1; POLR2A; SREBF1; XRCC4; ZNF274 (inferredBy_MotifSimilarity).	29	3837	ARHGEF2;CDC14A;CHN1;CRTAP;CXADR;DAZAP1;DOCK3;EIF5;EZH2;FAM189A1;HELLS;KPNA1;L2HGDH;MCM6;MTHFD1;MYO9B;NOTCH1;RNF38;SERTAD2;SLC3A2;TBC1D8;THRA;TOPBP1;TRIP11;UHRF2;UNC5C;WNT5A;WWP2;ZNF367
500bp	EZH2_top10perTarget	dbcorrdb__EZH2__ENCSR000ARD_1__m6	3.88	0.09	EZH2	**	EZH2 (directAnnotation).	BRF1; BRF2; CEBPB; CREB1; CTCF; CUX1; E2F6; EGR1; EGR2; EGR3; EGR4; ESRRA; FOS; HDAC2; HIC1; IRF1; KAT2A; KLF16; KLF3; MAX; MAZ; MXI1; MYC; NELFE; NFYB; POLR2A; RAD21; RBBP5; RCOR1; SMARCA4; SP1; SP2; SP3; SP4; SREBF1; SREBF2; SUPT20H; WRNIP1; WT1; XRCC4; ZBTB7A; ZBTB7B; ZC3H11A; ZMIZ1; ZNF263; ZNF274; ZNF460 (inferredBy_MotifSimilarity). ZBTB17; ZNF16; ZNF189; ZNF23; ZNF429; ZNF471; ZNF502; ZNF6…	16	1167	AARS;ATL2;CDC14A;FAM102A;KPNA1;NDE1;PPM1L;RNF38;SFMBT2;SLC3A2;SYNE1;UHRF2;UNC5C;WNT5A;WWP2;ZNF367
500bp	EZH2_top10perTarget	dbcorrdb__EZH2__ENCSR000ASY_1__m1	3.53	0.0839	EZH2	**	EZH2 (directAnnotation).		33	4578	ATL2;BICD1;CACNB2;CDC14A;CDYL;CRTAP;DCBLD2;DOCK9;EZH2;FAM102A;HELLS;LSM14A;MCM6;MTHFD1;NCAM1;NDE1;NOTCH1;PPP2R1A;PPP6R3;RNF38;SERTAD2;SFMBT2;SLC3A2;STX8;TBC1D8;THRA;TNFAIP8;UHRF2;UNC5C;WNT5A;WWP2;ZCCHC14;ZNF367
500bp	EZH2_w0.001	dbcorrdb__EZH2__ENCSR000ARK_1__m4	3.23	0.0386	EZH2	**	EZH2 (directAnnotation).	ATF3; BCLAF1; BHLHE40; BRF1; BRF2; CEBPB; CNOT3; CREB1; CTCF; E2F1; E2F6; EGR1; ELF1; ELK1; ELK4; ESRRA; ETS1; FOXP2; GABPA; HCFC1; HDAC2; HIC1; HMGN3; JUND; KAT2A; MAX; MAZ; MXI1; MYC; NELFE; NR2C2; NRF1; PHF8; POLR2A; POLR3G; RAD21; RBBP5; RCOR1; SIN3A; SMARCA4; SP1; SP2; SP3; SP4; SREBF1; SREBF2; SUPT20H; TAF1; TFAP2A; TFAP2B; TRIM28; UBTF; WRNIP1; XRCC4; YY1; ZBTB7A; ZC3H11A; ZEB1; ZFX; ZMIZ1…	968	4785	AARS;ABCD3;ABHD12;ABL1;ABL2;ACACA;ACO2;ACOX1;ACTG1;ACTN2;ACVR1B;ACVR2B;ADAM9;ADAMTS17;ADARB1;ADCY9;ADD1;ADNP;AEBP2;AGAP1;AGAP3;AGPAT5;AGRN;AHCYL2;AIG1;AK4;AKAP10;AKAP11;ALDH7A1;ALDOA;ALG13;ANKRD10;ANKRD17;ANKRD33B;ANKS1B;ANLN;ANO6;ANP32B;APBB2;AQR;ARCN1;ARHGAP10;ARHGAP42;ARHGAP5;ARHGDIA;ARHGEF11;ARID1A;ARID1B;ARID3A;ARL6IP5;ARL8B;ARPC2;ASAP1;ASCC1;ASCC3;ASH1L;ATAD2B;ATE1;ATF1;ATG4B;ATL2;ATN1;ATP1…
500bp	EZH2_w0.001	dbcorrdb__HA-E2F1__ENCSR000EVM_1__m1	3.77	0.0415	EZH2	*	E2F1 (directAnnotation).	BRF1; CEBPB; CREB1; CTCF; E2F6; ESRRA; EZH2; HDAC2; MAX; MXI1; MYC; NELFE; NRF1; POLR2A; RAD21; RBBP5; SMARCA4; SREBF1; SREBF2; XRCC4; ZMIZ1; ZNF274 (inferredBy_MotifSimilarity).	958	4984	AARS;ABCC4;ABCD3;ABHD12;ABL1;ACACA;ACER3;ACO2;ACSL4;ACTB;ACTG1;ACTN4;ACVR1B;ACVR2B;ADAM22;ADAM9;ADAMTS17;ADAMTS19;ADAR;ADARB1;ADCY9;ADD1;ADK;ADPGK;AEBP2;AGAP1;AGAP3;AGTPBP1;AHCYL2;AHDC1;AIG1;AK4;AKAP11;ALCAM;ALDH7A1;ALDOA;ALG6;ANAPC1;ANAPC7;ANKRD17;ANKRD26;ANKRD33B;ANKS1B;ANLN;AP2M1;APC;ARHGAP10;ARHGAP26;ARHGAP42;ARHGAP5;ARHGDIA;ARHGEF2;ARHGEF9;ARID1A;ARID3A;ARPC2;ASH1L;ATAD2;ATAD2B;ATAD5;ATE1;AT…
500bp	EZH2_w0.001	dbcorrdb__TAF1__ENCSR000BIB_1__m1	3.51	0.0402	EZH2	*	TAF1 (directAnnotation).	EZH2; KDM5A; PHF8; POLR2A; TAF7; THAP1; YY1; ZFP42 (inferredBy_MotifSimilarity). TAF1L (inferredBy_MotifSimilarity_n_Orthology).	317	1400	ABHD12;ABI1;ACTG1;ACTN4;ACVR2B;ADK;ADNP;ALDOA;ALG13;ANK3;ANKRD11;ANKRD17;ARHGAP5;ARHGDIA;ARID1A;ASXL1;ATAD2;ATE1;ATF1;ATG4B;ATL2;ATP6V0A1;ATP6V1A;ATP8B2;ATXN2L;BAZ1B;BCAS3;BCOR;BICD1;BPTF;BTAF1;BTF3L4;C15orf41;C18orf25;CACNA2D3;CAPZB;CBL;CCAR1;CCDC88A;CCM2;CDC14B;CDC25A;CDC42BPA;CDC45;CELSR3;CEP250;CGGBP1;CHD6;CHST11;CIT;CKB;CLPB;CMIP;CNOT4;CNOT6;COMMD10;COQ4;CPSF7;CRK;CTCF;CUL1;CYB5R3;CYFIP2;DDX…
500bp	EZH2_w0.001	dbcorrdb__TAF1__ENCSR000BJN_1__m1	3.39	0.0395	EZH2	*	TAF1 (directAnnotation).	ATF3; BCLAF1; BRF1; CTCF; ELF1; ELK1; ETS1; EZH2; GABPA; HCFC1; KDM5A; KDM5B; MAX; MAZ; MXI1; MYC; PHF8; POLR2A; RBBP5; RFX1; SAP30; SIN3A; SMARCA4; SREBF1; SREBF2; TAF7; XRCC4; YY1; ZMIZ1; ZNF274 (inferredBy_MotifSimilarity). TAF1L (inferredBy_MotifSimilarity_n_Orthology).	909	4958	AARS;ABCC4;ABI1;ABL1;ACACA;ACO2;ACTG1;ACTN4;ACTR3;ADAM22;ADAMTS17;ADAR;ADD1;ADNP;AGAP1;AGPAT4;AHDC1;AIG1;AK4;ALCAM;ALDH7A1;ALDOA;ALG13;ALG8;AMBRA1;AMD1;AMOT;ANKRD11;ANKRD17;ANKRD30BL;ANKRD33B;ANP32B;AP1G1;AP3D1;APC;ARFGEF2;ARHGAP26;ARHGAP42;ARHGAP5;ARHGDIA;ARHGEF11;ARHGEF12;ARL6IP6;ARPC2;ASH1L;ASS1;ATAD2;ATE1;ATF1;ATF2;ATG4B;ATL2;ATP1B3;ATP2A2;ATP2C1;ATP5G2;ATP6V0A1;ATP6V1A;ATP8B2;ATXN2L;ATXN7;AU…
500bp	EZH2_w0.001	dbcorrdb__XRCC4__ENCSR000FAC_1__m1	3.32	0.0391	EZH2	*	XRCC4 (directAnnotation).	BCLAF1; BHLHE40; BRF1; BRF2; CEBPB; CREB1; CTCF; CUX1; E2F1; E2F6; EGR1; EGR4; ELF1; ELK1; ELK4; ESRRA; ETS1; EZH2; FOS; GABPA; HCFC1; HDAC2; HIC1; IRF1; JUND; KAT2A; KLF16; KLF3; MAX; MAZ; MXI1; MYC; NELFE; NFYB; NR2C2; PATZ1; PBX3; PHF8; POLR2A; POLR3G; RAD21; RBBP5; RCOR1; REST; SIN3A; SMARCA4; SP1; SP2; SP3; SP4; SREBF1; SREBF2; SUPT20H; TAF1; TBX15; TFAP2B; TRIM28; UBTF; WT1; ZBTB7A; ZBTB7B;…	957	4836	AARS;ABCC4;ABL2;ACACA;ACER3;ACIN1;ACO2;ACOX1;ACP6;ACTB;ACTG1;ACVR2B;ADAM22;ADAM9;ADAMTS17;ADAMTS19;ADAMTS6;ADAR;ADD1;ADNP;AEBP2;AGAP1;AGRN;AGTPBP1;AHCYL2;AHDC1;AIG1;AK4;AKAP12;ALCAM;ALDOA;AMD1;AMOT;ANAPC7;ANKIB1;ANKRD17;ANKRD33B;ANKS1B;ANLN;ANP32B;ANTXR1;AP1B1;AP2M1;AP3B1;ARCN1;ARFGEF2;ARHGAP10;ARHGAP11B;ARHGAP26;ARHGAP42;ARHGAP5;ARHGDIA;ARHGEF11;ARHGEF2;ARID1A;ARID1B;ARID3A;ARL6IP6;ARL8B;ARPC2;A…
500bp	EZH2_w0.001	dbcorrdb__YY1__ENCSR000BKJ_1__m1	3.31	0.0391	EZH2	*	YY1 (directAnnotation).	EZH2; HCFC1; KDM5A; MAX; MXI1; MYC; NR3C1; PHF8; POLR2A; RBBP5; SAP30; TAF1; TAF7; ZFP42; ZNF597; ZNF91 (inferredBy_MotifSimilarity). TAF1L; YY2 (inferredBy_MotifSimilarity_n_Orthology).	163	620	ABHD12;ACTG1;ACVR2B;ADK;ADNP;ANK3;ARHGAP5;ARHGDIA;ARID1A;ASXL1;ATE1;ATF1;ATG4B;ATP6V0A1;ATP8B2;BAZ1B;BCOR;BPTF;C15orf41;C6orf62;CALR;CCAR1;CCM2;CDC42BPA;CDC45;CELSR3;CEP350;CGGBP1;CHD3;CLCN5;CLPB;CNOT6;COQ4;CPSF7;CYB5R3;CYFIP2;DLEU1;DNAJC13;DNAJC7;DOT1L;EGR1;EIF3B;EIF4G1;EIF5;EPC2;ESCO1;FANCA;FANCD2;FBXL19;FBXO46;FGFR1;FHIT;FMN2;GDI2;GLG1;GNL3L;GTF2I;HCFC1;HDAC9;HMBOX1;HOXC4;HOXD10;IGF1R;INO80;IN…
500bp	EZH2_w0.001	dbcorrdb__YY1__ENCSR000BKU_1__m1	3.27	0.0389	EZH2	*	YY1 (directAnnotation).	ATF3; ELK1; EZH2; GABPA; KDM5A; KDM5B; MAX; MXI1; MYC; NR3C1; PHF8; POLR2A; RBBP5; SAP30; TAF1; TAF7; THAP1; ZFP42; ZNF597; ZNF91 (inferredBy_MotifSimilarity). TAF1L; YY2 (inferredBy_MotifSimilarity_n_Orthology).	190	744	ABHD12;ACTG1;ACVR2B;ADK;ADNP;ANK3;ARHGAP5;ARHGDIA;ARID1A;ARPC2;ASXL1;ATE1;ATF1;ATG4B;ATP6V0A1;ATP8B2;BAZ1B;BCAS3;BCOR;BPTF;C15orf41;CALR;CBLB;CCAR1;CCM2;CDC42BPA;CDC45;CDS2;CELSR3;CEP250;CEP350;CGGBP1;CHD3;CLCN5;CLPB;CNOT6;COQ4;CPSF7;CTCF;CUL1;CYB5R3;CYFIP2;DDX5;DLEU1;DNAJC13;DNAJC7;DOT1L;DYRK1A;EGR1;EIF3B;EIF4G1;EIF5;EPC2;ESCO1;FANCA;FANCD2;FAR1;FBXL19;FBXO46;FHIT;FMN2;GATAD2B;GDI2;GLG1;GNL3L;GT…
500bp	EZH2_w0.001	dbcorrdb__YY1__ENCSR000BLT_1__m1	3.24	0.0387	EZH2	*	YY1 (directAnnotation).	ATF3; ELK1; EZH2; GABPA; KDM5A; MAX; MXI1; MYC; PHF8; POLR2A; RBBP5; TAF1; TAF7; THAP1; YY2; ZFP42; ZNF597; ZNF91 (inferredBy_MotifSimilarity). TAF1L (inferredBy_MotifSimilarity_n_Orthology).	163	639	ABHD12;ACTG1;ACVR2B;ADK;ADNP;ANK3;ARHGAP5;ARHGDIA;ARID1A;ASXL1;ATE1;ATF1;ATG4B;ATP6V0A1;ATP8B2;BAZ1B;BCAS3;BPTF;C15orf41;CALR;CBL;CCAR1;CCM2;CDC42BPA;CDC45;CDS2;CELSR3;CEP250;CEP350;CGGBP1;CHD3;CLCN5;CLPB;CNOT6;COQ4;CPSF7;CYFIP2;DDX5;DLEU1;DNAJC13;DNAJC7;DOT1L;DTNA;EIF3B;EIF4G1;EIF5;EPC2;ESCO1;FANCA;FBXL19;FBXO46;FGFR1;FHIT;GATAD2B;GDI2;GLG1;GNL3L;GTF2I;HCFC1;HDAC9;HMBOX1;HOXC4;HOXD10;IGF1R;INO80…
500bp	EZH2_w0.001	dbcorrdb__YY1__ENCSR000BNP_1__m1	3.23	0.0387	EZH2	*	YY1 (directAnnotation).	ATF3; ELK1; EZH2; GABPA; KDM5A; MAX; MXI1; MYC; PHF8; POLR2A; RBBP5; TAF1; TAF7; THAP1; YY2; ZFP42; ZNF597; ZNF91 (inferredBy_MotifSimilarity). TAF1L (inferredBy_MotifSimilarity_n_Orthology).	141	539	ABHD12;ACTG1;ACVR2B;ADK;ADNP;ANK3;ARHGAP5;ARID1A;ASXL1;ATE1;ATF1;ATP6V0A1;ATP8B2;BAZ1B;BPTF;C15orf41;CBL;CCAR1;CCM2;CDC42BPA;CDC45;CELSR3;CEP350;CGGBP1;CHD3;CLCN5;CLPB;CNOT6;COQ4;CPSF7;CYFIP2;DLEU1;DNAJC13;EIF3B;EIF4G1;EIF5;EPC2;ESCO1;FBXL19;FBXO46;FHIT;GATAD2B;GNL3L;GTF2I;HCFC1;HDAC9;HMBOX1;HOXC4;HOXD10;IGF1R;INO80;KIAA0319L;KIAA2026;KIF26B;LMNB1;MAP2K5;MBNL1;MCM5;MGRN1;MLLT10;MSL2;N4BP1;NAA15;N…
500bp	EZH2_w0.001	dbcorrdb__YY1__ENCSR000BNT_1__m1	3.13	0.0381	EZH2	*	YY1 (directAnnotation).	ATF3; ELK1; EZH2; GABPA; KDM5A; KDM5B; MAX; MXI1; MYC; PHF8; POLR2A; RBBP5; SAP30; TAF1; TAF7; THAP1; ZFP42; ZNF597; ZNF91 (inferredBy_MotifSimilarity). TAF1L; YY2 (inferredBy_MotifSimilarity_n_Orthology).	175	693	ABHD12;ACTG1;ACVR2B;ADK;ADNP;ANK3;ARHGAP5;ARHGDIA;ARID1A;ARPC2;ASXL1;ATE1;ATF1;ATG4B;ATP6V0A1;ATP8B2;BAZ1B;BCAS3;BCOR;BPTF;C15orf41;CCAR1;CCM2;CDC42BPA;CDC45;CDS2;CELSR3;CEP250;CEP350;CGGBP1;CHD3;CLCN5;CLPB;CNOT6;COQ4;CPSF7;CTCF;CUL1;CYFIP2;DDX5;DLEU1;DNAJC13;DNAJC7;DOT1L;EEF1A1;EGR1;EIF3B;EIF4G1;EIF5;EPC2;ESCO1;FANCA;FANCD2;FAR1;FBXL19;FBXO46;FHIT;FMN2;GDI2;GLG1;GNL3L;GTF2I;HCFC1;HDAC9;HMBOX1;HN…
500bp	EZH2_w0.001	dbcorrdb__YY1__ENCSR000BNX_1__m1	3.2	0.0385	EZH2	*	YY1 (directAnnotation).	ATF3; ELK1; EZH2; GABPA; KDM5A; MAX; MXI1; MYC; NR3C1; PHF8; POLR2A; RBBP5; SAP30; TAF1; TAF7; THAP1; ZFP42; ZNF597; ZNF91 (inferredBy_MotifSimilarity). TAF1L; YY2 (inferredBy_MotifSimilarity_n_Orthology).	111	393	ABHD12;ACVR2B;ADK;ADNP;ARID1A;ASXL1;ATE1;ATP6V0A1;ATP8B2;BPTF;C15orf41;CCAR1;CCM2;CDC42BPA;CELSR3;CEP350;CGGBP1;CHD3;CLPB;CNOT6;COQ4;CPSF7;CYFIP2;DLEU1;DNAJC13;EIF3B;EIF4G1;EIF5;EPC2;ESCO1;FBXL19;FBXO46;GNL3L;GTF2I;HCFC1;HDAC9;HMBOX1;HOXC4;IGF1R;INO80;KIAA0319L;KIAA2026;LMNB1;MAP2K5;MBNL1;MCM5;MLLT10;N4BP1;NAA15;NDRG3;NPM1;NUP188;PAFAH1B2;PHF12;PHF8;PIAS1;PPP4R2;PRDM2;PRR12;PRR14;PTBP1;PTCH1;RAB7…
500bp	EZH2_w0.001	dbcorrdb__ZNF143__ENCSR000DZL_1__m3	3.01	0.0375	EZH2	*	ZNF143 (directAnnotation).	BHLHE40; BRF1; E2F6; ETS1; EZH2; HCFC1; MAX; MXI1; MYC; PHF8; POLR2A; XRCC4; ZMIZ1; ZNF274 (inferredBy_MotifSimilarity).	957	4884	ABCC4;ABHD12;ABL1;ACACA;ACER3;ACO2;ACTB;ACTG1;ACTN4;ADAM22;ADAM9;ADAMTS17;ADAMTS19;ADAMTS6;ADAR;ADCY9;ADD1;ADK;ADNP;AGAP1;AGAP3;AGRN;AHCYL2;AHDC1;AIG1;AK3;AK4;AKAP10;AKAP13;AKAP8L;ALCAM;ALDOA;ALG13;ALG6;AMD1;AMOT;ANAPC7;ANKRD11;ANKRD17;ANKRD33B;ANKS1B;ANP32B;ANTXR1;AP1G1;AP2M1;AP3D1;APC;APPL1;ARHGAP10;ARHGAP26;ARHGAP5;ARHGDIA;ARHGEF12;ARID1A;ARID1B;ARID3A;ARL13B;ARL6IP6;ARL8B;ARPC2;ASH1L;ASXL1;AT…
500bp	EZH2_w0.001	predrem__nrMotif220	3.29	0.039	EZH2	*		CTCF; ESRRA; EZH2; MXI1; POLR2A; RAD21; SMARCA4; SREBF1; XRCC4; ZMIZ1 (inferredBy_MotifSimilarity).	958	4907	ABI1;ACACA;ACER3;ACTB;ACTG1;ACTN4;ACTR3;ACVR2B;ADAM22;ADAM9;ADAMTS17;ADAMTS19;ADCY9;ADD1;ADD2;ADK;ADNP;AGAP3;AGRN;AIG1;AK4;AKAP11;AKAP12;AKAP8L;ALCAM;ALDH18A1;ALDOA;ALG13;AMOT;ANAPC7;ANKRD17;ANKRD33B;ANKS1B;ANLN;ANTXR1;ANXA11;ANXA6;AP2A2;AP3D1;APBB2;APPL1;ARHGAP10;ARHGAP26;ARHGAP42;ARHGDIA;ARHGEF12;ARID1A;ARID1B;ARID3A;ARL8B;ARPC2;ASH1L;ASXL1;ATAD2;ATAD5;ATE1;ATF1;ATL2;ATN1;ATP11A;ATP1B3;ATP2A2;A…
500bp	EZH2_w0.001	predrem__nrMotif2348	3.38	0.0394	EZH2	*		BRF1; CTCF; EGR1; ESRRA; EZH2; HCFC1; HDAC2; MXI1; NELFE; PHF8; POLR2A; RAD21; SMARCA4; SREBF1; SREBF2; TAF1; XRCC4; ZMIZ1 (inferredBy_MotifSimilarity).	1028	4932	ABCC4;ABCD3;ACER3;ACTB;ACTG1;ACTN4;ACVR2B;ADAM22;ADAM9;ADAMTS19;ADARB1;ADCY9;ADD1;ADNP;AEBP2;AGAP1;AGAP3;AGRN;AHDC1;AHI1;AIG1;AK4;AKAP11;AKAP13;ALCAM;ALDOA;ALG13;AMD1;ANAPC7;ANKRD11;ANKRD17;ANKRD33B;ANKS1B;ANP32B;ANTXR1;AP2M1;AP3B1;AP3D1;APBB2;ARHGAP10;ARHGAP11B;ARHGAP26;ARHGAP42;ARHGAP5;ARHGDIA;ARHGEF11;ARHGEF12;ARID1A;ARID1B;ARID3A;ARL6IP6;ARPC2;ASCC3;ASH1L;ASPM;ATAD2;ATAD2B;ATE1;ATF1;ATF2;ATL2…
500bp	FOXO1_top10perTarget	cisbp__M0717	3.05	0.0642	FOXO1	*	FOXP1 (directAnnotation).	FOXA1; FOXA2; FOXA3; FOXC1; FOXC2; FOXD2; FOXD3; FOXF1; FOXF2; FOXG1; FOXI1; FOXJ1; FOXJ2; FOXJ3; FOXK1; FOXN2; FOXO1; FOXO3; FOXO4; FOXP2; FOXQ1 (inferredBy_MotifSimilarity). FOXI2; FOXI3; FOXK2; FOXL1; FOXL2; FOXN3; FOXO6; FOXP3; FOXP4 (inferredBy_MotifSimilarity_n_Orthology).	6	399	CABLES1;CCDC85C;EXOC6B;FAM117B;FOXO1;RPS6KA5
500bp	FOXO1_top10perTarget	cisbp__M0726	3.1	0.0649	FOXO1	*	FOXJ3 (inferredBy_Orthology).	AR; FOXA1; FOXA3; FOXC2; FOXD1; FOXD2; FOXG1; FOXJ2; FOXL1; FOXO1; FOXO3; FOXO4; FOXP1; FOXP2 (inferredBy_MotifSimilarity). FOXA2; FOXD3; FOXD4; FOXD4L1; FOXD4L3; FOXD4L4; FOXD4L5; FOXD4L6; FOXF1; FOXF2; FOXJ1; FOXK1; FOXN2; FOXN3; FOXP3; FOXP4 (inferredBy_MotifSimilarity_n_Orthology).	6	297	CABLES1;CCDC85C;EXOC6B;FAM117B;FOXO1;RPS6KA5
500bp	FOXO1_top10perTarget	cisbp__M3275	3.59	0.0722	FOXO1	**	FOXO1 (directAnnotation).	FOXO3; FOXO4 (inferredBy_MotifSimilarity). FOXF1; FOXF2; FOXG1; FOXI1; FOXI2; FOXI3; FOXJ1; FOXJ2; FOXJ3; FOXK1; FOXK2; FOXL2; FOXQ1 (inferredBy_MotifSimilarity_n_Orthology).	7	387	CABLES1;CCDC85C;EXOC6B;FAM117B;FOXO1;ORC4;RPS6KA5
500bp	FOXO1_top10perTarget	cisbp__M4973	3.76	0.0747	FOXO1	**	FOXM1; FOXO1; FOXO3; FOXO4; FOXO6 (inferredBy_Orthology).		5	93	CABLES1;EXOC6B;FAM117B;FOXO1;RPS6KA5
500bp	FOXO1_top10perTarget	cisbp__M6247	3.35	0.0686	FOXO1	*	FOXO4 (directAnnotation).	FOXJ2; FOXJ3; FOXO1; FOXO3 (inferredBy_MotifSimilarity). FOXF1; FOXF2; FOXG1; FOXI1; FOXI2; FOXI3; FOXJ1; FOXK1; FOXK2; FOXL2; FOXQ1 (inferredBy_MotifSimilarity_n_Orthology).	6	362	CCDC85C;EXOC6B;FAM117B;FOXO1;ORC4;RPS6KA5
500bp	FOXO1_top10perTarget	flyfactorsurvey__foxo_SANGER_10_FBgn0038197	3.95	0.0776	FOXO1	**	FOXM1; FOXO1; FOXO3; FOXO4; FOXO6 (inferredBy_Orthology).		5	158	CABLES1;EXOC6B;FAM117B;FOXO1;RPS6KA5
500bp	FOXO1_top10perTarget	hocomoco__FOXO4_HUMAN.H11MO.0.C	3.14	0.0656	FOXO1	*	FOXO4 (directAnnotation).	FOXJ2; FOXJ3; FOXO1; FOXO3 (inferredBy_MotifSimilarity). FOXF1; FOXF2; FOXG1; FOXI1; FOXI2; FOXI3; FOXJ1; FOXK1; FOXK2; FOXL2; FOXP2; FOXQ1 (inferredBy_MotifSimilarity_n_Orthology).	6	395	CCDC85C;EXOC6B;FAM117B;FOXO1;ORC4;RPS6KA5
500bp	FOXO1_top10perTarget	transfac_pro__M02750	3.27	0.0675	FOXO1	*	FOXJ1 (inferredBy_Orthology).	FOXC2; FOXD2; FOXG1; FOXJ2; FOXO1; FOXO4; FOXP1 (inferredBy_MotifSimilarity). FOXJ3; FOXK1; FOXO3; FOXP2; FOXP3; FOXP4 (inferredBy_MotifSimilarity_n_Orthology).	5	292	CCDC85C;FAM117B;FOXO1;PPP2R5C;RPS6KA5
500bp	FOXO1_top10perTarget	transfac_public__M00473	3.59	0.0722	FOXO1	**	FOXO1 (directAnnotation).	FOXO3; FOXO4 (inferredBy_MotifSimilarity). FOXF1; FOXF2; FOXG1; FOXI1; FOXI2; FOXI3; FOXJ1; FOXJ2; FOXJ3; FOXK1; FOXK2; FOXL2; FOXQ1 (inferredBy_MotifSimilarity_n_Orthology).	7	385	CABLES1;CCDC85C;EXOC6B;FAM117B;FOXO1;ORC4;RPS6KA5
500bp	FOXO1_top5perTarget	taipale__FOXO6_DBD_TTTCCCCACACRAC	3.21	0.0681	FOXO1	*	FOXO6 (directAnnotation).	FOXO1; FOXO3; FOXO4 (inferredBy_MotifSimilarity).	4	373	CABLES1;DENND1B;GAPVD1;STAG1
500bp	FOXO1_top3sd	taipale_tf_pairs__FOXO1_ELF1_NTGTTGNCGGAARNN_CAP	3.23	0.0765	FOXO1	**	ELF1; FOXO1 (directAnnotation).		5	211	ATP13A1;CUL4B;PPP2R5C;STAMBP;SUDS3
500bp	FOXO1_top3sd	taipale_tf_pairs__FOXO1_ELK1_TGTTGCCGGANNN_CAP	3.48	0.0807	FOXO1	**	ELK1; FOXO1 (directAnnotation).		5	108	ATP13A1;C2CD3;CUL4B;STAMBP;SUDS3
500bp	FOXO3_top5perTarget	cisbp__M0715	3.4	0.0867	FOXO3	*		FOXC2; FOXD2; FOXF1; FOXF2; FOXG1; FOXI1; FOXJ1; FOXJ2; FOXJ3; FOXK1; FOXL1; FOXO1; FOXO4; FOXP1; FOXP2 (inferredBy_MotifSimilarity). FOXD1; FOXD3; FOXD4; FOXD4L1; FOXD4L3; FOXD4L4; FOXD4L5; FOXD4L6; FOXI2; FOXI3; FOXK2; FOXL2; FOXN2; FOXN3; FOXO3; FOXO6; FOXP3; FOXP4; FOXQ1 (inferredBy_MotifSimilarity_n_Orthology).	5	289	CADM1;FOXO3;PELI2;PPP1CC;VCAN
500bp	FOXO3_top5perTarget	cisbp__M0716	3.94	0.0973	FOXO3	*		FOXG1; FOXJ2 (inferredBy_MotifSimilarity). FOXJ3; FOXK1; FOXO3; FOXO6; FOXP2 (inferredBy_MotifSimilarity_n_Orthology).	5	104	CADM1;FOXO3;PELI2;PPP1CC;TBC1D4
500bp	FOXO3_top5perTarget	cisbp__M0717	3.8	0.0945	FOXO3	*	FOXP1 (directAnnotation).	FOXA1; FOXA2; FOXA3; FOXC1; FOXC2; FOXD2; FOXD3; FOXF1; FOXF2; FOXG1; FOXI1; FOXJ1; FOXJ2; FOXJ3; FOXK1; FOXN2; FOXO1; FOXO3; FOXO4; FOXP2; FOXQ1 (inferredBy_MotifSimilarity). FOXI2; FOXI3; FOXK2; FOXL1; FOXL2; FOXN3; FOXO6; FOXP3; FOXP4 (inferredBy_MotifSimilarity_n_Orthology).	5	172	CADM1;FOXO3;PELI2;PPP1CC;TBC1D4
500bp	FOXO3_top5perTarget	cisbp__M0718	3.31	0.0851	FOXO3	*	FOXK1 (directAnnotation).	FOXA1; FOXC2; FOXD2; FOXG1; FOXI1; FOXJ2; FOXJ3; FOXO1; FOXO3; FOXO4; FOXP1; FOXQ1 (inferredBy_MotifSimilarity). FOXA2; FOXC1; FOXF1; FOXF2; FOXI2; FOXI3; FOXJ1; FOXK2; FOXL1; FOXL2; FOXN2; FOXN3; FOXO6; FOXP2; FOXP3; FOXP4 (inferredBy_MotifSimilarity_n_Orthology).	9	1042	CADM1;CNNM4;DLG3;FOXO3;PELI2;PPP1CC;RHOBTB3;TBC1D4;VCAN
500bp	FOXO3_top5perTarget	cisbp__M0719	3.51	0.0889	FOXO3	*	FOXG1 (directAnnotation).	FOXC1; FOXC2; FOXD1; FOXD2; FOXF2; FOXI1; FOXJ2; FOXJ3; FOXK1; FOXL1; FOXN2; FOXO1; FOXO3; FOXO4; FOXO6; FOXP1; FOXP2; FOXP3 (inferredBy_MotifSimilarity). FOXD3; FOXD4; FOXD4L1; FOXD4L3; FOXD4L4; FOXD4L5; FOXD4L6; FOXF1; FOXI2; FOXI3; FOXJ1; FOXK2; FOXL2; FOXN3; FOXP4; FOXQ1 (inferredBy_MotifSimilarity_n_Orthology).	5	209	CADM1;FOXO3;PELI2;PPP1CC;VCAN
500bp	FOXO3_top5perTarget	cisbp__M0721	3.83	0.0952	FOXO3	*	FOXJ2 (inferredBy_Orthology).	FOXA1; FOXA3; FOXC2; FOXF1; FOXF2; FOXG1; FOXI1; FOXJ1; FOXJ3; FOXN2; FOXO1; FOXP1; FOXP2 (inferredBy_MotifSimilarity). FOXA2; FOXD1; FOXD2; FOXD3; FOXD4; FOXD4L1; FOXD4L3; FOXD4L4; FOXD4L5; FOXD4L6; FOXI2; FOXI3; FOXK1; FOXK2; FOXL1; FOXL2; FOXN3; FOXO3; FOXO6; FOXP3; FOXP4; FOXQ1 (inferredBy_MotifSimilarity_n_Orthology).	5	85	CADM1;FOXO3;PELI2;PPP1CC;TBC1D4
500bp	FOXO3_top5perTarget	cisbp__M0722	3.49	0.0886	FOXO3	*	FOXJ2 (inferredBy_Orthology).	FOXC2; FOXD2; FOXF1; FOXF2; FOXG1; FOXI1; FOXJ1; FOXJ3; FOXK1; FOXL1; FOXO1; FOXO3; FOXO4; FOXP1; FOXP2; FOXP3; FOXQ1 (inferredBy_MotifSimilarity). FOXD1; FOXD3; FOXD4; FOXD4L1; FOXD4L3; FOXD4L4; FOXD4L5; FOXD4L6; FOXI2; FOXI3; FOXK2; FOXL2; FOXN2; FOXN3; FOXO6; FOXP4 (inferredBy_MotifSimilarity_n_Orthology).	5	179	CADM1;FOXO3;PELI2;PPP1CC;TBC1D4
500bp	FOXO3_top5perTarget	cisbp__M0723	3.66	0.0919	FOXO3	*	FOXG1 (inferredBy_Orthology).	FOXA1; FOXB1; FOXC2; FOXD2; FOXD3; FOXI1; FOXJ2; FOXK1; FOXL1; FOXO1; FOXO3; FOXO4; FOXP1; FOXQ1 (inferredBy_MotifSimilarity). FOXA2; FOXF1; FOXF2; FOXI2; FOXI3; FOXJ1; FOXJ3; FOXK2; FOXL2; FOXN2; FOXN3; FOXO6; FOXP2; FOXP3; FOXP4 (inferredBy_MotifSimilarity_n_Orthology).	7	545	CADM1;CNNM4;DLG3;FOXO3;PELI2;PPP1CC;TBC1D4
500bp	FOXO3_top5perTarget	cisbp__M0724	4.45	0.107	FOXO3	*	FOXP2 (inferredBy_Orthology).	FOXA1; FOXA2; FOXA3; FOXC1; FOXC2; FOXD1; FOXD2; FOXF1; FOXF2; FOXG1; FOXI1; FOXJ1; FOXJ2; FOXJ3; FOXK1; FOXN2; FOXO1; FOXO3; FOXO4; FOXP1; FOXP3; FOXQ1 (inferredBy_MotifSimilarity). FOXD3; FOXD4; FOXD4L1; FOXD4L3; FOXD4L4; FOXD4L5; FOXD4L6; FOXI2; FOXI3; FOXK2; FOXL1; FOXL2; FOXN3; FOXO6; FOXP4 (inferredBy_MotifSimilarity_n_Orthology).	5	49	CADM1;FOXO3;PELI2;PPP1CC;TBC1D4
500bp	FOXO3_top5perTarget	cisbp__M0725	3.94	0.0973	FOXO3	*	FOXP1 (inferredBy_Orthology).	FOXA1; FOXB1; FOXC2; FOXD2; FOXI1; FOXJ2; FOXK1; FOXN2; FOXO1; FOXO3; FOXO4 (inferredBy_MotifSimilarity). FOXA2; FOXF1; FOXF2; FOXG1; FOXI2; FOXI3; FOXJ1; FOXJ3; FOXK2; FOXL1; FOXL2; FOXN3; FOXO6; FOXP2; FOXP3; FOXP4; FOXQ1 (inferredBy_MotifSimilarity_n_Orthology).	5	147	CADM1;FOXO3;PELI2;PPP1CC;TBC1D4
500bp	FOXO3_top5perTarget	cisbp__M0728	3.27	0.0842	FOXO3	*	FOXJ1 (inferredBy_Orthology).	FOXC1; FOXC2; FOXJ2; FOXO4; FOXP3 (inferredBy_MotifSimilarity). FOXJ3; FOXK1; FOXO3; FOXP2 (inferredBy_MotifSimilarity_n_Orthology).	9	1162	CADM1;EPHA3;FOXO3;PELI2;PPP1CC;RHOBTB3;TBC1D4;TJP1;TTC19
500bp	FOXO3_top5perTarget	cisbp__M0731	3.71	0.0928	FOXO3	*	FOXO1 (inferredBy_Orthology).	FOXD2; FOXG1; FOXI1; FOXJ2; FOXJ3; FOXK1; FOXO3; FOXP1; FOXQ1 (inferredBy_MotifSimilarity). FOXA2; FOXF1; FOXF2; FOXI2; FOXI3; FOXJ1; FOXK2; FOXL1; FOXL2; FOXN2; FOXN3; FOXO4; FOXO6; FOXP2; FOXP3; FOXP4 (inferredBy_MotifSimilarity_n_Orthology).	5	145	CADM1;FOXO3;PELI2;PPP1CC;TBC1D4
500bp	FOXO3_top5perTarget	cisbp__M0732	3.25	0.0838	FOXO3	*	FOXC2 (inferredBy_Orthology).	ARID3A; EP300; FOXA1; FOXA2; FOXA3; FOXB1; FOXC1; FOXD1; FOXD2; FOXD3; FOXF1; FOXF2; FOXG1; FOXH1; FOXI1; FOXJ1; FOXJ2; FOXK1; FOXL1; FOXO1; FOXO3; FOXO4; FOXP1; FOXP2; FOXP3; FOXQ1; HDAC2; MBD4; NFIC; TCF12 (inferredBy_MotifSimilarity). FOXD4; FOXD4L1; FOXD4L3; FOXD4L4; FOXD4L5; FOXD4L6; FOXL2; FOXP4; SRF (inferredBy_MotifSimilarity_n_Orthology).	6	536	CADM1;DLG3;FOXO3;PELI2;RHOBTB3;TBC1D4
500bp	FOXO3_top5perTarget	cisbp__M0733	3.92	0.0969	FOXO3	**	FOXO3 (inferredBy_Orthology).	FOXA2; FOXC1; FOXC2; FOXD2; FOXF1; FOXF2; FOXG1; FOXI1; FOXJ1; FOXJ2; FOXJ3; FOXK1; FOXN2; FOXO1; FOXO4; FOXP1; FOXP2 (inferredBy_MotifSimilarity). FOXI2; FOXI3; FOXK2; FOXL1; FOXL2; FOXN3; FOXO6; FOXP3; FOXP4; FOXQ1 (inferredBy_MotifSimilarity_n_Orthology).	5	99	CADM1;FOXO3;PELI2;PPP1CC;TBC1D4
500bp	FOXO3_top5perTarget	cisbp__M0734	3.28	0.0844	FOXO3	*	FOXC1 (inferredBy_Orthology).	ARID3A; EP300; FOXA1; FOXA2; FOXA3; FOXB1; FOXC2; FOXD1; FOXD2; FOXD3; FOXF2; FOXG1; FOXI1; FOXK1; FOXL1; FOXO1; FOXO3; FOXO4; FOXO6; FOXP1; FOXP3; FOXQ1; MBD4; NFIC (inferredBy_MotifSimilarity). FOXD4; FOXD4L1; FOXD4L3; FOXD4L4; FOXD4L5; FOXD4L6; FOXF1; FOXL2; FOXN2; FOXN3; FOXP2; FOXP4; SRF (inferredBy_MotifSimilarity_n_Orthology).	20	4375	CADM1;CNNM4;CNOT4;DLG3;FAM49B;FBXO21;FOXO3;GFOD1;GNL3L;HNRNPR;PELI2;PPP1CC;RHOBTB3;TBC1D4;TDP1;TJP1;TTC19;UNC5B;VCAN;ZNF746
500bp	FOXO3_top5perTarget	cisbp__M0735	3.44	0.0876	FOXO3	*	FOXO6 (inferredBy_Orthology).	FOXJ2; FOXJ3; FOXK1; FOXO1; FOXO4; FOXP1 (inferredBy_MotifSimilarity). FOXA2; FOXF1; FOXF2; FOXG1; FOXI1; FOXI2; FOXI3; FOXJ1; FOXK2; FOXL2; FOXN2; FOXN3; FOXO3; FOXP2; FOXP3; FOXP4; FOXQ1 (inferredBy_MotifSimilarity_n_Orthology).	21	4569	CABIN1;CADM1;CDC42EP1;CNNM4;CNOT4;CTNNBL1;DLG3;EPHA3;FOXO3;GFOD1;GNL3L;HNRNPR;PELI2;PPP1CC;RHOBTB3;SCD5;TBC1D4;TJP1;TULP3;VCAN;ZNF746
500bp	FOXO3_top5perTarget	cisbp__M0736	3.37	0.0862	FOXO3	*	FOXK1 (inferredBy_Orthology).	FOXC2; FOXF2; FOXG1; FOXI1; FOXJ2; FOXJ3; FOXN2; FOXO1; FOXO3; FOXO4; FOXP1; FOXP2 (inferredBy_MotifSimilarity). FOXA2; FOXF1; FOXI2; FOXI3; FOXJ1; FOXK2; FOXL1; FOXL2; FOXN3; FOXO6; FOXP3; FOXP4; FOXQ1 (inferredBy_MotifSimilarity_n_Orthology).	4	98	CADM1;FOXO3;PELI2;TBC1D4
500bp	FOXO3_top5perTarget	cisbp__M0738	3.32	0.0852	FOXO3	*		FOXC1; FOXC2; FOXD2; FOXF1; FOXF2; FOXG1; FOXI1; FOXJ1; FOXJ2; FOXJ3; FOXK1; FOXL1; FOXN2; FOXO1; FOXO4; FOXP1; FOXP2 (inferredBy_MotifSimilarity). FOXA2; FOXD1; FOXD3; FOXD4; FOXD4L1; FOXD4L3; FOXD4L4; FOXD4L5; FOXD4L6; FOXI2; FOXI3; FOXK2; FOXL2; FOXN3; FOXO3; FOXO6; FOXP3; FOXP4; FOXQ1 (inferredBy_MotifSimilarity_n_Orthology).	5	290	CADM1;FOXO3;PELI2;PPP1CC;VCAN
500bp	FOXO3_top5perTarget	cisbp__M0740	3.46	0.088	FOXO3	*		FOXD2; FOXG1; FOXJ2; FOXJ3; FOXO1; FOXO3; FOXP1 (inferredBy_MotifSimilarity). FOXF1; FOXF2; FOXK1; FOXL1; FOXN2; FOXN3; FOXP2; FOXP3; FOXP4 (inferredBy_MotifSimilarity_n_Orthology).	7	671	CADM1;FOXO3;PELI2;PPP1CC;TBC1D4;TJP1;VCAN
500bp	FOXO3_top5perTarget	cisbp__M0749	3.65	0.0918	FOXO3	*	FOXF1; FOXF2; FOXG1; FOXI1; FOXI2; FOXI3; FOXJ1; FOXJ2; FOXJ3; FOXK1; FOXK2; FOXL2; FOXQ1 (inferredBy_Orthology).	FOXO1; FOXP1 (inferredBy_MotifSimilarity). FOXN2; FOXN3; FOXO3; FOXO6; FOXP2; FOXP3; FOXP4 (inferredBy_MotifSimilarity_n_Orthology).	5	113	CADM1;FOXO3;PELI2;PPP1CC;TBC1D4
500bp	FOXO3_top5perTarget	cisbp__M0750	3.94	0.0973	FOXO3	*	FOXP1; FOXP2; FOXP3; FOXP4 (inferredBy_Orthology).	FOXA1; FOXA2; FOXB1; FOXC1; FOXC2; FOXD1; FOXD2; FOXG1; FOXI1; FOXJ2; FOXJ3; FOXK1; FOXL1; FOXO1; FOXO3; FOXO4; FOXO6; FOXQ1 (inferredBy_MotifSimilarity). FOXD3; FOXD4; FOXD4L1; FOXD4L3; FOXD4L4; FOXD4L5; FOXD4L6; FOXF1; FOXF2; FOXN2; FOXN3; SRF (inferredBy_MotifSimilarity_n_Orthology).	10	1150	CADM1;CNNM4;DLG3;FOXO3;PELI2;PPP1CC;RHOBTB3;TBC1D4;TTC19;VCAN
500bp	FOXO3_top5perTarget	cisbp__M0751	3.53	0.0892	FOXO3	*	FOXP1; FOXP2; FOXP3; FOXP4 (inferredBy_Orthology).	FOXA3; FOXC2; FOXD2; FOXF2; FOXG1; FOXI1; FOXJ2; FOXK1; FOXO1; FOXO4 (inferredBy_MotifSimilarity). FOXA2; FOXF1; FOXI2; FOXI3; FOXJ1; FOXJ3; FOXK2; FOXL1; FOXL2; FOXN2; FOXN3; FOXO3; FOXQ1 (inferredBy_MotifSimilarity_n_Orthology).	5	193	CADM1;FOXO3;PELI2;PPP1CC;VCAN
500bp	FOXO3_top5perTarget	cisbp__M0752	3.26	0.0841	FOXO3	*	FOXP1; FOXP2; FOXP3; FOXP4 (inferredBy_Orthology).	FOXA1; FOXA2; FOXB1; FOXC2; FOXD2; FOXD3; FOXI1; FOXJ2; FOXK1; FOXO1; FOXO3; FOXO4; FOXQ1 (inferredBy_MotifSimilarity). FOXC1; FOXF1; FOXF2; FOXG1; FOXI2; FOXI3; FOXJ1; FOXJ3; FOXK2; FOXL1; FOXL2; FOXN2; FOXN3; FOXO6; SRF (inferredBy_MotifSimilarity_n_Orthology).	5	233	CADM1;FOXO3;PELI2;PPP1CC;TBC1D4
500bp	FOXO3_top5perTarget	cisbp__M0757	3.36	0.0859	FOXO3	*		FOXC2; FOXI1; FOXJ2; FOXK1; FOXO1; FOXO3; FOXO4; FOXP1 (inferredBy_MotifSimilarity). FOXA2; FOXF1; FOXF2; FOXG1; FOXI2; FOXI3; FOXJ1; FOXJ3; FOXK2; FOXL1; FOXL2; FOXN2; FOXN3; FOXO6; FOXP2; FOXP3; FOXP4; FOXQ1 (inferredBy_MotifSimilarity_n_Orthology).	22	4463	CABIN1;CADM1;CDC42EP1;CNNM4;CNOT4;CTNNBL1;DLG3;EPHA3;FOXO3;GFOD1;GNL3L;HNRNPR;PELI2;PPP1CC;RAP1GAP2;RHOBTB3;SCD5;TBC1D4;TJP1;TTC19;VCAN;ZNF746
500bp	FOXO3_top5perTarget	cisbp__M2101	3.81	0.0947	FOXO3	*	FOXP1; FOXP2; FOXP3; FOXP4 (inferredBy_Orthology).	FOXC2; FOXI1; FOXK1; FOXO1; FOXO4 (inferredBy_MotifSimilarity). FOXA2; FOXG1; FOXJ2; FOXJ3; FOXL1; FOXL2; FOXN2; FOXN3; FOXO3; FOXO6 (inferredBy_MotifSimilarity_n_Orthology).	6	414	CADM1;DLG3;FOXO3;PELI2;TBC1D4;TJP1
500bp	FOXO3_top5perTarget	cisbp__M2261	3.08	0.0805	FOXO3	*		FOXC2; FOXF2; FOXG1; FOXI1; FOXJ3; FOXK1; FOXL2; FOXO3; FOXO4 (inferredBy_MotifSimilarity). FOXC1; FOXF1; FOXO1; FOXP1; FOXP2; FOXP3; FOXP4; FOXS1 (inferredBy_MotifSimilarity_n_Orthology).	4	67	CADM1;FOXO3;PELI2;TBC1D4
500bp	FOXO3_top5perTarget	cisbp__M2595	3.81	0.0948	FOXO3	*		FOXI1; FOXO1; FOXO3; FOXO4; FOXP1 (inferredBy_MotifSimilarity). FOXG1; FOXP2; FOXP3; FOXP4 (inferredBy_MotifSimilarity_n_Orthology).	15	2627	CADM1;CDC42EP1;DLG3;EPHA3;FER;FOXO3;PELI2;PPP1CC;RHOBTB3;SLC44A5;TBC1D4;TDP1;TJP1;TTC19;VCAN
500bp	FOXO3_top5perTarget	cisbp__M3275	3.22	0.0833	FOXO3	*	FOXO1 (directAnnotation).	FOXO3; FOXO4 (inferredBy_MotifSimilarity). FOXF1; FOXF2; FOXG1; FOXI1; FOXI2; FOXI3; FOXJ1; FOXJ2; FOXJ3; FOXK1; FOXK2; FOXL2; FOXQ1 (inferredBy_MotifSimilarity_n_Orthology).	11	1403	CADM1;CNOT4;FOXO3;PELI2;PPP1CC;RHOBTB3;TBC1D4;TJP1;TTC19;TULP3;VCAN
500bp	FOXO3_top5perTarget	cisbp__M3276	3.01	0.0791	FOXO3	*	FOXO1 (directAnnotation).	FOXI1; FOXO3; FOXO4 (inferredBy_MotifSimilarity). FOXP1; FOXP2; FOXP3; FOXP4 (inferredBy_MotifSimilarity_n_Orthology).	7	708	CADM1;CDC42EP1;FOXO3;PELI2;PPP1CC;TBC1D4;TJP1
500bp	FOXO3_top5perTarget	cisbp__M3280	3.58	0.0903	FOXO3	**	FOXO3 (directAnnotation).	FOXA1; FOXA2; FOXI1; FOXK1; FOXO1; FOXO4 (inferredBy_MotifSimilarity). FOXB1; FOXC1; FOXC2; FOXP1; FOXP2; FOXP3; FOXP4 (inferredBy_MotifSimilarity_n_Orthology).	4	122	CADM1;FOXO3;PELI2;TBC1D4
500bp	FOXO3_top5perTarget	cisbp__M5199	3.11	0.0811	FOXO3	*	FOXG1 (inferredBy_Orthology).	FOXA1; FOXA2; FOXC2; FOXD2; FOXD3; FOXF1; FOXF2; FOXI1; FOXJ1; FOXJ2; FOXJ3; FOXO1; FOXO4; FOXP1 (inferredBy_MotifSimilarity). FOXI2; FOXI3; FOXK1; FOXK2; FOXL1; FOXL2; FOXN2; FOXN3; FOXO3; FOXP2; FOXP3; FOXP4; FOXQ1 (inferredBy_MotifSimilarity_n_Orthology).	4	129	CADM1;FOXO3;PELI2;PPP1CC
500bp	FOXO3_top5perTarget	cisbp__M5446	3.5	0.0888	FOXO3	*	FOXD2 (directAnnotation).	FOXA1; FOXA2; FOXA3; FOXC1; FOXC2; FOXD3; FOXF1; FOXF2; FOXG1; FOXI1; FOXJ1; FOXJ2; FOXJ3; FOXK1; FOXL1; FOXO1; FOXO4; FOXO6; FOXP1; FOXP2; FOXP3 (inferredBy_MotifSimilarity). FOXB1; FOXN2; FOXN3; FOXO3; FOXP4 (inferredBy_MotifSimilarity_n_Orthology).	5	162	CADM1;FOXO3;PELI2;PPP1CC;TBC1D4
500bp	FOXO3_top5perTarget	cisbp__M5451	3.13	0.0815	FOXO3	*	FOXI1 (directAnnotation).	FOXA1; FOXA2; FOXA3; FOXC1; FOXC2; FOXD1; FOXD2; FOXJ2; FOXJ3; FOXK1; FOXL2; FOXO1; FOXO3; FOXO4; FOXO6; FOXP1; FOXP2 (inferredBy_MotifSimilarity). FOXG1; FOXP3; FOXP4 (inferredBy_MotifSimilarity_n_Orthology).	5	265	CADM1;FOXO3;PELI2;PPP1CC;VCAN
500bp	FOXO3_top5perTarget	cisbp__M5454	3.62	0.0911	FOXO3	*	FOXJ2 (directAnnotation).	FOXC2; FOXD2; FOXD3; FOXF1; FOXF2; FOXG1; FOXI1; FOXJ1; FOXJ3; FOXK1; FOXL1; FOXN2; FOXO1; FOXO3; FOXO4; FOXP1; FOXP2; FOXP3; FOXQ1 (inferredBy_MotifSimilarity). FOXA2; FOXD1; FOXD4; FOXD4L1; FOXD4L3; FOXD4L4; FOXD4L5; FOXD4L6; FOXI2; FOXI3; FOXK2; FOXL2; FOXN3; FOXO6; FOXP4 (inferredBy_MotifSimilarity_n_Orthology).	5	199	CADM1;FOXO3;PELI2;PPP1CC;TBC1D4
500bp	FOXO3_top5perTarget	cisbp__M5456	4.03	0.0991	FOXO3	*	FOXJ3 (directAnnotation).	FOXG1; FOXI1; FOXJ2; FOXO1; FOXO4; FOXP1; FOXP3 (inferredBy_MotifSimilarity). FOXD1; FOXD2; FOXD3; FOXD4; FOXD4L1; FOXD4L3; FOXD4L4; FOXD4L5; FOXD4L6; FOXF1; FOXF2; FOXI2; FOXI3; FOXJ1; FOXK1; FOXK2; FOXL2; FOXO3; FOXP2; FOXQ1 (inferredBy_MotifSimilarity_n_Orthology).	5	76	CADM1;FOXO3;PELI2;PPP1CC;TBC1D4
500bp	FOXO3_top5perTarget	cisbp__M5462	4.08	0.1	FOXO3	*	FOXO1 (directAnnotation).	FOXA1; FOXA2; FOXA3; FOXB1; FOXC1; FOXC2; FOXD1; FOXD2; FOXF2; FOXG1; FOXI1; FOXJ2; FOXJ3; FOXK1; FOXN2; FOXO3; FOXO4; FOXO6; FOXP1; FOXP2; FOXQ1 (inferredBy_MotifSimilarity). FOXD3; FOXD4; FOXD4L1; FOXD4L3; FOXD4L4; FOXD4L5; FOXD4L6; FOXF1; FOXI2; FOXI3; FOXJ1; FOXK2; FOXL1; FOXL2; FOXN3; FOXP3; FOXP4 (inferredBy_MotifSimilarity_n_Orthology).	5	87	CADM1;FOXO3;PELI2;PPP1CC;TBC1D4
500bp	FOXO3_top5perTarget	cisbp__M5472	3.09	0.0807	FOXO3	*	FOXO6 (directAnnotation).	FOXA1; FOXA2; FOXA3; FOXC1; FOXC2; FOXD2; FOXD3; FOXG1; FOXI1; FOXJ2; FOXJ3; FOXK1; FOXL2; FOXO1; FOXO3; FOXO4; FOXP2 (inferredBy_MotifSimilarity). FOXP1; FOXP3; FOXP4 (inferredBy_MotifSimilarity_n_Orthology).	5	315	CADM1;FOXO3;PELI2;PPP1CC;VCAN
500bp	FOXO3_top5perTarget	cisbp__M6013	3.11	0.0811	FOXO3	*	FOXG1 (inferredBy_Orthology).	FOXA1; FOXA2; FOXA3; FOXC1; FOXC2; FOXD2; FOXD3; FOXF2; FOXI1; FOXJ2; FOXJ3; FOXK1; FOXL2; FOXN2; FOXO1; FOXO3; FOXO4; FOXO6; FOXP1; FOXP2 (inferredBy_MotifSimilarity). FOXB1; FOXP3; FOXP4 (inferredBy_MotifSimilarity_n_Orthology).	6	467	CADM1;FOXO3;PELI2;PPP1CC;TBC1D4;VCAN
500bp	FOXO3_top5perTarget	cisbp__M6016	3.7	0.0926	FOXO3	*	FOXJ3 (inferredBy_Orthology).	FOXC2; FOXD2; FOXD3; FOXF1; FOXF2; FOXG1; FOXI1; FOXJ1; FOXJ2; FOXK1; FOXL1; FOXN2; FOXO1; FOXO3; FOXO4; FOXP1; FOXP2; FOXP3; FOXQ1 (inferredBy_MotifSimilarity). FOXD1; FOXD4; FOXD4L1; FOXD4L3; FOXD4L4; FOXD4L5; FOXD4L6; FOXI2; FOXI3; FOXK2; FOXL2; FOXN3; FOXO6; FOXP4 (inferredBy_MotifSimilarity_n_Orthology).	5	188	CADM1;FOXO3;PELI2;PPP1CC;TBC1D4
500bp	FOXO3_top5perTarget	cisbp__M6019	4.23	0.103	FOXO3	*	FOXK1 (inferredBy_Orthology).	FOXC1; FOXC2; FOXD2; FOXD3; FOXF1; FOXF2; FOXG1; FOXI1; FOXJ1; FOXJ2; FOXL1; FOXL2; FOXO1; FOXO4; FOXO6; FOXP1; FOXP3 (inferredBy_MotifSimilarity). FOXD1; FOXD4; FOXD4L1; FOXD4L3; FOXD4L4; FOXD4L5; FOXD4L6; FOXJ3; FOXN2; FOXN3; FOXO3; FOXP2; FOXP4 (inferredBy_MotifSimilarity_n_Orthology).	6	245	CADM1;FOXO3;PELI2;PPP1CC;TBC1D4;VCAN
500bp	FOXO3_top5perTarget	cisbp__M6246	3.88	0.0962	FOXO3	**	FOXO3 (directAnnotation).	FOXK1 (inferredBy_MotifSimilarity_n_Orthology).	5	151	CADM1;FOXO3;PELI2;TBC1D4;TJP1
500bp	FOXO3_top5perTarget	elemento__TTGTTTAC	3.19	0.0827	FOXO3	*		FOXA1; FOXA2; FOXA3; FOXC2; FOXF2; FOXG1; FOXI1; FOXJ2; FOXO1; FOXO3; FOXO4; FOXP1 (inferredBy_MotifSimilarity). FOXJ3; FOXK1; FOXL1; FOXN2; FOXN3; FOXP2; FOXP3; FOXP4 (inferredBy_MotifSimilarity_n_Orthology).	12	1801	CADM1;CTNNBL1;DLG3;EPHA3;FOXO3;PELI2;PPP1CC;RHOBTB3;TBC1D4;TDP1;TTC19;VCAN
500bp	FOXO3_top5perTarget	flyfactorsurvey__CG16899_SANGER_5_FBgn0037735	3.01	0.0792	FOXO3	*	FOXP2 (inferredBy_Orthology).	FOXF1; FOXF2; FOXG1; FOXJ1; FOXJ2; FOXP1; FOXP3 (inferredBy_MotifSimilarity). FOXI1; FOXI2; FOXI3; FOXJ3; FOXK1; FOXK2; FOXL2; FOXN2; FOXN3; FOXO3; FOXQ1 (inferredBy_MotifSimilarity_n_Orthology).	4	68	CADM1;FOXO3;PPP1CC;TBC1D4
500bp	FOXO3_top5perTarget	flyfactorsurvey__slp1_NAR_FBgn0003430	3.08	0.0805	FOXO3	*		FOXC2; FOXF2; FOXG1; FOXI1; FOXJ3; FOXK1; FOXL2; FOXO1; FOXO3; FOXO4; FOXQ1 (inferredBy_MotifSimilarity). FOXC1; FOXF1; FOXP1; FOXP2; FOXP3; FOXP4; FOXS1 (inferredBy_MotifSimilarity_n_Orthology).	4	69	CADM1;FOXO3;PELI2;TBC1D4
500bp	FOXO3_top5perTarget	flyfactorsurvey__slp2_SANGER_5_FBgn0004567	3.55	0.0898	FOXO3	*	FOXG1 (inferredBy_Orthology).	FOXA1; FOXA2; FOXC2; FOXD2; FOXD3; FOXF1; FOXF2; FOXI1; FOXJ1; FOXJ2; FOXJ3; FOXO1; FOXO4; FOXP1 (inferredBy_MotifSimilarity). FOXI2; FOXI3; FOXK1; FOXK2; FOXL1; FOXL2; FOXN2; FOXN3; FOXO3; FOXP2; FOXP3; FOXP4; FOXQ1 (inferredBy_MotifSimilarity_n_Orthology).	5	137	CADM1;FOXO3;PELI2;PPP1CC;VCAN
500bp	FOXO3_top5perTarget	jaspar__MA0030.1	3.28	0.0845	FOXO3	*	FOXF2 (directAnnotation).	FOXD2; FOXF1; FOXG1; FOXI1; FOXJ1; FOXJ2; FOXL2; FOXO1; FOXO4; FOXP1 (inferredBy_MotifSimilarity). FOXI2; FOXI3; FOXJ3; FOXK1; FOXK2; FOXO3; FOXP2; FOXP3; FOXP4; FOXQ1 (inferredBy_MotifSimilarity_n_Orthology).	5	281	CADM1;FOXO3;PELI2;PPP1CC;TBC1D4
500bp	FOXO3_top5perTarget	jaspar__MA0296.1	3.71	0.0929	FOXO3	*	FOXP1; FOXP2; FOXP3; FOXP4 (inferredBy_Orthology).	FOXC2; FOXI1; FOXK1; FOXO1; FOXO4 (inferredBy_MotifSimilarity). FOXA2; FOXG1; FOXJ2; FOXJ3; FOXL1; FOXL2; FOXN2; FOXN3; FOXO3; FOXO6 (inferredBy_MotifSimilarity_n_Orthology).	14	2462	CADM1;CTNNBL1;DAPK1;DLG3;EPHA3;FOXO3;PELI2;RHOBTB3;SLC44A5;TBC1D4;TDP1;TJP1;TTC19;ZC3H7B
500bp	FOXO3_top5perTarget	jaspar__MA0852.1	3.37	0.0862	FOXO3	*	FOXK1 (inferredBy_Orthology).	FOXC2; FOXD2; FOXG1; FOXI1; FOXO1; FOXO3; FOXO4; FOXP1 (inferredBy_MotifSimilarity). FOXA2; FOXC1; FOXF1; FOXF2; FOXJ2; FOXJ3; FOXL1; FOXL2; FOXN2; FOXN3; FOXP2; FOXP3; FOXP4 (inferredBy_MotifSimilarity_n_Orthology).	4	66	CADM1;FOXO3;PELI2;TBC1D4
500bp	FOXO3_top5perTarget	scertf__foat.FKH1	4.14	0.101	FOXO3	*	FOXP1; FOXP2; FOXP3; FOXP4 (inferredBy_Orthology).	FOXA1; FOXA2; FOXA3; FOXD2; FOXG1; FOXI1; FOXJ2; FOXO1; FOXO4; FOXO6 (inferredBy_MotifSimilarity). FOXK1; FOXO3 (inferredBy_MotifSimilarity_n_Orthology).	6	304	CADM1;FOXO3;PELI2;PPP1CC;TBC1D4;VCAN
500bp	FOXO3_top5perTarget	swissregulon__hs__FOXO1_3_4.p2	3.4	0.0868	FOXO3	**	FOXO1; FOXO3; FOXO4 (directAnnotation).	FOXA1; FOXC2; FOXI1; FOXK1 (inferredBy_MotifSimilarity). FOXC1; FOXG1; FOXJ3; FOXN2; FOXN3; FOXP1; FOXP2; FOXP3; FOXP4 (inferredBy_MotifSimilarity_n_Orthology).	5	255	CADM1;FOXO3;PELI2;TBC1D4;TJP1
500bp	FOXO3_top5perTarget	taipale__FOXD2_DBD_RTAAAYA	3.5	0.0888	FOXO3	*	FOXD2 (directAnnotation).	ARID3A; FOXA1; FOXA2; FOXA3; FOXB1; FOXC1; FOXC2; FOXD3; FOXF1; FOXF2; FOXG1; FOXI1; FOXJ1; FOXJ2; FOXJ3; FOXK1; FOXL1; FOXN2; FOXO1; FOXO4; FOXO6; FOXP1; FOXP2; FOXP3 (inferredBy_MotifSimilarity). FOXL2; FOXN3; FOXO3; FOXP4 (inferredBy_MotifSimilarity_n_Orthology).	5	150	CADM1;FOXO3;PELI2;PPP1CC;TBC1D4
500bp	FOXO3_top5perTarget	taipale__Foxg1_DBD_RTAAAYA	3.13	0.0815	FOXO3	*	FOXG1 (inferredBy_Orthology).	FOXA1; FOXA2; FOXA3; FOXC1; FOXC2; FOXD1; FOXD2; FOXD3; FOXF2; FOXI1; FOXJ2; FOXJ3; FOXK1; FOXL2; FOXN2; FOXO1; FOXO3; FOXO4; FOXO6; FOXP1; FOXP2 (inferredBy_MotifSimilarity). FOXB1; FOXN3; FOXP3; FOXP4 (inferredBy_MotifSimilarity_n_Orthology).	6	502	CADM1;FOXO3;PELI2;PPP1CC;TBC1D4;VCAN
500bp	FOXO3_top5perTarget	taipale__FOXJ2_DBD_RTAAACAA	3.21	0.083	FOXO3	*	FOXJ2 (directAnnotation).	FOXC2; FOXD2; FOXD3; FOXF1; FOXF2; FOXG1; FOXI1; FOXJ1; FOXJ3; FOXK1; FOXL1; FOXO1; FOXO3; FOXO4; FOXP1; FOXP2; FOXP3; FOXQ1 (inferredBy_MotifSimilarity). FOXD1; FOXD4; FOXD4L1; FOXD4L3; FOXD4L4; FOXD4L5; FOXD4L6; FOXI2; FOXI3; FOXK2; FOXL2; FOXN2; FOXN3; FOXO6; FOXP4 (inferredBy_MotifSimilarity_n_Orthology).	4	118	CADM1;FOXO3;PELI2;TBC1D4
500bp	FOXO3_top5perTarget	taipale__FOXJ3_DBD_RTAAACAA	3.96	0.0977	FOXO3	*	FOXJ3 (directAnnotation).	FOXF1; FOXF2; FOXG1; FOXI1; FOXJ1; FOXJ2; FOXO1; FOXO4; FOXP1; FOXP3 (inferredBy_MotifSimilarity). FOXD1; FOXD2; FOXD3; FOXD4; FOXD4L1; FOXD4L3; FOXD4L4; FOXD4L5; FOXD4L6; FOXI2; FOXI3; FOXK1; FOXK2; FOXL2; FOXO3; FOXP2; FOXQ1 (inferredBy_MotifSimilarity_n_Orthology).	5	77	CADM1;FOXO3;PELI2;PPP1CC;TBC1D4
500bp	FOXO3_top5perTarget	taipale__Foxk1_DBD_RTAAACA	4.23	0.103	FOXO3	*	FOXK1 (inferredBy_Orthology).	FOXC1; FOXC2; FOXD2; FOXD3; FOXF1; FOXF2; FOXG1; FOXI1; FOXJ1; FOXJ2; FOXL1; FOXL2; FOXO1; FOXO4; FOXO6; FOXP1 (inferredBy_MotifSimilarity). FOXD1; FOXD4; FOXD4L1; FOXD4L3; FOXD4L4; FOXD4L5; FOXD4L6; FOXJ3; FOXN2; FOXN3; FOXO3; FOXP2; FOXP3; FOXP4 (inferredBy_MotifSimilarity_n_Orthology).	6	246	CADM1;FOXO3;PELI2;PPP1CC;TBC1D4;VCAN
500bp	FOXO3_top5perTarget	taipale__FOXO1_DBD_GTAAACAA	3.72	0.093	FOXO3	*	FOXO1 (directAnnotation).	FOXA1; FOXA2; FOXA3; FOXB1; FOXC1; FOXC2; FOXD1; FOXD2; FOXF2; FOXG1; FOXI1; FOXJ2; FOXJ3; FOXK1; FOXL1; FOXN2; FOXO3; FOXO4; FOXO6; FOXP1; FOXP2; FOXP3; FOXQ1 (inferredBy_MotifSimilarity). FOXD3; FOXD4; FOXD4L1; FOXD4L3; FOXD4L4; FOXD4L5; FOXD4L6; FOXF1; FOXI2; FOXI3; FOXJ1; FOXK2; FOXL2; FOXN3; FOXP4 (inferredBy_MotifSimilarity_n_Orthology).	5	140	CADM1;FOXO3;PELI2;PPP1CC;TBC1D4
500bp	FOXO3_top5perTarget	taipale_cyt_meth__FOXI1_NANGTAAACAAN_FL_meth	3.35	0.0858	FOXO3	*	FOXI1 (directAnnotation).	FOXC2; FOXF2; FOXG1; FOXJ2; FOXJ3; FOXK1; FOXL2; FOXO1; FOXP1 (inferredBy_MotifSimilarity). FOXF1; FOXL1; FOXN2; FOXN3; FOXO3; FOXO4; FOXP2; FOXP3; FOXP4 (inferredBy_MotifSimilarity_n_Orthology).	4	19	CADM1;FOXO3;PELI2;TBC1D4
500bp	FOXO3_top5perTarget	taipale_cyt_meth__FOXI1_NWWNYGTAAACAN_eDBD_meth	3.14	0.0817	FOXO3	*	FOXI1 (directAnnotation).	FOXC2; FOXD1; FOXD2; FOXG1; FOXJ2; FOXJ3; FOXK1; FOXL2; FOXO1; FOXO3; FOXO4; FOXO6; FOXP1; FOXQ1 (inferredBy_MotifSimilarity). FOXA1; FOXA2; FOXC1; FOXF1; FOXF2; FOXL1; FOXN2; FOXN3; FOXP2; FOXP3; FOXP4; SRF (inferredBy_MotifSimilarity_n_Orthology).	3	4	CADM1;FOXO3;PELI2
500bp	FOXO3_top5perTarget	transfac_pro__M01137	3.81	0.0948	FOXO3	**	FOXO3 (directAnnotation).	FOXJ2; FOXP1; FOXP2 (inferredBy_MotifSimilarity). FOXJ3; FOXK1; FOXO1 (inferredBy_MotifSimilarity_n_Orthology).	5	208	CADM1;FOXO3;PELI2;PPP1CC;TBC1D4
500bp	FOXO3_top5perTarget	transfac_pro__M01507	3.82	0.0951	FOXO3	*	FOXP1; FOXP2; FOXP3; FOXP4 (inferredBy_Orthology).	FOXC2; FOXI1; FOXK1; FOXO1; FOXO4 (inferredBy_MotifSimilarity). FOXA2; FOXG1; FOXJ2; FOXJ3; FOXL1; FOXL2; FOXN2; FOXN3; FOXO3; FOXO6 (inferredBy_MotifSimilarity_n_Orthology).	6	402	CADM1;DLG3;FOXO3;PELI2;TBC1D4;TJP1
500bp	FOXO3_top5perTarget	transfac_pro__M01533	3.92	0.097	FOXO3	*	FOXP1; FOXP2; FOXP3; FOXP4 (inferredBy_Orthology).	FOXA1; FOXC2; FOXD2; FOXI1; FOXK1; FOXO1; FOXO4 (inferredBy_MotifSimilarity). FOXA2; FOXC1; FOXF1; FOXF2; FOXG1; FOXJ1; FOXJ2; FOXJ3; FOXL1; FOXL2; FOXN2; FOXN3; FOXO3 (inferredBy_MotifSimilarity_n_Orthology).	8	745	CADM1;DLG3;FOXO3;PELI2;RHOBTB3;TBC1D4;TJP1;ZC3H7B
500bp	FOXO3_top5perTarget	transfac_pro__M02753	3.47	0.0881	FOXO3	*	FOXL1 (inferredBy_Orthology).	FOXB1; FOXC2; FOXD2; FOXG1; FOXI1; FOXJ2; FOXK1; FOXO1; FOXO4; FOXP1 (inferredBy_MotifSimilarity). FOXA1; FOXA2; FOXC1; FOXD1; FOXD3; FOXD4; FOXD4L1; FOXD4L3; FOXD4L4; FOXD4L5; FOXD4L6; FOXF1; FOXF2; FOXJ3; FOXL2; FOXN2; FOXN3; FOXO3; FOXP2; FOXP3; FOXP4 (inferredBy_MotifSimilarity_n_Orthology).	4	39	CADM1;FOXO3;PELI2;TBC1D4
500bp	FOXO3_top5perTarget	transfac_pro__M04667	4.24	0.103	FOXO3	*	FOXP1; FOXP2; FOXP3; FOXP4 (inferredBy_Orthology).	FOXA1; FOXC2; FOXD2; FOXI1; FOXK1; FOXO1; FOXO4 (inferredBy_MotifSimilarity). FOXA2; FOXC1; FOXG1; FOXJ1; FOXJ2; FOXJ3; FOXL1; FOXL2; FOXN2; FOXN3; FOXO3 (inferredBy_MotifSimilarity_n_Orthology).	5	121	CADM1;FOXO3;PELI2;TBC1D4;ZC3H7B
500bp	FOXO3_top5perTarget	transfac_pro__M04669	3.01	0.0793	FOXO3	*	FOXF1; FOXF2; FOXG1; FOXI1; FOXI2; FOXI3; FOXJ1; FOXJ2; FOXJ3; FOXK1; FOXK2; FOXL2; FOXQ1 (inferredBy_Orthology).	FOXO3; FOXP1; FOXP2 (inferredBy_MotifSimilarity_n_Orthology).	4	36	CADM1;FOXO3;PELI2;TBC1D4
500bp	FOXO3_top5perTarget	transfac_pro__M07287	3.46	0.088	FOXO3	**	FOXO3 (directAnnotation).	FOXC2; FOXO1; FOXO4 (inferredBy_MotifSimilarity). FOXJ3 (inferredBy_MotifSimilarity_n_Orthology).	17	3104	CADM1;CNNM4;CNOT4;DLG3;EPHA3;FER;FOXO3;GFOD1;PELI2;PPP1CC;RHOBTB3;TBC1D4;TDP1;TJP1;TTC19;VCAN;ZNF746
500bp	FOXO3_top5perTarget	transfac_pro__M07707	3.05	0.0799	FOXO3	*	FOXF1; FOXF2 (inferredBy_Orthology).	FOXC2; FOXG1; FOXI1; FOXJ2; FOXK1; FOXO1; FOXO4; FOXP1 (inferredBy_MotifSimilarity). FOXA1; FOXA2; FOXC1; FOXD1; FOXD2; FOXD3; FOXD4; FOXD4L1; FOXD4L3; FOXD4L4; FOXD4L5; FOXD4L6; FOXJ3; FOXL1; FOXN2; FOXN3; FOXO3; FOXP2; FOXP3; FOXP4 (inferredBy_MotifSimilarity_n_Orthology).	4	53	CADM1;FOXO3;PELI2;TBC1D4
500bp	FOXO3_top5perTarget	transfac_pro__M07722	3.83	0.0952	FOXO3	*		FOXC2; FOXG1; FOXI1; FOXJ2; FOXK1; FOXL1; FOXO1; FOXO3; FOXO4; FOXP3; FOXQ1 (inferredBy_MotifSimilarity). FOXA2; FOXB1; FOXC1; FOXD1; FOXD2; FOXD3; FOXD4; FOXD4L1; FOXD4L3; FOXD4L4; FOXD4L5; FOXD4L6; FOXF1; FOXF2; FOXJ3; FOXN2; FOXN3; FOXP1; FOXP2; FOXP4 (inferredBy_MotifSimilarity_n_Orthology).	23	4942	CADM1;CDC42EP1;CNNM4;CNOT4;CTNNBL1;DLG3;EPHA3;FBXO21;FER;FOXO3;GFOD1;PELI2;RHOBTB3;SCD5;SLC44A5;TBC1D4;TDP1;TJP1;TTC19;VCAN;ZC3H7B;ZNF746;ZZZ3
500bp	FOXO3_top5perTarget	transfac_pro__M08916	4.26	0.104	FOXO3	*	FOXP2 (directAnnotation).	FOXD2; FOXG1; FOXJ2; FOXL1; FOXO1; FOXO3; FOXP1 (inferredBy_MotifSimilarity). FOXA2; FOXJ3; FOXK1; FOXP3; FOXP4 (inferredBy_MotifSimilarity_n_Orthology).	5	109	CADM1;FOXO3;PELI2;PPP1CC;TBC1D4
500bp	FOXO3_top5perTarget	transfac_public__M00473	3.22	0.0833	FOXO3	*	FOXO1 (directAnnotation).	FOXO3; FOXO4 (inferredBy_MotifSimilarity). FOXF1; FOXF2; FOXG1; FOXI1; FOXI2; FOXI3; FOXJ1; FOXJ2; FOXJ3; FOXK1; FOXK2; FOXL2; FOXQ1 (inferredBy_MotifSimilarity_n_Orthology).	11	1376	CADM1;CNOT4;FOXO3;PELI2;PPP1CC;RHOBTB3;TBC1D4;TJP1;TTC19;TULP3;VCAN
500bp	FOXO3_top5perTarget	transfac_public__M00474	3.46	0.0879	FOXO3	*	FOXO1 (directAnnotation).	FOXI1; FOXO3; FOXO4 (inferredBy_MotifSimilarity). FOXP1; FOXP2; FOXP3; FOXP4 (inferredBy_MotifSimilarity_n_Orthology).	8	858	CADM1;CDC42EP1;FOXO3;PELI2;PPP1CC;TBC1D4;TJP1;VCAN
500bp	FOXO3_top5perTarget	transfac_public__M00475	3.67	0.0921	FOXO3	*		FOXI1; FOXO1; FOXO3; FOXO4; FOXP1 (inferredBy_MotifSimilarity). FOXG1; FOXP2; FOXP3; FOXP4 (inferredBy_MotifSimilarity_n_Orthology).	21	4375	CADM1;CDC42EP1;CNNM4;CNOT4;CTNNBL1;DLG3;EPHA3;FER;FOXO3;GNL3L;PELI2;PPP1CC;PRPF6;RHOBTB3;SLC44A5;TBC1D4;TDP1;TJP1;TTC19;TULP3;VCAN
500bp	FOXO3_top5perTarget	transfac_public__M00477	3.3	0.0848	FOXO3	**	FOXO3 (directAnnotation).	FOXA1; FOXA2; FOXI1; FOXK1; FOXO1; FOXO4 (inferredBy_MotifSimilarity). FOXB1; FOXC1; FOXC2; FOXP1; FOXP2; FOXP3; FOXP4 (inferredBy_MotifSimilarity_n_Orthology).	11	1503	CADM1;CNNM4;DLG3;EPHA3;FOXO3;PELI2;RHOBTB3;TBC1D4;TDP1;TJP1;TTC19
500bp	FOXO3_top5perTarget	yetfasco__YNL068C_830	4.25	0.103	FOXO3	*	FOXP1; FOXP2; FOXP3; FOXP4 (inferredBy_Orthology).	FOXA1; FOXC2; FOXD2; FOXI1; FOXK1; FOXO1; FOXO4 (inferredBy_MotifSimilarity). FOXA2; FOXC1; FOXG1; FOXJ1; FOXJ2; FOXJ3; FOXL1; FOXL2; FOXN2; FOXN3; FOXO3 (inferredBy_MotifSimilarity_n_Orthology).	5	123	CADM1;FOXO3;PELI2;TBC1D4;ZC3H7B
500bp	FOXO3_w0.005Andtop50perTarget	cisbp__M0727	3.22	0.0453	FOXO3	*	FOXJ3 (inferredBy_Orthology).	FOXA1; FOXA3; FOXC2; FOXF1; FOXF2; FOXI1; FOXJ1; FOXJ2; FOXO1; FOXP1; FOXP2 (inferredBy_MotifSimilarity). FOXA2; FOXD1; FOXD2; FOXD3; FOXD4; FOXD4L1; FOXD4L3; FOXD4L4; FOXD4L5; FOXD4L6; FOXG1; FOXI2; FOXI3; FOXK1; FOXK2; FOXL1; FOXL2; FOXN2; FOXN3; FOXO3; FOXO6; FOXP3; FOXP4; FOXQ1 (inferredBy_MotifSimilarity_n_Orthology).	22	355	CABLES1;CADM1;CHD7;CREBBP;EBF3;EIF4G1;EPAS1;FOXO3;FOXP1;KLF12;NCAM1;NHS;PELI2;PTCH1;PTPN12;RRAS2;TBC1D4;TMEM117;USP13;ZBTB44;ZCCHC11;ZFHX3
500bp	FOXO3_top50	cisbp__M0742	3.44	0.0759	FOXO3	*		FOXA1; FOXA2; FOXC2; FOXD2; FOXD3; FOXK1; FOXP2 (inferredBy_MotifSimilarity). FOXG1; FOXJ2; FOXJ3; FOXL1; FOXN2; FOXN3; FOXO1; FOXO3; FOXP1; FOXP3; FOXP4 (inferredBy_MotifSimilarity_n_Orthology).	4	164	CADM1;DLG3;FOXO3;PELI2
500bp	FOXO3_top50	cisbp__M0746	3.39	0.075	FOXO3	*		FOXC2; FOXG1; FOXI1; FOXK1; FOXL1; FOXO1; FOXO3; FOXO4 (inferredBy_MotifSimilarity). FOXC1; FOXF1; FOXF2; FOXJ3; FOXN2; FOXN3; FOXP1; FOXP2; FOXP3; FOXP4 (inferredBy_MotifSimilarity_n_Orthology).	3	19	CADM1;FOXO3;PELI2
500bp	FOXO3_top50	cisbp__M5444	3.81	0.0821	FOXO3	*	FOXC2 (directAnnotation).	ARID3A; EP300; FOXA1; FOXA2; FOXA3; FOXB1; FOXC1; FOXD1; FOXD2; FOXD3; FOXE1; FOXF1; FOXF2; FOXG1; FOXH1; FOXI1; FOXJ1; FOXJ2; FOXK1; FOXL1; FOXO1; FOXO3; FOXO4; FOXO6; FOXP1; FOXP2; FOXP3; FOXQ1; HDAC2; MBD4; NF1; NFIC; TCF12 (inferredBy_MotifSimilarity). FOXD4; FOXD4L1; FOXD4L3; FOXD4L4; FOXD4L5; FOXD4L6; FOXJ3; FOXN2; FOXN3; FOXP4 (inferredBy_MotifSimilarity_n_Orthology).	4	71	CADM1;DLG3;FOXO3;PELI2
500bp	FOXO3_top50	cisbp__M5466	3.46	0.0761	FOXO3	**	FOXO3 (directAnnotation).	FOXA1; FOXA3; FOXC1; FOXC2; FOXD1; FOXD2; FOXG1; FOXI1; FOXO1 (inferredBy_MotifSimilarity). FOXP1; FOXP2; FOXP3; FOXP4 (inferredBy_MotifSimilarity_n_Orthology).	4	140	CADM1;FOXO3;PELI2;VCAN
500bp	FOXO3_top50	cisbp__M6233	3.06	0.0693	FOXO3	*	FOXA2 (directAnnotation).	ARID3A; EP300; FOXA1; FOXA3; FOXC1; FOXC2; FOXD1; FOXD2; FOXD3; FOXF2; FOXK1; FOXM1; FOXO1; FOXP1; HDAC2; MBD4; NF1; NFIC; TCF12 (inferredBy_MotifSimilarity). FOXB1; FOXD4; FOXD4L1; FOXD4L3; FOXD4L4; FOXD4L5; FOXD4L6; FOXO3; FOXP2; FOXP3; FOXP4 (inferredBy_MotifSimilarity_n_Orthology).	4	286	CADM1;DLG3;FOXO3;PELI2
500bp	FOXO3_top50	hocomoco__FOXC1_HUMAN.H11MO.0.C	3.2	0.0716	FOXO3	*	FOXC1 (directAnnotation).	ARID3A; EP300; FOXA1; FOXA2; FOXA3; FOXC2; FOXD1; FOXD2; FOXD3; FOXE1; FOXF2; FOXG1; FOXI1; FOXO1; FOXO3; FOXO4; FOXO6; FOXP1; FOXQ1; HDAC2; MBD4; NFIC (inferredBy_MotifSimilarity). FOXD4; FOXD4L1; FOXD4L3; FOXD4L4; FOXD4L5; FOXD4L6; FOXK1; FOXP2; FOXP3; FOXP4 (inferredBy_MotifSimilarity_n_Orthology).	4	276	CADM1;DLG3;FOXO3;PELI2
500bp	FOXO3_top50	hocomoco__FOXD1_HUMAN.H11MO.0.D	3.27	0.0728	FOXO3	*	FOXD1 (directAnnotation).	ARID3A; EP300; FOXA1; FOXA2; FOXA3; FOXC1; FOXC2; FOXD2; FOXO3; MBD4; NFIC (inferredBy_MotifSimilarity). FOXD3; FOXD4; FOXD4L1; FOXD4L3; FOXD4L4; FOXD4L5; FOXD4L6; FOXJ3 (inferredBy_MotifSimilarity_n_Orthology).	4	220	CADM1;DLG3;FOXO3;PELI2
500bp	FOXO3_top50	jaspar__MA0297.1	3.28	0.0731	FOXO3	*	FOXP1; FOXP2; FOXP3; FOXP4 (inferredBy_Orthology).	FOXA1; FOXA3; FOXC1; FOXC2; FOXD2; FOXD3; FOXF2; FOXG1; FOXI1; FOXJ2; FOXJ3; FOXO1; FOXO3; FOXO4; FOXO6 (inferredBy_MotifSimilarity).	4	206	CADM1;FOXO3;PELI2;VCAN
500bp	FOXO3_top50	jaspar__MA0613.1	3.39	0.0749	FOXO3	*	FOXG1 (directAnnotation).	FOXC1; FOXC2; FOXD1; FOXD2; FOXF2; FOXI1; FOXJ2; FOXJ3; FOXK1; FOXL1; FOXL2; FOXO1; FOXO3; FOXO4; FOXO6; FOXP1; FOXP2; FOXP3 (inferredBy_MotifSimilarity). FOXD3; FOXD4; FOXD4L1; FOXD4L3; FOXD4L4; FOXD4L5; FOXD4L6; FOXF1; FOXI2; FOXI3; FOXJ1; FOXK2; FOXP4; FOXQ1 (inferredBy_MotifSimilarity_n_Orthology).	3	28	CADM1;FOXO3;PELI2
500bp	FOXO3_top50	jaspar__MA0920.1	3.2	0.0718	FOXO3	*		FOXC2; FOXD2; FOXF1; FOXF2; FOXG1; FOXI1; FOXJ1; FOXJ2; FOXJ3; FOXK1; FOXL1; FOXN2; FOXO1; FOXO4; FOXP1; FOXP2; FOXQ1 (inferredBy_MotifSimilarity). FOXD1; FOXD3; FOXD4; FOXD4L1; FOXD4L3; FOXD4L4; FOXD4L5; FOXD4L6; FOXI2; FOXI3; FOXK2; FOXL2; FOXN3; FOXO3; FOXO6; FOXP3; FOXP4 (inferredBy_MotifSimilarity_n_Orthology).	3	45	CADM1;FOXO3;PELI2
500bp	FOXO3_top50	scertf__badis.FKH2	3.39	0.0749	FOXO3	*	FOXP1; FOXP2; FOXP3; FOXP4 (inferredBy_Orthology).	FOXA1; FOXA3; FOXC1; FOXC2; FOXD2; FOXD3; FOXF2; FOXG1; FOXI1; FOXJ2; FOXJ3; FOXO1; FOXO3; FOXO4; FOXO6 (inferredBy_MotifSimilarity).	4	143	CADM1;FOXO3;PELI2;VCAN
500bp	FOXO3_top50	swissregulon__sacCer__FKH1	4.28	0.0901	FOXO3	*	FOXP1; FOXP2; FOXP3; FOXP4 (inferredBy_Orthology).	FOXC2; FOXD2; FOXG1; FOXI1; FOXJ2; FOXK1; FOXL1; FOXO1; FOXO3; FOXO4 (inferredBy_MotifSimilarity). FOXA2; FOXC1; FOXF1; FOXF2; FOXJ1; FOXJ3; FOXL2; FOXN2; FOXN3 (inferredBy_MotifSimilarity_n_Orthology).	4	123	CADM1;DLG3;FOXO3;PELI2
500bp	FOXO3_top50	swissregulon__sacCer__FKH2	3.63	0.0791	FOXO3	*	FOXP1; FOXP2; FOXP3; FOXP4 (inferredBy_Orthology).	FOXA1; FOXC2; FOXD2; FOXD3; FOXF2; FOXG1; FOXI1; FOXJ2; FOXK1; FOXL1; FOXO1; FOXO4 (inferredBy_MotifSimilarity). FOXA2; FOXC1; FOXD1; FOXD4; FOXD4L1; FOXD4L3; FOXD4L4; FOXD4L5; FOXD4L6; FOXF1; FOXJ1; FOXJ3; FOXL2; FOXN2; FOXN3; FOXO3 (inferredBy_MotifSimilarity_n_Orthology).	19	4820	ACYP1;CADM1;CNNM4;CNOT4;CTNNBL1;DLG3;EPHA3;FAT3;FBXO21;FOXO3;GFOD1;PELI2;RHOBTB3;SLC44A5;TDP1;TJP1;TTC19;VCAN;ZC3H7B
500bp	FOXO3_top50	taipale__FOXC2_DBD_WAWRTAAAYAWW	3.76	0.0813	FOXO3	*	FOXC2 (directAnnotation).	ARID3A; EP300; FOXA1; FOXA2; FOXA3; FOXB1; FOXC1; FOXD1; FOXD2; FOXD3; FOXE1; FOXF1; FOXF2; FOXG1; FOXH1; FOXI1; FOXJ1; FOXJ2; FOXK1; FOXL1; FOXO1; FOXO3; FOXO4; FOXO6; FOXP1; FOXP2; FOXP3; FOXQ1; HDAC2; MBD4; NF1; NFIC; TCF12 (inferredBy_MotifSimilarity). FOXD4; FOXD4L1; FOXD4L3; FOXD4L4; FOXD4L5; FOXD4L6; FOXJ3; FOXN2; FOXN3; FOXP4 (inferredBy_MotifSimilarity_n_Orthology).	4	97	CADM1;DLG3;FOXO3;PELI2
500bp	FOXO3_top50	taipale__FOXO3_full_GTAAACAW	3.41	0.0752	FOXO3	**	FOXO3 (directAnnotation).	FOXA1; FOXA3; FOXC1; FOXC2; FOXD1; FOXD2; FOXG1; FOXI1; FOXO1 (inferredBy_MotifSimilarity). FOXP2 (inferredBy_MotifSimilarity_n_Orthology).	4	164	CADM1;FOXO3;PELI2;VCAN
500bp	FOXO3_top50	taipale_cyt_meth__FOXJ3_NYGTAAACAN_eDBD	3.38	0.0747	FOXO3	*	FOXJ3 (directAnnotation).	FOXC2; FOXI1; FOXK1; FOXL2; FOXO4; FOXO6 (inferredBy_MotifSimilarity). FOXO3; FOXP1; FOXP2; FOXP3; FOXP4 (inferredBy_MotifSimilarity_n_Orthology).	3	21	CADM1;FOXO3;PELI2
500bp	FOXO3_top50	taipale_cyt_meth__FOXJ3_NYGTAAACAN_eDBD_meth	5.07	0.104	FOXO3	*	FOXJ3 (directAnnotation).	FOXC2; FOXD2; FOXG1; FOXI1; FOXJ2; FOXK1; FOXL2; FOXO1; FOXO4; FOXO6 (inferredBy_MotifSimilarity). FOXO3; FOXP1; FOXP2; FOXP3; FOXP4 (inferredBy_MotifSimilarity_n_Orthology).	6	342	CADM1;CNNM4;DLG3;FOXO3;PELI2;VCAN
500bp	FOXO3_top50	taipale_cyt_meth__FOXK1_NWYGTAAAYAN_eDBD	3.39	0.075	FOXO3	*	FOXK1 (directAnnotation).	FOXA1; FOXA2; FOXA3; FOXB1; FOXC1; FOXC2; FOXD2; FOXD3; FOXG1; FOXI1; FOXJ2; FOXL1; FOXN2; FOXO1; FOXO3; FOXO4; FOXO6; FOXQ1 (inferredBy_MotifSimilarity). FOXD1; FOXD4; FOXD4L1; FOXD4L3; FOXD4L4; FOXD4L5; FOXD4L6; FOXF1; FOXF2; FOXI2; FOXI3; FOXJ1; FOXJ3; FOXK2; FOXL2; FOXN3; FOXP1; FOXP2; FOXP3; FOXP4; SRF (inferredBy_MotifSimilarity_n_Orthology).	3	30	CADM1;FOXO3;PELI2
500bp	FOXO3_top50	transfac_pro__M01906	3.28	0.0731	FOXO3	*	FOXP1; FOXP2; FOXP3; FOXP4 (inferredBy_Orthology).	FOXA1; FOXA3; FOXC1; FOXC2; FOXD2; FOXD3; FOXF2; FOXG1; FOXI1; FOXJ2; FOXJ3; FOXO1; FOXO3; FOXO4; FOXO6 (inferredBy_MotifSimilarity).	4	206	CADM1;FOXO3;PELI2;VCAN
500bp	FOXO3_top50	transfac_pro__M02750	4.17	0.0883	FOXO3	*	FOXJ1 (inferredBy_Orthology).	FOXC2; FOXD2; FOXG1; FOXJ2; FOXO1; FOXO4; FOXP1 (inferredBy_MotifSimilarity). FOXJ3; FOXK1; FOXO3; FOXP2; FOXP3; FOXP4 (inferredBy_MotifSimilarity_n_Orthology).	4	159	CADM1;DLG3;FOXO3;PELI2
500bp	FOXO3_top50	transfac_pro__M07709	3.62	0.0789	FOXO3	*	FOXN2; FOXN3 (inferredBy_Orthology).	FOXA1; FOXC2; FOXD2; FOXG1; FOXI1; FOXJ2; FOXK1; FOXO1; FOXO3; FOXO4; FOXP1 (inferredBy_MotifSimilarity). FOXA2; FOXF1; FOXF2; FOXJ3; FOXL1; FOXP2; FOXP3; FOXP4 (inferredBy_MotifSimilarity_n_Orthology).	6	673	CADM1;DLG3;EPHA3;FOXO3;PELI2;TJP1
500bp	FOXO3_top50	transfac_pro__M07723	4.65	0.0964	FOXO3	*		FOXC1; FOXC2; FOXD3; FOXF1; FOXF2; FOXG1; FOXH1; FOXJ1; FOXJ2; FOXK1; FOXL1; FOXO3 (inferredBy_MotifSimilarity). FOXJ3; FOXN2; FOXN3; FOXO1; FOXP1; FOXP2; FOXP3; FOXP4 (inferredBy_MotifSimilarity_n_Orthology).	7	508	CADM1;FBXO21;FOXO3;GFOD1;PELI2;RHOBTB3;TJP1
500bp	FOXO3_top50	transfac_public__M00269	3.51	0.077	FOXO3	*		FOXC2; FOXD1; FOXD2; FOXO1; FOXO3; TCF12 (inferredBy_MotifSimilarity). FOXA1; FOXJ1; FOXJ2; FOXJ3 (inferredBy_MotifSimilarity_n_Orthology).	9	1067	ACYP1;CADM1;DLG3;EPHA3;FOXO3;GNL3L;PELI2;RHOBTB3;ZNF746
500bp	FOXO3_top3sd	swissregulon__hs__FOX_D1_D2_.p2	3.16	0.0665	FOXO3	*	FOXD1; FOXD2 (directAnnotation).	FOXA1; FOXC1; FOXC2; FOXG1; FOXI1; FOXO1; FOXO3; FOXO6 (inferredBy_MotifSimilarity). FOXA2; FOXP1; FOXP2; FOXP3; FOXP4 (inferredBy_MotifSimilarity_n_Orthology).	10	1275	ACVR1B;CADM1;CDC42EP1;FOXO3;PELI2;PPP1CC;RHOBTB3;TDP1;TTC19;VCAN
500bp	FOXP1_top50Andtop3sd	cisbp__M0718	3.15	0.0788	FOXP1	*	FOXK1 (directAnnotation).	FOXA1; FOXC2; FOXD2; FOXG1; FOXI1; FOXJ2; FOXJ3; FOXO1; FOXO3; FOXO4; FOXP1; FOXQ1 (inferredBy_MotifSimilarity). FOXA2; FOXC1; FOXF1; FOXF2; FOXI2; FOXI3; FOXJ1; FOXK2; FOXL1; FOXL2; FOXN2; FOXN3; FOXO6; FOXP2; FOXP3; FOXP4 (inferredBy_MotifSimilarity_n_Orthology).	10	739	ATXN1;DGKZ;FOXO3;FOXP1;GPC6;HIBADH;KLF12;LMNB1;MAGI1;SMAD6
500bp	FOXP1_top50Andtop3sd	cisbp__M0723	3.35	0.0823	FOXP1	*	FOXG1 (inferredBy_Orthology).	FOXA1; FOXB1; FOXC2; FOXD2; FOXD3; FOXI1; FOXJ2; FOXK1; FOXL1; FOXO1; FOXO3; FOXO4; FOXP1; FOXQ1 (inferredBy_MotifSimilarity). FOXA2; FOXF1; FOXF2; FOXI2; FOXI3; FOXJ1; FOXJ3; FOXK2; FOXL2; FOXN2; FOXN3; FOXO6; FOXP2; FOXP3; FOXP4 (inferredBy_MotifSimilarity_n_Orthology).	8	464	ATXN1;DGKZ;FOXO3;FOXP1;KLF12;LMNB1;MAGI1;SMAD6
500bp	FOXP1_top50Andtop3sd	cisbp__M0734	3.78	0.0896	FOXP1	*	FOXC1 (inferredBy_Orthology).	ARID3A; EP300; FOXA1; FOXA2; FOXA3; FOXB1; FOXC2; FOXD1; FOXD2; FOXD3; FOXF2; FOXG1; FOXI1; FOXK1; FOXL1; FOXO1; FOXO3; FOXO4; FOXO6; FOXP1; FOXP3; FOXQ1; MBD4; NFIC (inferredBy_MotifSimilarity). FOXD4; FOXD4L1; FOXD4L3; FOXD4L4; FOXD4L5; FOXD4L6; FOXF1; FOXL2; FOXN2; FOXN3; FOXP2; FOXP4; SRF (inferredBy_MotifSimilarity_n_Orthology).	7	296	ATXN1;DGKZ;FOXO3;FOXP1;LMNB1;MAGI1;SMAD6
500bp	FOXP1_top50Andtop3sd	cisbp__M0735	3.35	0.0822	FOXP1	*	FOXO6 (inferredBy_Orthology).	FOXJ2; FOXJ3; FOXK1; FOXO1; FOXO4; FOXP1 (inferredBy_MotifSimilarity). FOXA2; FOXF1; FOXF2; FOXG1; FOXI1; FOXI2; FOXI3; FOXJ1; FOXK2; FOXL2; FOXN2; FOXN3; FOXO3; FOXP2; FOXP3; FOXP4; FOXQ1 (inferredBy_MotifSimilarity_n_Orthology).	8	408	ATXN1;DGKZ;FOXO3;FOXP1;KLF12;LMNB1;MAGI1;SMAD6
500bp	FOXP1_top50Andtop3sd	cisbp__M0750	3.44	0.0839	FOXP1	**	FOXP1; FOXP2; FOXP3; FOXP4 (inferredBy_Orthology).	FOXA1; FOXA2; FOXB1; FOXC1; FOXC2; FOXD1; FOXD2; FOXG1; FOXI1; FOXJ2; FOXJ3; FOXK1; FOXL1; FOXO1; FOXO3; FOXO4; FOXO6; FOXQ1 (inferredBy_MotifSimilarity). FOXD3; FOXD4; FOXD4L1; FOXD4L3; FOXD4L4; FOXD4L5; FOXD4L6; FOXF1; FOXF2; FOXN2; FOXN3; SRF (inferredBy_MotifSimilarity_n_Orthology).	10	618	ATXN1;DGKZ;FOXO3;FOXP1;HIBADH;KLF12;LMNB1;MAGI1;NCKAP5;SMAD6
500bp	FOXP1_top50Andtop3sd	cisbp__M0752	3.65	0.0874	FOXP1	**	FOXP1; FOXP2; FOXP3; FOXP4 (inferredBy_Orthology).	FOXA1; FOXA2; FOXB1; FOXC2; FOXD2; FOXD3; FOXI1; FOXJ2; FOXK1; FOXO1; FOXO3; FOXO4; FOXQ1 (inferredBy_MotifSimilarity). FOXC1; FOXF1; FOXF2; FOXG1; FOXI2; FOXI3; FOXJ1; FOXJ3; FOXK2; FOXL1; FOXL2; FOXN2; FOXN3; FOXO6; SRF (inferredBy_MotifSimilarity_n_Orthology).	10	565	ATXN1;DGKZ;FOXO3;FOXP1;HIBADH;KLF12;LMNB1;MAGI1;NCKAP5;SMAD6
500bp	FOXP1_top50Andtop3sd	cisbp__M0757	3.66	0.0877	FOXP1	*		FOXC2; FOXI1; FOXJ2; FOXK1; FOXO1; FOXO3; FOXO4; FOXP1 (inferredBy_MotifSimilarity). FOXA2; FOXF1; FOXF2; FOXG1; FOXI2; FOXI3; FOXJ1; FOXJ3; FOXK2; FOXL1; FOXL2; FOXN2; FOXN3; FOXO6; FOXP2; FOXP3; FOXP4; FOXQ1 (inferredBy_MotifSimilarity_n_Orthology).	9	588	ATXN1;DGKZ;FOXO3;FOXP1;GPC6;KLF12;LMNB1;MAGI1;SMAD6
500bp	FOXP1_top50Andtop3sd	cisbp__M2261	3.45	0.084	FOXP1	*		FOXC2; FOXF2; FOXG1; FOXI1; FOXJ3; FOXK1; FOXL2; FOXO3; FOXO4 (inferredBy_MotifSimilarity). FOXC1; FOXF1; FOXO1; FOXP1; FOXP2; FOXP3; FOXP4; FOXS1 (inferredBy_MotifSimilarity_n_Orthology).	6	198	DGKZ;FOXO3;FOXP1;HIBADH;MAGI1;SMAD6
500bp	FOXP1_top50Andtop3sd	cisbp__M3280	3	0.0762	FOXP1	*	FOXO3 (directAnnotation).	FOXA1; FOXA2; FOXI1; FOXK1; FOXO1; FOXO4 (inferredBy_MotifSimilarity). FOXB1; FOXC1; FOXC2; FOXP1; FOXP2; FOXP3; FOXP4 (inferredBy_MotifSimilarity_n_Orthology).	4	68	FOXO3;FOXP1;HIBADH;MAGI1
500bp	FOXP1_top50Andtop3sd	cisbp__M6239	3.1	0.0779	FOXP1	*	FOXF2 (directAnnotation).	ARID3A; EP300; FOXA1; FOXA2; FOXA3; FOXC1; FOXC2; FOXD1; FOXD2; FOXD3; FOXK1; FOXM1; FOXP1; GATA3; HDAC2; MBD4; NFIC; TCF12 (inferredBy_MotifSimilarity). FOXB1; FOXD4; FOXD4L1; FOXD4L3; FOXD4L4; FOXD4L5; FOXD4L6; FOXL2; FOXP2; FOXP3; FOXP4 (inferredBy_MotifSimilarity_n_Orthology).	7	411	DGKZ;E2F3;FOXO3;FOXP1;HIBADH;LMNB1;ZCCHC8
500bp	FOXP1_top50Andtop3sd	flyfactorsurvey__slp1_NAR_FBgn0003430	3.45	0.084	FOXP1	*		FOXC2; FOXF2; FOXG1; FOXI1; FOXJ3; FOXK1; FOXL2; FOXO1; FOXO3; FOXO4; FOXQ1 (inferredBy_MotifSimilarity). FOXC1; FOXF1; FOXP1; FOXP2; FOXP3; FOXP4; FOXS1 (inferredBy_MotifSimilarity_n_Orthology).	6	225	DGKZ;FOXO3;FOXP1;HIBADH;MAGI1;SMAD6
500bp	FOXP1_top50Andtop3sd	hocomoco__FOXF2_HUMAN.H11MO.0.D	3.17	0.0791	FOXP1	*	FOXF2 (directAnnotation).	ARID3A; EP300; FOXA1; FOXA2; FOXA3; FOXC1; FOXC2; FOXD1; FOXD2; FOXD3; FOXK1; FOXM1; FOXP1; GATA3; HDAC2; MBD4; NFIC; TCF12 (inferredBy_MotifSimilarity). FOXB1; FOXD4; FOXD4L1; FOXD4L3; FOXD4L4; FOXD4L5; FOXD4L6; FOXL2; FOXP2; FOXP3; FOXP4 (inferredBy_MotifSimilarity_n_Orthology).	7	390	DGKZ;E2F3;FOXO3;FOXP1;HIBADH;LMNB1;ZCCHC8
500bp	FOXP1_top50Andtop3sd	scertf__badis.HCM1	3.02	0.0765	FOXP1	*	FOXF1; FOXF2; FOXG1; FOXI1; FOXI2; FOXI3; FOXJ1; FOXJ2; FOXJ3; FOXK1; FOXK2; FOXL2; FOXQ1 (inferredBy_Orthology).	FOXO4 (inferredBy_MotifSimilarity). FOXO1; FOXO3; FOXO6; FOXP1; FOXP2; FOXP3; FOXP4 (inferredBy_MotifSimilarity_n_Orthology).	4	99	FOXO3;FOXP1;KLF12;MAGI1
500bp	FOXP1_top50Andtop3sd	taipale_cyt_meth__FOXD2_NYWANGTAAACAN_eDBD_repr	3.5	0.0848	FOXP1	*	FOXD2 (directAnnotation).	EP300; FOXA1; FOXA2; FOXA3; FOXB1; FOXC1; FOXC2; FOXD1; FOXD3; FOXE1; FOXF1; FOXF2; FOXG1; FOXI1; FOXK1; FOXL1; FOXO1; FOXO4; FOXO6; FOXP3; FOXQ1; HDAC2; MBD4; NFIC; TCF12 (inferredBy_MotifSimilarity). FOXD4; FOXD4L1; FOXD4L3; FOXD4L4; FOXD4L5; FOXD4L6; FOXP1; FOXP2; FOXP4 (inferredBy_MotifSimilarity_n_Orthology).	4	47	DGKZ;FOXO3;FOXP1;SMAD6
500bp	FOXP1_top50Andtop3sd	taipale_cyt_meth__FOXI1_NANGTAAACAAN_FL_meth	3.38	0.0828	FOXP1	*	FOXI1 (directAnnotation).	FOXC2; FOXF2; FOXG1; FOXJ2; FOXJ3; FOXK1; FOXL2; FOXO1; FOXP1 (inferredBy_MotifSimilarity). FOXF1; FOXL1; FOXN2; FOXN3; FOXO3; FOXO4; FOXP2; FOXP3; FOXP4 (inferredBy_MotifSimilarity_n_Orthology).	10	743	AKAP13;AUTS2;DGKZ;FOXO3;FOXP1;KLF12;LMNB1;MAGI1;MAP3K1;ZCCHC8
500bp	FOXP1_top50Andtop3sd	taipale_cyt_meth__FOXI1_NWWNYGTAAACAN_eDBD_meth	3.23	0.0802	FOXP1	*	FOXI1 (directAnnotation).	FOXC2; FOXD1; FOXD2; FOXG1; FOXJ2; FOXJ3; FOXK1; FOXL2; FOXO1; FOXO3; FOXO4; FOXO6; FOXP1; FOXQ1 (inferredBy_MotifSimilarity). FOXA1; FOXA2; FOXC1; FOXF1; FOXF2; FOXL1; FOXN2; FOXN3; FOXP2; FOXP3; FOXP4; SRF (inferredBy_MotifSimilarity_n_Orthology).	9	763	AKAP13;ATXN1;DGKZ;FOXO3;FOXP1;HIBADH;KLF12;LMNB1;SMAD6
500bp	FOXP1_top50Andtop3sd	transfac_pro__M04644	3.06	0.0772	FOXP1	*	FOXN2 (directAnnotation).	FOXD2; FOXG1; FOXJ2; FOXK1; FOXO1; FOXO4; FOXP1 (inferredBy_MotifSimilarity). FOXJ3; FOXO3; FOXP2 (inferredBy_MotifSimilarity_n_Orthology).	4	55	ATXN1;FOXO3;FOXP1;HIBADH
500bp	FOXP1_top50Andtop3sd	transfac_pro__M04669	4.12	0.0956	FOXP1	*	FOXF1; FOXF2; FOXG1; FOXI1; FOXI2; FOXI3; FOXJ1; FOXJ2; FOXJ3; FOXK1; FOXK2; FOXL2; FOXQ1 (inferredBy_Orthology).	FOXO3; FOXP1; FOXP2 (inferredBy_MotifSimilarity_n_Orthology).	8	392	ATXN1;FOXO3;FOXP1;HIBADH;KLF12;LMNB1;NCKAP5;SMAD6
500bp	FOXP1_top50Andtop3sd	transfac_pro__M07722	3.01	0.0763	FOXP1	*		FOXC2; FOXG1; FOXI1; FOXJ2; FOXK1; FOXL1; FOXO1; FOXO3; FOXO4; FOXP3; FOXQ1 (inferredBy_MotifSimilarity). FOXA2; FOXB1; FOXC1; FOXD1; FOXD2; FOXD3; FOXD4; FOXD4L1; FOXD4L3; FOXD4L4; FOXD4L5; FOXD4L6; FOXF1; FOXF2; FOXJ3; FOXN2; FOXN3; FOXP1; FOXP2; FOXP4 (inferredBy_MotifSimilarity_n_Orthology).	9	533	AKAP13;DGKZ;E2F3;FOXO3;FOXP1;MAP3K1;NCKAP5;SMAD6;ZCCHC8
500bp	FOXP1_top50Andtop3sd	transfac_public__M00477	3.43	0.0836	FOXP1	*	FOXO3 (directAnnotation).	FOXA1; FOXA2; FOXI1; FOXK1; FOXO1; FOXO4 (inferredBy_MotifSimilarity). FOXB1; FOXC1; FOXC2; FOXP1; FOXP2; FOXP3; FOXP4 (inferredBy_MotifSimilarity_n_Orthology).	5	164	AKAP13;FOXO3;FOXP1;HIBADH;MAGI1
500bp	FOXP1_top5perTarget	cisbp__M0732	3.52	0.082	FOXP1	*	FOXC2 (inferredBy_Orthology).	ARID3A; EP300; FOXA1; FOXA2; FOXA3; FOXB1; FOXC1; FOXD1; FOXD2; FOXD3; FOXF1; FOXF2; FOXG1; FOXH1; FOXI1; FOXJ1; FOXJ2; FOXK1; FOXL1; FOXO1; FOXO3; FOXO4; FOXP1; FOXP2; FOXP3; FOXQ1; HDAC2; MBD4; NFIC; TCF12 (inferredBy_MotifSimilarity). FOXD4; FOXD4L1; FOXD4L3; FOXD4L4; FOXD4L5; FOXD4L6; FOXL2; FOXP4; SRF (inferredBy_MotifSimilarity_n_Orthology).	8	396	ATXN1;DGKZ;FOXO3;FOXP1;LMNB1;MAGI1;SLC8A3;SMAD6
500bp	FOXP1_top5perTarget	cisbp__M0747	3.04	0.074	FOXP1	*		FOXA1; FOXA2; FOXA3; FOXB1; FOXC1; FOXC2; FOXD2; FOXD3; FOXF2; FOXI1; FOXK1; FOXL1; FOXN2; FOXO1; FOXO3; FOXO4; FOXP3 (inferredBy_MotifSimilarity). FOXD1; FOXD4; FOXD4L1; FOXD4L3; FOXD4L4; FOXD4L5; FOXD4L6; FOXF1; FOXG1; FOXJ1; FOXL2; FOXP1; FOXP2; FOXP4; SRF (inferredBy_MotifSimilarity_n_Orthology).	8	475	ATXN1;DGKZ;FOXO3;FOXP1;HIBADH;LMNB1;MAGI1;SLC8A3
500bp	FOXP1_top5perTarget	cisbp__M4830	3.59	0.0831	FOXP1	*	FOXP2 (inferredBy_Orthology).	FOXF1; FOXF2; FOXG1; FOXJ1; FOXJ2; FOXP1; FOXP3 (inferredBy_MotifSimilarity). FOXI1; FOXI2; FOXI3; FOXJ3; FOXK1; FOXK2; FOXL2; FOXN2; FOXN3; FOXO3; FOXQ1 (inferredBy_MotifSimilarity_n_Orthology).	7	224	FOXO3;FOXP1;HIBADH;KLF12;MAGI1;SLC8A3;SMAD6
500bp	FOXP1_top5perTarget	cisbp__M5441	4.95	0.105	FOXP1	*	FOXC1 (directAnnotation).	ARID3A; FOXA1; FOXA2; FOXA3; FOXB1; FOXC2; FOXD1; FOXD2; FOXD3; FOXK1; NFIC (inferredBy_MotifSimilarity). FOXB2; FOXD4; FOXD4L1; FOXD4L3; FOXD4L4; FOXD4L5; FOXD4L6; FOXP1; FOXP2; FOXP3; FOXP4 (inferredBy_MotifSimilarity_n_Orthology).	8	178	ATXN1;DGKZ;E2F3;FOXO3;FOXP1;KLF12;MAGI1;SLC8A3
500bp	FOXP1_top5perTarget	flyfactorsurvey__CG16899_SANGER_5_FBgn0037735	3.53	0.0821	FOXP1	*	FOXP2 (inferredBy_Orthology).	FOXF1; FOXF2; FOXG1; FOXJ1; FOXJ2; FOXP1; FOXP3 (inferredBy_MotifSimilarity). FOXI1; FOXI2; FOXI3; FOXJ3; FOXK1; FOXK2; FOXL2; FOXN2; FOXN3; FOXO3; FOXQ1 (inferredBy_MotifSimilarity_n_Orthology).	7	269	FOXO3;FOXP1;HIBADH;KLF12;MAGI1;SLC8A3;SMAD6
500bp	FOXP1_top5perTarget	taipale__FOXC1_DBD_WRWRTMAAYAW	4.89	0.104	FOXP1	*	FOXC1 (directAnnotation).	ARID3A; FOXA1; FOXA2; FOXA3; FOXB1; FOXC2; FOXD1; FOXD2; FOXD3; FOXK1; NFIC (inferredBy_MotifSimilarity). FOXB2; FOXD4; FOXD4L1; FOXD4L3; FOXD4L4; FOXD4L5; FOXD4L6; FOXP1; FOXP2; FOXP3; FOXP4 (inferredBy_MotifSimilarity_n_Orthology).	8	194	ATXN1;DGKZ;E2F3;FOXO3;FOXP1;KLF12;MAGI1;SLC8A3
500bp	FOXP1_top5perTarget	taipale_cyt_meth__FOXA1_NWRTGTAMAYAN_eDBD_meth	4.78	0.103	FOXP1	*	FOXA1 (directAnnotation).	ARID3A; EP300; FOXA2; FOXA3; FOXB1; FOXC1; FOXC2; FOXD1; FOXD2; FOXD3; FOXK1; FOXQ1; MBD4; NFIC; TCF12 (inferredBy_MotifSimilarity). FOXB2; FOXD4; FOXD4L1; FOXD4L3; FOXD4L4; FOXD4L5; FOXD4L6; FOXP1; FOXP2; FOXP3; FOXP4 (inferredBy_MotifSimilarity_n_Orthology).	10	496	ATXN1;DGKZ;E2F3;FOXO3;FOXP1;HIBADH;KLF12;LMNB1;SLC8A3;SMAD6
500bp	FOXP2_top50	hocomoco__FOXD3_HUMAN.H11MO.0.D	3.77	0.0883	FOXP2	*	FOXD3 (directAnnotation).	FOXA1; FOXA2; FOXA3; FOXC1; FOXC2; FOXD2; FOXF2; FOXJ2; FOXM1; FOXO4; FOXO6; FOXP1; FOXP2; HDAC2; NF1 (inferredBy_MotifSimilarity). FOXG1; FOXJ3; FOXK1; FOXP3; FOXP4 (inferredBy_MotifSimilarity_n_Orthology).	4	75	FOXP2;OTUD5;RIMS2;WWP2
500bp	FOXP2_top50	hocomoco__FOXK1_HUMAN.H11MO.0.A	3.1	0.0766	FOXP2	*	FOXK1 (directAnnotation).	FOXA1; FOXA2; FOXC2; FOXF2; FOXO4; FOXP1 (inferredBy_MotifSimilarity). FOXC1; FOXG1; FOXJ3; FOXL2; FOXP2; FOXP3; FOXP4 (inferredBy_MotifSimilarity_n_Orthology).	4	109	FOXP2;OTUD5;RIMS2;WWP2
500bp	GTF2IRD1_top50	transfac_pro__M01229	4.03	0.102	GTF2IRD1	**	GTF2IRD1 (directAnnotation).		10	674	AGRN;CDC42BPB;CPEB3;FOLR1;GTF2IRD1;LTBP1;MYO1E;RC3H2;SIRT1;SORBS2
500bp	H2AFY_top50	hdpi__H2AFY	3.69	0.0959	H2AFY	**	H2AFY (directAnnotation).	SEMA4A (inferredBy_MotifSimilarity).	6	320	AP2A1;AP2M1;FERMT2;FOXP4;IGFBP5;TTC39C
500bp	HCFC1_w0.001	cisbp__M0033	3.54	0.0397	HCFC1	*		HCFC1 (inferredBy_MotifSimilarity).	1397	4998	AAK1;AARS;ABCB10;ABCC4;ABCD3;ABCF1;ABI2;ABTB2;ACACA;ACER3;ACSL3;ACTB;ACTG1;ACTN1;ACTN4;ACTR3B;ADAM10;ADAM23;ADAM9;ADAMTS1;ADAMTS19;ADARB1;ADCY9;ADD3;ADIPOR2;ADK;ADNP;ADSS;AEBP2;AGAP3;AGPAT3;AGPS;AGRN;AHCTF1;AHDC1;AIG1;AK4;AKAP1;AKAP13;AKAP9;AKIRIN2;ALDOA;ALG13;ALMS1;AMOT;ANAPC5;ANAPC7;ANKH;ANKRD10;ANKRD11;ANKRD17;ANKRD28;ANKRD33B;ANKRD40;ANKS1B;ANP32A;ANP32E;ANTXR1;AP2M1;AP3D1;APP;ARF1;ARFGEF1;AR…
500bp	HCFC1_w0.001	dbcorrdb__ZMIZ1__ENCSR000EFQ_1__m1	3.27	0.0383	HCFC1	*	ZMIZ1 (directAnnotation).	ATF3; BCLAF1; BHLHE40; BRF1; BRF2; CEBPB; CNOT3; CREB1; CTCF; E2F1; E2F6; EGR1; ELK1; ELK4; ESRRA; ETS1; EZH2; GABPA; HCFC1; HDAC2; HIC1; JUND; MAX; MAZ; MXI1; MYC; NELFE; NR2C2; PHF8; POLR2A; POLR3G; RAD21; RBBP5; RCOR1; SIN3A; SMARCA4; SP1; SP2; SP3; SP4; SREBF1; SREBF2; SUPT20H; TAF1; TFAP2A; TFAP2B; TFAP2C; TRIM28; UBTF; XRCC4; ZBTB7A; ZC3H11A; ZEB1; ZFX; ZNF143; ZNF274 (inferredBy_MotifSimil…	1355	4984	AARS;AATF;ABCA2;ABCB10;ABI2;ABTB2;ACACA;ACAP2;ACER3;ACOX1;ACSL3;ACTB;ACTG1;ACTN4;ADAM10;ADAM17;ADAM23;ADAM9;ADAMTS1;ADAMTS19;ADAR;ADARB1;ADCY1;ADCY9;ADIPOR2;ADNP;AEBP2;AFF4;AGAP1;AGAP3;AGFG1;AGK;AGPAT3;AGRN;AHCTF1;AHCYL2;AHDC1;AIG1;AK4;AKAP1;AKAP11;AKAP9;AKIRIN2;ALCAM;ALDOA;ALG13;ALMS1;AMD1;AMOT;AMOTL1;ANKH;ANKRD11;ANKRD13A;ANKRD17;ANKRD28;ANKRD33B;ANKRD40;ANKS1A;ANKS1B;ANP32A;ANP32B;AP1B1;AP2A2;…
500bp	HCFC1_w0.001	dbcorrdb__ZMIZ1__ENCSR000EFQ_1__m2	3.06	0.0371	HCFC1	*	ZMIZ1 (directAnnotation).	BCLAF1; BHLHE40; BRF1; BRF2; CEBPB; CNOT3; CREB1; CTCF; E2F1; E2F6; EGR1; ELK1; ELK4; ESRRA; ETS1; EZH2; GABPA; HCFC1; HDAC2; HIC1; JUND; MAX; MAZ; MXI1; MYC; NELFE; NR2C2; PHF8; POLR2A; POLR3G; RAD21; RBBP5; SIN3A; SMARCA4; SP1; SP2; SP4; SREBF1; SREBF2; SUPT20H; TAF1; TFAP2B; TRIM28; UBTF; XRCC4; ZBTB7A; ZC3H11A; ZFX; ZNF274 (inferredBy_MotifSimilarity). ZFY (inferredBy_MotifSimilarity_n_Orthol…	1327	4987	AARS;ABCA2;ABCB10;ABCC4;ABI2;ABTB2;ACACA;ACAP2;ACER3;ACSL3;ACTB;ACTG1;ACTN4;ACTR3;ADAM10;ADAM17;ADAM23;ADAM9;ADAMTS1;ADAMTS19;ADAR;ADARB1;ADCY1;ADCY9;ADD3;ADIPOR2;ADK;ADNP;AEBP2;AFF4;AGAP1;AGAP3;AGFG1;AGPAT3;AGRN;AHCTF1;AHCYL2;AHDC1;AIG1;AK4;AKAP1;AKAP11;AKAP13;AKAP9;ALCAM;ALDOA;ALG13;ALMS1;AMD1;AMOT;AMOTL1;ANAPC7;ANKH;ANKRD10;ANKRD11;ANKRD13A;ANKRD17;ANKRD28;ANKRD33B;ANKRD40;ANKS1A;ANKS1B;ANP32A…
500bp	HCFC1_w0.001	jaspar__MA0976.1	3.55	0.0397	HCFC1	*		HCFC1 (inferredBy_MotifSimilarity).	1403	4966	AAK1;AARS;ABCB10;ABCC4;ABCD3;ABCF1;ABI2;ABTB2;ACACA;ACER3;ACSL3;ACTB;ACTG1;ACTN1;ACTN4;ACTR3B;ADAM10;ADAM17;ADAM23;ADAM9;ADAMTS1;ADAMTS19;ADARB1;ADCY9;ADD3;ADIPOR2;ADK;ADNP;AEBP2;AGAP3;AGPAT3;AGPS;AGRN;AHCTF1;AHDC1;AIG1;AK4;AKAP1;AKAP13;AKAP9;AKIRIN2;ALDOA;ALG13;ALMS1;AMOT;ANAPC7;ANKH;ANKRD10;ANKRD11;ANKRD17;ANKRD27;ANKRD28;ANKRD33B;ANKRD40;ANKS1B;ANP32A;ANP32E;ANTXR1;AP2M1;AP3D1;APP;ARF1;ARFGEF1…
500bp	HCFC1_w0.001	jaspar__MA0980.1	3.1	0.0374	HCFC1	*		HCFC1 (inferredBy_MotifSimilarity).	1382	4997	AATF;ABCB10;ABCC4;ABCD3;ABI2;ACACA;ACAP2;ACER3;ACSL3;ACTB;ACTG1;ACTN1;ACTN4;ACTR3;ADAM10;ADAM17;ADAM23;ADAM9;ADAMTS1;ADAMTS17;ADAMTS19;ADARB1;ADD3;ADIPOR2;ADK;ADNP;ADPGK;ADSS;AGAP3;AGPAT3;AGPS;AGRN;AHCTF1;AHCYL2;AHDC1;AIG1;AK3;AK4;AKAP1;AKAP13;AKAP8L;AKIRIN2;ALCAM;ALDOA;ALG13;ALMS1;ANAPC5;ANAPC7;ANK2;ANKFY1;ANKH;ANKRD11;ANKRD17;ANKRD28;ANKRD33B;ANKRD40;ANKRD52;ANKS1A;ANKS1B;ANP32A;ANP32E;ANTXR1;A…
500bp	HCFC1_w0.001	jaspar__MA1052.1	3.77	0.0409	HCFC1	*		HCFC1 (inferredBy_MotifSimilarity).	1386	4982	ABCB10;ABCC4;ABCD3;ABCF1;ABI2;ACACA;ACSL3;ACTB;ACTG1;ACTN1;ACTN4;ACTR3;ADAM17;ADAM23;ADAM9;ADAMTS19;ADARB1;ADCY9;ADD3;ADIPOR2;ADK;ADNP;ADSS;AEBP2;AGAP3;AGPAT3;AGPS;AGRN;AHCTF1;AHDC1;AIG1;AK4;AKAP1;AKAP11;AKAP13;AKAP8L;AKAP9;AKIRIN2;ALCAM;ALDOA;ALG13;ALMS1;AMMECR1;ANAPC7;ANKH;ANKRD10;ANKRD11;ANKRD17;ANKRD28;ANKRD33B;ANKRD40;ANKS1A;ANKS1B;ANP32A;ANP32E;AP2A1;AP2A2;AP3D1;APBB2;APP;ARF1;ARFGEF1;ARHGA…
500bp	HCFC1_w0.001	jaspar__MA1053.1	3.46	0.0393	HCFC1	*		HCFC1 (inferredBy_MotifSimilarity).	1379	4981	ABCB10;ABCC4;ABCD3;ABCF1;ABI2;ACACA;ACER3;ACSL3;ACTB;ACTG1;ACTN1;ACTN4;ACTR3;ADAM17;ADAM9;ADAMTS1;ADARB1;ADCY9;ADD3;ADIPOR2;ADK;ADNP;ADPGK;ADSS;AEBP2;AGAP3;AGPAT3;AGPS;AGRN;AHCTF1;AHDC1;AIG1;AK4;AKAP1;AKAP13;AKAP8L;AKAP9;AKIRIN2;ALDOA;ALG13;ALMS1;AMD1;AMMECR1;AMOT;ANAPC5;ANAPC7;ANKH;ANKRD10;ANKRD11;ANKRD17;ANKRD28;ANKRD33B;ANKRD40;ANKS1A;ANKS1B;ANP32A;ANP32E;AP2A1;AP2M1;AP3D1;APBB2;APP;APPL1;ARF1…
500bp	HCFC1_w0.001	predrem__nrMotif2348	3.67	0.0404	HCFC1	*		BRF1; CTCF; EGR1; ESRRA; EZH2; HCFC1; HDAC2; MXI1; NELFE; PHF8; POLR2A; RAD21; SMARCA4; SREBF1; SREBF2; TAF1; XRCC4; ZMIZ1 (inferredBy_MotifSimilarity).	1402	4932	ABCB10;ABCC4;ABCD3;ABCF1;ABI2;ABTB2;ACER3;ACSL3;ACTB;ACTG1;ACTN1;ACTN4;ADAM10;ADAM17;ADAM9;ADAMTS19;ADARB1;ADCY9;ADD3;ADIPOR2;ADNP;ADSS;AEBP2;AGAP1;AGAP3;AGPAT3;AGRN;AHCTF1;AHDC1;AHI1;AIG1;AK4;AKAP1;AKAP11;AKAP13;AKAP9;AKIRIN2;ALCAM;ALDOA;ALG13;ALMS1;AMD1;ANAPC7;ANKH;ANKRD11;ANKRD13A;ANKRD17;ANKRD28;ANKRD33B;ANKRD40;ANKRD52;ANKS1B;ANKS6;ANP32A;ANP32B;ANP32E;ANTXR1;AP2M1;AP3B1;AP3D1;APBB2;APP;ARF1…
500bp	HCFC1_w0.001	transfac_pro__M07520	3.72	0.0407	HCFC1	*		HCFC1; ZMIZ1; ZNF66 (inferredBy_MotifSimilarity).	1363	4914	ABCB10;ABCC4;ABCD3;ABCF1;ABI1;ABI2;ABTB2;ACACA;ACER3;ACSL3;ACTB;ACTG1;ACTN1;ACTN4;ADAM17;ADAM9;ADARB1;ADCY9;ADD3;ADIPOR2;ADK;ADNP;ADSS;AEBP2;AGAP3;AGPAT3;AGPS;AGRN;AHCTF1;AHDC1;AIG1;AK4;AKAP1;AKAP11;AKAP13;AKAP8L;AKAP9;AKIRIN2;ALCAM;ALDH7A1;ALDOA;ALG13;ALMS1;AMMECR1;ANAPC7;ANKH;ANKRD10;ANKRD11;ANKRD17;ANKRD28;ANKRD33B;ANKRD40;ANKRD52;ANKRD6;ANKS1B;ANKS6;ANP32A;ANP32B;ANP32E;AP3D1;APBB2;APP;ARF1;A…
500bp	HCFC1_top3sd	cisbp__M5425	3.17	0.0715	HCFC1	*	ETV6 (directAnnotation).	BCLAF1; ELF1; ELF2; ELF5; ELK1; ELK3; ELK4; ERF; ERG; ETS1; ETV1; ETV2; ETV3; ETV4; ETV5; FEV; FLI1; GABPA; HCFC1; IRF1; PHF8; PML; POLR2A; RELA; TAF1 (inferredBy_MotifSimilarity). ELF4; ETS2 (inferredBy_MotifSimilarity_n_Orthology).	5	135	ASXL2;CGGBP1;RPL32;STT3A;ZNF384
500bp	HCFC1_top3sd	dbcorrdb__PML__ENCSR000BQM_1__m1	3.05	0.0696	HCFC1	*	PML (directAnnotation).	BCLAF1; ELF1; ELF2; ELK1; ELK3; ELK4; ETS1; ETV1; ETV6; GABPA; GABPB1; GTF2F1; HCFC1; HDAC6; KDM5B; PHF8; POLR2A; RBBP5; RELA; SIN3A; TAF1; ZNF143 (inferredBy_MotifSimilarity). ERG; ETV2; FLI1 (inferredBy_MotifSimilarity_n_Orthology).	6	186	ASXL2;CGGBP1;RPL32;SRFBP1;STT3A;ZNF384
500bp	HCFC1_top3sd	dbcorrdb__POLR2AphosphoS5__ENCSR000BIF_1__m1	3.1	0.0704	HCFC1	*		BCLAF1; EGR1; ELF1; ELF2; ELK1; ELK3; ELK4; ERF; ERG; ETS1; ETV1; ETV2; ETV3; ETV4; ETV5; ETV6; FEV; FLI1; GABPA; GABPB1; HCFC1; KDM5B; MAX; NR2C2; PHF8; PML; POLR2A; RBBP5; RELA; SIN3A; TAF1 (inferredBy_MotifSimilarity). ETS2; ETV3L; ETV7 (inferredBy_MotifSimilarity_n_Orthology).	6	293	ASXL2;CGGBP1;RPL32;SRFBP1;STT3A;ZNF384
500bp	HCFC1_top3sd	dbcorrdb__TAF1__ENCSR000BHT_1__m2	3.09	0.0702	HCFC1	*	TAF1 (directAnnotation).	BCLAF1; ELF1; ELK1; ELK4; ETS1; ETV1; ETV6; GABPA; GABPB1; HCFC1; PHF8; POLR2A; SIN3A; THAP1 (inferredBy_MotifSimilarity). ERG; FLI1 (inferredBy_MotifSimilarity_n_Orthology).	7	342	ASXL2;CGGBP1;METTL9;RPL32;SRFBP1;STT3A;ZNF384
500bp	HCFC1_top3sd	jaspar__MA1051.1	4	0.0847	HCFC1	*		HCFC1 (inferredBy_MotifSimilarity).	16	1416	ARHGAP10;CGGBP1;CHSY3;DYRK1A;HCFC1;LMNB1;MAML3;MEIS2;PAPOLA;RPL32;SMC4;SYNRG;TMEM117;UBE2K;USP34;ZNF384
500bp	HCFC1_top3sd	taipale__ETV6_full_CCGGAASCGGAAGTN_repr	3.08	0.0701	HCFC1	*	ETV6 (directAnnotation).	BCLAF1; ELF1; ELF2; ELF5; ELK1; ELK3; ELK4; ERF; ERG; ETS1; ETS2; ETV1; ETV2; ETV3; ETV4; ETV5; FEV; FLI1; GABPA; HCFC1; IRF1; PHF8; PML; POLR2A; RELA; TAF1 (inferredBy_MotifSimilarity). ELF4 (inferredBy_MotifSimilarity_n_Orthology).	5	124	ASXL2;CGGBP1;RPL32;STT3A;ZNF384
500bp	HCFC1_w0.005Andtop50perTarget	dbcorrdb__EZH2__ENCSR000ARK_1__m4	3.2	0.039	HCFC1	*	EZH2 (directAnnotation).	ATF3; BCLAF1; BHLHE40; BRF1; BRF2; CEBPB; CNOT3; CREB1; CTCF; E2F1; E2F6; EGR1; ELF1; ELK1; ELK4; ESRRA; ETS1; FOXP2; GABPA; HCFC1; HDAC2; HIC1; HMGN3; JUND; KAT2A; MAX; MAZ; MXI1; MYC; NELFE; NR2C2; NRF1; PHF8; POLR2A; POLR3G; RAD21; RBBP5; RCOR1; SIN3A; SMARCA4; SP1; SP2; SP3; SP4; SREBF1; SREBF2; SUPT20H; TAF1; TFAP2A; TFAP2B; TRIM28; UBTF; WRNIP1; XRCC4; YY1; ZBTB7A; ZC3H11A; ZEB1; ZFX; ZMIZ1…	903	4456	AARS;ABCB10;ABCC1;ABCD3;ABL1;ABL2;ABTB2;ACACA;ACOX1;ACSL3;ACTG1;ACTN2;ACTR3B;ADAM23;ADAM9;ADAMTS17;ADCY1;ADIPOR2;ADNP;AEBP2;AES;AGAP1;AGAP3;AGFG1;AGPAT3;AGRN;AHCTF1;AHCYL2;AIG1;AK4;AKAP11;ALDH7A1;ALDOA;ALG13;AMOTL1;ANKH;ANKRD17;ANKRD28;ANKRD40;ANKRD6;ANKS1A;ANKS1B;ANP32B;APBB2;APLP2;APP;AQR;ARCN1;ARF1;ARHGAP10;ARHGAP22;ARHGAP5;ARHGDIA;ARHGEF11;ARID1B;ARIH1;ARL6IP5;ARPC2;ARRB2;ASAP1;ASCC3;ASH1L;AS…
500bp	HCFC1_top5perTarget	dbcorrdb__HCFC1__ENCSR000EFN_1__m1	3.12	0.0506	HCFC1	**	HCFC1 (directAnnotation).	BRF1; CEBPB; CTCF; CTCFL; ESRRA; EZH2; HDAC2; MAX; MXI1; MYC; NELFE; POLR2A; POLR3G; RAD21; RBBP5; RXRA; SMARCA4; SREBF1; SREBF2; TAF1; TFAP2B; XRCC4; YY1; ZMIZ1; ZNF143; ZNF274 (inferredBy_MotifSimilarity).	150	4739	ADAR;AGFG1;ANKS1B;ANP32E;ARF1;ARHGAP10;ARHGDIA;ARID1B;ARL6IP6;ATAD2;AUTS2;BACH2;BAZ1B;BCL2L11;BEND3;BLM;C16orf74;CACNA2D1;CALU;CAMTA1;CASK;CCDC6;CCDC88A;CDC5L;CGGBP1;CHST11;CHSY3;CLASP1;CMTM8;CPSF7;CUL4B;CYB5R3;DAZAP1;DICER1;DIP2C;DNAJB6;DNM1;DOCK11;DTNA;DYRK1A;EDA;EEF2;EIF3B;ELF4;ESCO1;EXT1;FAR1;GLG1;GMDS;GNAQ;GNPTAB;GPATCH8;HCFC1;HDGF;HEATR1;HMGA2;HNRNPUL1;HSP90AB1;IGF2BP2;KDM6A;KIAA0556;KPNA3;…
500bp	HCFC1_top5perTarget	dbcorrdb__TAF1__ENCSR000BQF_1__m1	4.45	0.0628	HCFC1	*	TAF1 (directAnnotation).	ATF3; BCLAF1; ELK4; ETS1; GABPA; HCFC1; KDM5A; MYC; POLR2A; RBBP5; SIN3A; TAF7; YY1 (inferredBy_MotifSimilarity). TAF1L (inferredBy_MotifSimilarity_n_Orthology).	124	4026	AHCYL2;ANKS1B;ANP32E;ARF1;ARHGAP5;ARHGDIA;ARID4B;ASXL2;ATAD2;ATP8B2;BAZ1B;BCL2L11;BLM;CALU;CCDC6;CCDC88A;CDC5L;CDK12;CELSR3;CGGBP1;CHSY3;CLASP1;CMTM8;CPSF7;CSDE1;CUL1;CUL4B;CYB5R3;DNAJB6;DNAJC1;DYRK1A;EDA;EIF3B;ELF4;EPHX1;ESCO1;FBXW8;GPATCH8;HCFC1;HMGA2;HNRNPUL1;ILF2;KDM6A;KIAA0556;KIF11;KPNA3;LMNB1;LONP2;LRIG2;LTBP1;MARK3;MCM5;METTL9;NACA;NCL;NCLN;NCOA7;NDRG3;NFIA;NPM1;NRF1;NUP155;NUP214;PAFAH1B…
500bp	HCFC1_top5perTarget	transfac_pro__M01057	3.63	0.0552	HCFC1	*		HCFC1 (inferredBy_MotifSimilarity).	155	4858	AARS;ANKS1B;ANP32E;ARF1;ARHGAP10;ARHGAP5;ARHGDIA;ARID1B;ARID4B;ARL15;ATAD2;AUTS2;BAZ1B;BCL2L11;BEND3;BTBD1;C16orf74;C9orf85;CACNA2D1;CALU;CAMTA1;CASK;CCDC6;CCDC88A;CELSR3;CGGBP1;CHST11;CHSY3;CLASP1;CMTM8;CPSF7;CSDE1;CUL1;CUL4B;DICER1;DIP2C;DMXL2;DNAJB6;DNM1;DOCK11;DYRK1A;EDA;EEF2;ELF4;ESCO1;FAR1;GLG1;GLUL;GMDS;GNAQ;GNPTAB;GPC5;GSK3A;HCFC1;HDGF;HIF1A;HMGA2;HNRNPUL1;HSP90AB1;IGF2BP2;KDM6A;LHFP;LMNB…
500bp	HCFC1_top10perTarget	dbcorrdb__POLR2A__ENCSR000DMZ_1__m1	3.1	0.045	HCFC1	*	POLR2A (directAnnotation).	BCLAF1; ELF1; ETS1; GABPA; HCFC1; TAF1 (inferredBy_MotifSimilarity).	269	4967	ABCB10;ABCC4;ABLIM1;ACOX1;ADAR;AGAP1;AGFG1;AHCYL2;ALG6;AMOT;ANKRD11;ANKRD17;ANP32A;ANP32E;AP2A1;AP2B1;AP3D1;ARF1;ARHGAP10;ARID1B;ARIH1;ARL15;ARL6IP6;ASXL2;ATAD2;ATP9B;ATXN2L;BACH2;BAZ1B;BCL2L11;BIRC6;BLM;CACNA2D1;CACNA2D3;CACNB2;CALU;CCDC88A;CCT3;CDC5L;CDK12;CDKN2A;CELF1;CGGBP1;CHST11;CHSY3;CKAP5;CKB;CLASP1;CLPB;CNOT6;COBLL1;CPSF7;CREB3L2;CSDE1;CTNNBL1;CUL1;CUL4B;CYFIP2;DDX6;DENND4A;DHCR24;DICER1…
500bp	HCFC1_top10perTarget	dbcorrdb__ZNF143__ENCSR000DZL_1__m3	3.79	0.0502	HCFC1	*	ZNF143 (directAnnotation).	BHLHE40; BRF1; E2F6; ETS1; EZH2; HCFC1; MAX; MXI1; MYC; PHF8; POLR2A; XRCC4; ZMIZ1; ZNF274 (inferredBy_MotifSimilarity).	287	4881	ABCB10;ABCC4;ADAR;AGAP1;AHCYL2;ALG6;AMOT;ANKRD11;ANKRD17;ANKS1B;ANP32A;AP2A1;AP3D1;ARF1;ARHGAP10;ARHGAP22;ARHGAP5;ARHGDIA;ARID1B;ARID4B;ARL15;ARL6IP6;ASXL2;ATAD2;ATP1A1;ATXN2L;AUTS2;BACH2;BAZ1B;BCL2L11;BEND3;BLM;C9orf85;CACNA2D3;CACNB2;CALU;CASK;CBX6;CCDC6;CCDC88A;CCT3;CDC5L;CDK12;CDKN2A;CDYL;CELF1;CGGBP1;CHST11;CHSY3;CKAP5;CKB;CLASP1;CLPB;CNOT6;COBLL1;COL4A6;CPSF7;CREB3L2;CTNNBL1;CUL1;CUL4B;CUX1…
500bp	HCFC1_top1sd	dbcorrdb__TAF1__ENCSR000BJN_1__m1	4.88	0.0629	HCFC1	*	TAF1 (directAnnotation).	ATF3; BCLAF1; BRF1; CTCF; ELF1; ELK1; ETS1; EZH2; GABPA; HCFC1; KDM5A; KDM5B; MAX; MAZ; MXI1; MYC; PHF8; POLR2A; RBBP5; RFX1; SAP30; SIN3A; SMARCA4; SREBF1; SREBF2; TAF7; XRCC4; YY1; ZMIZ1; ZNF274 (inferredBy_MotifSimilarity). TAF1L (inferredBy_MotifSimilarity_n_Orthology).	198	4888	AARS;ABCB10;ADAR;AGFG1;AMOT;ANKRD11;ANKRD17;ANP32E;AP2A1;ARF1;ARHGAP5;ARHGDIA;ARID4B;ARIH1;ARL6IP6;ASXL2;ATAD2;ATP8B2;AUTS2;BAZ1B;BCL2L11;BEND3;C14orf159;C16orf74;C9orf85;CALR;CALU;CARD8;CCDC88A;CDC5L;CDK12;CELSR3;CGGBP1;CHST11;CLPTM1;CMTM8;COQ4;CPSF7;CSDE1;CTNNBL1;CUL1;CUL4B;CYB5R3;CYFIP2;DENND4A;DFFA;DMXL2;DNAJB6;DNM1;DYRK1A;EDA;EEF1A1;EIF3B;EIF4G2;ELF4;ENOSF1;EP400;ESCO1;FAR1;FIGN;GNAQ;GNL3L;G…
500bp	HCFC1_top1sd	dbcorrdb__YY1__ENCSR000BKJ_1__m1	5.04	0.0642	HCFC1	*	YY1 (directAnnotation).	EZH2; HCFC1; KDM5A; MAX; MXI1; MYC; NR3C1; PHF8; POLR2A; RBBP5; SAP30; TAF1; TAF7; ZFP42; ZNF597; ZNF91 (inferredBy_MotifSimilarity). TAF1L; YY2 (inferredBy_MotifSimilarity_n_Orthology).	53	706	ARF1;ARHGAP5;ARHGDIA;ARID4B;ATP8B2;BAZ1B;CALR;CELSR3;CGGBP1;COQ4;CPSF7;CUL1;CUL4B;CYB5R3;CYFIP2;EIF3B;ESCO1;FAR1;GLG1;GNL3L;HCFC1;KIAA0907;LMNB1;MCM5;MLLT10;NDRG3;NPM1;NRF1;NSD1;PAFAH1B2;PCGF2;PRR12;PTCH1;RAC1;RNF44;RPS11;SIK3;SMC4;SRRM2;STAG2;STARD7;STAU2;SUPT5H;TAF1D;TAOK1;TMEM131;TUG1;USP13;USP34;USP9X;WIZ;YBX1;ZMYM4
500bp	HDAC1_top1sd	dbcorrdb__HDAC1__ENCSR000AQF_1__m1	3.71	0.0514	HDAC1	**	HDAC1 (directAnnotation).	MAX; MXI1; MYC; SAP30 (inferredBy_MotifSimilarity).	81	4585	ABLIM1;ACAP2;ADAM17;AKAP9;ANXA6;ARRB2;ATL2;AZIN1;BMP7;BPTF;BRD2;C3orf58;CAMTA2;CDC27;CDK6;CENPF;CENPM;CHD4;CLEC16A;CPNE7;CYB5B;DDX5;DPH5;ELL;EPC2;ESYT1;FOXRED2;GLCCI1;GNAI3;GOLIM4;HK1;ITPKB;KCTD1;LMNB1;LPP;MKLN1;MLLT1;MTMR2;NPRL3;NUP88;PAPOLA;PEMT;PFN1;PHC3;PIP5K1A;POLR3E;PPIB;PPIL4;PPP1R10;PPP6R3;PRDM2;RAD54B;RAI14;RALGAPB;RBBP6;RTN4;RTTN;SCAI;SF3B1;SIRT1;SUPT5H;SURF4;SYNCRIP;TBC1D8;TFCP2;TMEM18…
500bp	HDAC2_top50Andtop3sd	dbcorrdb__ELF1__ENCSR000BPT_1__m2	3.09	0.0693	HDAC2	*	ELF1 (directAnnotation).	BCLAF1; BRF1; CTCF; E2F6; ELF2; ELF5; ELK1; ELK3; ELK4; ERG; ESRRA; ETS1; ETV1; ETV5; EZH2; FLI1; FOXP2; GABPA; GABPB1; HCFC1; HDAC2; MAX; MXI1; MYC; NR2C2; PHF8; PML; POLR2A; RAD21; RBBP5; SIN3A; SMARCA4; SP2; SREBF1; SREBF2; TAF1; THAP1; UBTF; XRCC4; ZNF143; ZNF274 (inferredBy_MotifSimilarity).	5	436	ATM;DR1;KDM5C;PRELID1;ZNF384
500bp	HDAC2_top50Andtop3sd	dbcorrdb__POLR2A__ENCSR000EBC_1__m1	4.31	0.0894	HDAC2	*	POLR2A (directAnnotation).	BCLAF1; BHLHE40; BRF1; CTCF; E2F1; E2F6; ELF1; ELK1; ELK4; ETS1; EZH2; FOXP2; GABPA; HCFC1; HDAC2; MAX; MXI1; MYC; NRF1; PHF8; PML; RBBP5; SIN3A; TAF1; THAP1; XRCC4; ZNF143; ZNF274 (inferredBy_MotifSimilarity). FLI1 (inferredBy_MotifSimilarity_n_Orthology).	5	168	ATM;KDM5C;PRELID1;UXS1;ZNF384
500bp	HDAC2_top50Andtop3sd	dbcorrdb__POLR2A__ENCSR000EBG_1__m1	3.58	0.0774	HDAC2	*	POLR2A (directAnnotation).	BCLAF1; BRF1; CTCF; E2F6; ELF1; ELK1; ELK4; ETS1; EZH2; GABPA; GABPB1; GTF2F1; HCFC1; HDAC2; KDM5B; MAX; MXI1; NR2C2; PHF8; PML; RBBP5; SIN3A; TAF1; XRCC4; ZMIZ1; ZNF143 (inferredBy_MotifSimilarity). FLI1 (inferredBy_MotifSimilarity_n_Orthology).	5	310	ATM;DR1;KDM5C;PRELID1;ZNF384
500bp	HDAC2_w0.005Andtop50perTarget	dbcorrdb__ELK4__ENCSR000EVB_1__m1	3.11	0.0519	HDAC2	*	ELK4 (directAnnotation).	BCLAF1; BRF1; E2F6; ELF1; ELF2; ELF4; ELK1; ELK3; ERG; ETS1; ETS2; ETV1; ETV2; ETV4; ETV5; EZH2; FEV; FLI1; GABPA; GABPB1; HCFC1; HDAC2; MAX; NELFE; NR2C2; PHF8; PML; POLR2A; RAD21; SIN3A; SMARCA4; SREBF2; TAF1; XRCC4; ZMIZ1; ZNF274 (inferredBy_MotifSimilarity). ERF; ETV3; ETV3L (inferredBy_MotifSimilarity_n_Orthology).	51	4770	ACTR3B;ARL6IP6;ASXL2;ATM;BCAP31;BCOR;BIRC6;CLTA;DHFR;DHX8;DNAJA3;DR1;EIF3D;EML4;FAM13B;GAB2;GLRX3;HELZ;HIPK1;HIVEP3;ING5;INTS1;ISG20L2;KDM5C;LRIG2;MYO9B;PELI2;PHKB;POGZ;PPP1CC;PRELID1;PSIP1;RAD51C;RBX1;RPL8;SFI1;SIPA1L3;SNRPA;SNX30;ST3GAL6;TGOLN2;THAP4;TMEM41B;TNPO2;TRIM37;UXS1;WASF1;WBP11;ZER1;ZNF384;ZNF587
500bp	HDAC2_w0.005Andtop50perTarget	dbcorrdb__PBX3__ENCSR000BGR_1__m3	3.35	0.0544	HDAC2	*	PBX3 (directAnnotation).	BRF1; BRF2; CTCF; CUX1; EGR1; EGR2; EGR3; EGR4; ESRRA; FOS; HDAC2; IRF1; KLF1; KLF12; KLF14; KLF15; KLF3; KLF5; KLF6; KLF9; MAZ; NELFE; NFYA; NFYB; PATZ1; RAD21; RBBP5; RCOR1; REST; SMARCA4; SP1; SP2; SP3; SP4; SREBF1; SREBF2; STAT1; SUPT20H; TBX15; WT1; XRCC4; ZBTB7B (inferredBy_MotifSimilarity). E2F4; KLF17; KLF18; SP5; SP6; SP7; SP8; SP9 (inferredBy_MotifSimilarity_n_Orthology).	36	2853	ARL6IP6;ATM;BCAP31;C9orf85;DHFR;DNM2;DPYSL5;EML4;ESYT1;FKBP4;GLRX3;IQGAP2;LIG1;LRIG2;MACROD2;MARCKS;MYO9B;PDIA6;PPP1CC;PSIP1;RBX1;RNF44;RPL14;SIN3B;SLC41A1;SMG1;SNRPA;SNX30;STX17;SYN2;TSPAN5;UACA;UNG;USP22;WASF1;ZNF384
500bp	HDAC2_w0.005Andtop50perTarget	dbcorrdb__POLR2A__ENCSR000BHH_1__m1	3.13	0.052	HDAC2	*	POLR2A (directAnnotation).	BCLAF1; BHLHE40; BRF1; CEBPB; CTCF; E2F1; E2F6; ELF1; ELK1; ELK4; ESRRA; ETS1; EZH2; FOXP2; GABPA; HCFC1; HDAC2; MAX; MXI1; MYC; NELFE; NRF1; PHF8; PML; RBBP5; SIN3A; SMARCA4; SREBF1; SREBF2; SUPT20H; TAF1; THAP1; XRCC4; ZMIZ1; ZNF143; ZNF274 (inferredBy_MotifSimilarity). FLI1 (inferredBy_MotifSimilarity_n_Orthology).	60	4438	ACTR3B;ASXL2;ATM;ATP11A;BCAP31;BCOR;BIRC6;C9orf85;CACNA1C;CLCN5;CLTA;DACH2;DHX8;DNAJA3;DPYSL5;DR1;EIF3D;EML4;ESYT1;FAM13B;FKBP4;GAB2;GAK;HDAC2;HSPA9;ING5;INTS1;INTS7;ISG20L2;KDM5C;LRRC8B;MACROD2;MARCKS;MYO9A;MYO9B;PELI2;PHKB;POGZ;PPM1E;PRELID1;PSIP1;RAD51C;RBX1;RPL14;RPL8;SIN3B;SIPA1L3;SMG1;SNRPA;SYN2;TGOLN2;TMEM41B;TNPO2;UNG;UXS1;WASF1;WDR60;ZBTB4;ZER1;ZNF384
500bp	HDAC2_w0.001	dbcorrdb__ESRRA__ENCSR000DYQ_1__m5	3.55	0.0435	HDAC2	*	ESRRA (directAnnotation).	ATF3; BHLHE40; BRF1; BRF2; CEBPB; CREB1; CTCF; E2F1; E2F6; EGR1; ELF1; ELK1; ETS1; EZH2; GABPA; HCFC1; HDAC2; HIC1; JUND; KAT2A; KLF3; KLF5; MAX; MAZ; MXI1; MYC; NELFE; NR2C2; PBX3; PHF8; POLR2A; POLR3G; RAD21; RBBP5; RCOR1; SIN3A; SMARCA4; SP1; SP2; SP3; SP4; SREBF1; SREBF2; SUPT20H; UBTF; USF1; WRNIP1; WT1; XRCC4; ZBTB7A; ZC3H11A; ZEB1; ZFX; ZMIZ1; ZNF274 (inferredBy_MotifSimilarity). ZFY (infe…	587	4605	ABCB10;ABCD3;ABHD12;ABI2;ABL2;ABR;ABTB2;ACER3;ACIN1;ACLY;ACO2;ACTB;ACTG1;ADAMTS20;ADAT2;ADCY9;AEBP2;AGAP1;AGAP3;AHCYL2;AIG1;AK3;AK4;AMOT;AMOTL1;ANAPC7;ANKRD11;ANKRD17;ANKS1A;ANP32A;ANP32B;APLP2;ARF1;ARHGAP17;ARHGEF11;ARHGEF7;ARID1A;ARID1B;ARIH1;ARL6IP5;ASCC1;ASH1L;ASXL2;ATAD2B;ATP11A;ATP1A1;ATP2C1;ATP8B2;ATP9B;ATRN;ATXN7L1;AUTS2;B3GALNT2;B4GALNT3;B4GALT5;BACH2;BCAP31;BCAS3;BCL2;BCOR;BIRC6;BMP7;BM…
500bp	HDAC2_w0.001	dbcorrdb__EZH2__ENCSR000AQE_1__m9	3.13	0.0409	HDAC2	*	EZH2 (directAnnotation).	ATF3; BCLAF1; BHLHE40; BRF1; BRF2; CEBPB; CNOT3; CREB1; CTCF; E2F1; E2F6; EGR1; ELF1; ELK1; ELK4; ESRRA; ETS1; GABPA; HCFC1; HDAC2; HIC1; HMGN3; JUND; KAT2A; MAX; MAZ; MXI1; MYC; NELFE; NR2C2; NRF1; PHF8; POLR2A; POLR3G; RAD21; RBBP5; RCOR1; SIN3A; SMARCA4; SP1; SP2; SP3; SP4; SREBF1; SREBF2; SUPT20H; TAF1; TFAP2A; TFAP2B; TFAP2C; TRIM28; UBTF; USF1; WRNIP1; XRCC4; ZBTB7A; ZC3H11A; ZEB1; ZFX; ZMI…	608	4845	ABCB10;ABCC4;ABCD3;ABI2;ABL2;ABR;ABTB2;ACAP2;ACER3;ACLY;ACO2;ACTG1;ACTN1;ADAM22;ADAMTS20;ADAR;ADAT2;AEBP2;AGAP1;AGAP3;AHCYL2;AIG1;AK4;ALMS1;AMD1;AMOT;AMOTL1;ANAPC5;ANKRD17;ANKS1A;ANP32B;APLP2;APP;ARF1;ARHGAP17;ARHGEF11;ARHGEF7;ARID1A;ARID1B;ARIH1;ARL6IP5;ASCC1;ASCC2;ASH1L;ASXL2;ATAD2B;ATP2C1;ATP6V0A2;ATP8B2;ATP9B;ATXN7L1;AUTS2;B3GALNT2;B4GALNT3;B4GALT5;BACH2;BCAP31;BCAS3;BCL2;BCOR;BEND3;BMP7;BMPR…
500bp	HDAC2_w0.001	dbcorrdb__EZH2__ENCSR000ARK_1__m4	3.32	0.042	HDAC2	*	EZH2 (directAnnotation).	ATF3; BCLAF1; BHLHE40; BRF1; BRF2; CEBPB; CNOT3; CREB1; CTCF; E2F1; E2F6; EGR1; ELF1; ELK1; ELK4; ESRRA; ETS1; FOXP2; GABPA; HCFC1; HDAC2; HIC1; HMGN3; JUND; KAT2A; MAX; MAZ; MXI1; MYC; NELFE; NR2C2; NRF1; PHF8; POLR2A; POLR3G; RAD21; RBBP5; RCOR1; SIN3A; SMARCA4; SP1; SP2; SP3; SP4; SREBF1; SREBF2; SUPT20H; TAF1; TFAP2A; TFAP2B; TRIM28; UBTF; WRNIP1; XRCC4; YY1; ZBTB7A; ZC3H11A; ZEB1; ZFX; ZMIZ1…	565	4516	ABCB10;ABCD3;ABHD12;ABL2;ABR;ABTB2;ACLY;ACO2;ACTG1;ACTR3B;ADAMTS17;ADAMTS20;ADAT2;ADCY9;AEBP2;AGAP1;AGAP3;AHCYL2;AIG1;AK4;ALDH7A1;AMOTL1;ANKRD17;ANKRD6;ANKS1A;ANO6;ANP32B;APLP2;APP;ARF1;ARHGAP17;ARHGEF11;ARHGEF7;ARID1A;ARID1B;ARIH1;ARL6IP5;ARRB2;ASAP2;ASCC1;ASCC2;ASH1L;ASXL3;ATAD2B;ATF1;ATG4B;ATP11A;ATP1A1;ATP2C1;ATP6V0A2;ATP8B2;ATP9B;ATRN;ATXN7L1;AUTS2;B3GALNT2;B4GALNT3;B4GALT5;BACH2;BCAP31;BCL2…
500bp	HDAC2_w0.001	dbcorrdb__HA-E2F1__ENCSR000EVM_1__m1	3.38	0.0424	HDAC2	*	E2F1 (directAnnotation).	BRF1; CEBPB; CREB1; CTCF; E2F6; ESRRA; EZH2; HDAC2; MAX; MXI1; MYC; NELFE; NRF1; POLR2A; RAD21; RBBP5; SMARCA4; SREBF1; SREBF2; XRCC4; ZMIZ1; ZNF274 (inferredBy_MotifSimilarity).	613	4846	ABCB10;ABCC4;ABCD3;ABHD12;ABR;ACER3;ACO2;ACTB;ACTG1;ADAM22;ADAMTS17;ADAMTS20;ADAR;ADCY9;ADSS;AEBP2;AGAP1;AGAP3;AGTPBP1;AHCYL2;AIG1;AK4;ALDH7A1;ALG6;ALMS1;AMMECR1;AMOTL1;ANAPC7;ANK2;ANKRD17;ANKS1A;ANKS6;APP;ARF1;ARHGEF7;ARID1A;ARIH1;ASAP2;ASH1L;ASXL2;ATAD2B;ATAD5;ATIC;ATP11A;ATP2C1;ATP6V0A2;ATP9B;ATRN;ATXN7L1;AUTS2;B3GALNT2;B4GALT5;BACH2;BARD1;BCAP31;BCL2;BEND3;BMPR1A;BMPR2;BMS1;BNC2;BRAF;BRCA1;BR…
500bp	HDAC2_w0.001	dbcorrdb__NELFE__ENCSR000DOF_1__m6	3.3	0.0419	HDAC2	*	NELFE (directAnnotation).	BHLHE40; BRF1; BRF2; CEBPB; CREB1; CTCF; CUX1; E2F1; E2F6; EGR1; EGR2; EGR3; EGR4; ELK4; ESRRA; EZH2; GABPA; HCFC1; HDAC2; HIC1; JUND; KAT2A; KLF16; KLF5; MAX; MAZ; MXI1; MYC; PBX3; POLR2A; POLR3G; RAD21; RBBP5; RCOR1; REST; SMARCA4; SP1; SP2; SP3; SP4; SREBF1; SREBF2; SUPT20H; TAF1; TBX15; TFAP2B; TRIM28; WT1; XRCC4; ZBTB7A; ZBTB7B; ZC3H11A; ZEB1; ZMIZ1; ZNF143; ZNF263; ZNF274 (inferredBy_MotifS…	526	4014	ABCB10;ABCD3;ABHD12;ABI2;ABL2;ABR;ABTB2;ACIN1;ACLY;ACTB;ACTG1;ACTR3B;ADAMTS20;ADAT2;ADCY9;AEBP2;AGAP1;AGAP3;AIG1;AK3;AK4;AMOT;AMOTL1;ANKRD17;ANKS1A;ANO6;ANP32A;ANP32B;APLP2;ARF1;ARHGAP17;ARHGEF11;ARHGEF7;ARID1A;ARID1B;ARIH1;ARL6IP5;ASCC1;ASH1L;ASXL2;ASXL3;ATAD2B;ATF1;ATP11A;ATP1A1;ATP2C1;ATP8B2;ATP9B;ATRN;AUTS2;B4GALNT3;B4GALT5;BACH2;BCL2;BCOR;BEND3;BIRC6;BMP7;BMPR1A;BMPR2;BNC2;BRAF;BRI3BP;BSN;C1…
500bp	HDAC2_w0.001	dbcorrdb__SMARCA4__ENCSR000EZC_1__m10	3.39	0.0425	HDAC2	*	SMARCA4 (directAnnotation).	BHLHE40; BRF1; BRF2; CEBPB; CREB1; CTCF; CUX1; E2F1; E2F6; EGR1; EGR2; EGR3; EGR4; ELF1; ELK1; ELK4; ESRRA; ETS1; EZH2; GABPA; HCFC1; HDAC2; HIC1; IRF1; JUND; KAT2A; KLF16; KLF3; KLF5; MAX; MAZ; MXI1; MYC; NELFE; NFYB; NR2C2; PATZ1; PBX3; PHF8; POLR2A; POLR3G; RAD21; RBBP5; RCOR1; REST; SIN3A; SP1; SP2; SP3; SP4; SREBF1; SREBF2; SUPT20H; TAF1; TBX15; TRIM28; UBTF; WT1; XRCC4; ZBTB7A; ZBTB7B; ZC3H…	612	4871	ABCB10;ABCC4;ABCD3;ABHD12;ABI2;ABL2;ABR;ABTB2;ACAP2;ACER3;ACLY;ACO2;ACTG1;ACTN1;ADAMTS20;ADAR;ADCY9;AEBP2;AGAP1;AGAP3;AGTPBP1;AHCYL2;AIG1;AK4;ALMS1;AMOT;AMOTL1;ANAPC7;ANKRD11;ANKRD17;ANKS1A;ANP32A;APLP2;APP;ARF1;ARHGAP17;ARHGEF11;ARHGEF7;ARID1A;ARID1B;ARIH1;ARL6IP5;ASCC1;ASH1L;ASXL2;ATAD2B;ATP11A;ATP2C1;ATP8A1;ATP8B2;ATP9B;ATXN7L1;AUTS2;B3GALNT2;B4GALNT3;B4GALT5;BACH2;BCAP31;BCAS3;BCL2;BCOR;BEND3…
500bp	HDAC2_w0.001	dbcorrdb__ZMIZ1__ENCSR000EFQ_1__m1	3.56	0.0435	HDAC2	*	ZMIZ1 (directAnnotation).	ATF3; BCLAF1; BHLHE40; BRF1; BRF2; CEBPB; CNOT3; CREB1; CTCF; E2F1; E2F6; EGR1; ELK1; ELK4; ESRRA; ETS1; EZH2; GABPA; HCFC1; HDAC2; HIC1; JUND; MAX; MAZ; MXI1; MYC; NELFE; NR2C2; PHF8; POLR2A; POLR3G; RAD21; RBBP5; RCOR1; SIN3A; SMARCA4; SP1; SP2; SP3; SP4; SREBF1; SREBF2; SUPT20H; TAF1; TFAP2A; TFAP2B; TFAP2C; TRIM28; UBTF; XRCC4; ZBTB7A; ZC3H11A; ZEB1; ZFX; ZNF143; ZNF274 (inferredBy_MotifSimil…	614	4811	ABCB10;ABI2;ABR;ABTB2;ACER3;ACTB;ACTG1;ADAM22;ADAMTS20;ADAR;ADCY9;AEBP2;AGAP1;AGAP3;AHCYL2;AIG1;AK4;ALMS1;AMD1;AMOT;AMOTL1;ANKRD11;ANKRD17;ANKS1A;ANP32A;APLP2;APP;ARF1;ARHGAP11B;ARHGAP17;ARHGEF11;ARHGEF7;ARID1A;ARID1B;ARMC8;ASH1L;ATAD2B;ATP11A;ATP2C1;ATP6V0A2;ATP8B2;ATP9B;ATRN;ATXN7L1;AUTS2;B3GALNT2;B4GALNT3;BACH2;BCAP31;BCAS3;BCL2;BCOR;BEND3;BMP7;BMPR1A;BMPR2;BNC2;BRAF;BRD2;BRI3BP;BSN;C10orf76;C…
500bp	HDAC2_w0.001	dbcorrdb__ZMIZ1__ENCSR000EFQ_1__m2	3.32	0.0421	HDAC2	*	ZMIZ1 (directAnnotation).	BCLAF1; BHLHE40; BRF1; BRF2; CEBPB; CNOT3; CREB1; CTCF; E2F1; E2F6; EGR1; ELK1; ELK4; ESRRA; ETS1; EZH2; GABPA; HCFC1; HDAC2; HIC1; JUND; MAX; MAZ; MXI1; MYC; NELFE; NR2C2; PHF8; POLR2A; POLR3G; RAD21; RBBP5; SIN3A; SMARCA4; SP1; SP2; SP4; SREBF1; SREBF2; SUPT20H; TAF1; TFAP2B; TRIM28; UBTF; XRCC4; ZBTB7A; ZC3H11A; ZFX; ZNF274 (inferredBy_MotifSimilarity). ZFY (inferredBy_MotifSimilarity_n_Orthol…	537	4161	ABCB10;ABCC4;ABR;ABTB2;ACAP2;ACER3;ACTB;ACTG1;ADAM22;ADAMTS20;ADAR;ADCY9;AEBP2;AGAP1;AGAP3;AHCYL2;AIG1;AK4;ALMS1;AMOT;AMOTL1;ANAPC7;ANKRD11;ANKRD17;ANKS1A;ANP32A;APLP2;ARF1;ARHGAP11B;ARHGAP17;ARHGEF11;ARHGEF7;ARID1A;ARID1B;ARIH1;ARMC8;ASH1L;ATAD2B;ATP1A1;ATP2C1;ATP8A1;ATP8B2;ATP9B;ATXN7L1;AUTS2;B3GALNT2;B4GALNT3;BACH2;BCL2;BCOR;BEND3;BMP7;BMPR2;BNC2;BRAF;BRD2;BRI3BP;BSN;C10orf76;C20orf194;CACHD1;…
500bp	HDAC2_top1sd	dbcorrdb__PHF8__ENCSR000AQH_1__m1	3.16	0.0445	HDAC2	*	PHF8 (directAnnotation).	BCLAF1; BHLHE40; BRF1; CTCF; E2F6; ELF1; ELF2; ELK1; ELK4; ESRRA; ETS1; ETV1; ETV6; EZH2; FOXP2; GABPA; GABPB1; HCFC1; HDAC2; KDM5B; MAX; MXI1; MYC; NR2C2; PML; POLR2A; RBBP5; RELA; SIN3A; SMARCA4; SP2; SREBF1; SREBF2; TAF1; UBTF; XRCC4; ZMIZ1; ZNF143; ZNF274 (inferredBy_MotifSimilarity). ERG; FLI1 (inferredBy_MotifSimilarity_n_Orthology).	97	4068	ABR;ACTR3B;ADAM22;AMOT;ASCC2;ASXL2;ATM;ATP11A;BCAP31;BCOR;BIRC6;CDKN2A;CHCHD3;CHFR;CLTA;DACH2;DHX8;DNAJA3;DNAJB6;DR1;EIF3D;EML4;ESYT1;ETF1;EXTL3;FANCC;GTF2A1;HAT1;HERPUD2;HSPA9;ING5;INTS1;ISG20L2;KDM5C;LHPP;LIN54;LMF1;LMNB2;LRIG2;MYO9A;MYO9B;NARS2;NFE2L2;NOL10;NUP88;PCM1;PCNP;PHKB;PLAGL1;POGZ;PPIL4;PPP1CC;PRELID1;PSIP1;PYGL;RAD51C;RBM28;RPF2;RPL13;RPL14;RPL8;RTN4;SAMD4A;SAR1B;SFI1;SIGMAR1;SIN3B;S…
500bp	HDAC2_top1sd	transfac_pro__M04866	3.74	0.0492	HDAC2	**	HDAC2 (directAnnotation).		102	3844	ABCB10;ABR;ACTR3B;ADAM22;AMMECR1;AMOT;ASXL2;ASXL3;ATP11A;ATP2C1;ATRN;BCAP31;BCOR;BIRC6;CABIN1;CDKN2A;CDS2;CHD4;CLCN5;CSK;CUX2;DHX8;DNAJA3;EIF1AX;EML4;ETF1;EXOG;EXTL3;FBXO42;FKBP4;GAB2;GAK;GLUD1;GPR180;GPT2;GTF2A1;HAT1;HM13;HOXC4;HSP90AA1;HSPA9;ING5;INTS7;IQGAP2;KDM5C;KIAA0922;KPNA4;LIG1;LIN54;LMF1;LRFN5;LRRC8B;MACROD2;MARCKS;MFHAS1;MORF4L1;MYC;MYO9A;MYO9B;N4BP1;NUP88;PELI2;PPDPF;PPM1E;PPP1CC;PSIP…
500bp	HIF1A_top5perTarget	swissregulon__hs__HIF1A.p2	3.08	0.0885	HIF1A	**	HIF1A (directAnnotation).	ARNT (inferredBy_MotifSimilarity).	3	176	CCDC6;HIF1A;TIAL1
500bp	HLTF_top5perTarget	transfac_pro__M04613	3.08	0.089	HLTF	**	HLTF (directAnnotation).		4	223	DEPDC5;FAM107B;UBE2D3;UBN2
500bp	JUN_top5perTarget	cisbp__M0259	3.73	0.128	JUN	*		ATF1; ATF2; ATF3; ATF4; ATF5; ATF6; ATF6B; ATF7; BATF3; CREB1; CREB3; CREB3L4; CREB5; CREM; E2F1; FOS; FOSB; FOSL1; FOSL2; JDP2; JUN; JUNB; JUND; XBP1 (inferredBy_MotifSimilarity). CREB3L1; CREB3L2; NPDC1 (inferredBy_MotifSimilarity_n_Orthology).	4	249	BACH2;JUN;KIAA1217;ST13
500bp	JUN_top5perTarget	cisbp__M0265	3.45	0.121	JUN	*		ATF1; ATF2; ATF3; ATF4; ATF6; ATF6B; ATF7; BATF3; CREB1; CREB3; CREB3L4; CREB5; CREM; FOS; FOSB; FOSL1; FOSL2; JDP2; JUN; JUNB; JUND; XBP1 (inferredBy_MotifSimilarity). CREB3L1; CREB3L2; CREBL2; NPDC1 (inferredBy_MotifSimilarity_n_Orthology).	4	296	BACH2;JUN;KIAA1217;ST13
500bp	JUN_top5perTarget	cisbp__M0269	3.6	0.125	JUN	*		ATF1; ATF2; ATF3; ATF4; ATF5; ATF6; ATF6B; ATF7; BATF3; CREB1; CREB3; CREB3L4; CREB5; CREM; E2F1; FOS; FOSB; FOSL1; FOSL2; JDP2; JUN; JUNB; JUND; XBP1 (inferredBy_MotifSimilarity). CREB3L1; CREB3L2 (inferredBy_MotifSimilarity_n_Orthology).	12	3133	BACH2;FAF1;FAR1;GLIS3;JUN;KCNT2;KIAA1217;MAGED1;ORC5;ST13;TFDP2;UACA
500bp	JUN_top5perTarget	cisbp__M0273	3.42	0.12	JUN	*		ATF1; ATF2; ATF3; ATF4; ATF5; ATF6; ATF6B; ATF7; BATF3; CREB1; CREB3; CREB3L4; CREB5; CREM; E2F1; FOS; FOSB; FOSL1; FOSL2; JDP2; JUN; JUNB; JUND; MAF; MAFA; MAFF; MAFG; XBP1 (inferredBy_MotifSimilarity). CREB3L1; CREB3L2; MAFB; NPDC1 (inferredBy_MotifSimilarity_n_Orthology).	4	261	BACH2;JUN;KIAA1217;ST13
500bp	JUN_top5perTarget	cisbp__M0275	3.08	0.111	JUN	*		ATF1; ATF2; ATF3; ATF4; ATF6; ATF6B; ATF7; BATF3; CREB1; CREB3; CREB3L4; CREB5; CREM; FOS; FOSB; FOSL1; FOSL2; JDP2; JUN; JUNB; JUND; XBP1 (inferredBy_MotifSimilarity). CREB3L1; CREB3L2; NPDC1 (inferredBy_MotifSimilarity_n_Orthology).	4	382	BACH2;JUN;KIAA1217;ST13
500bp	JUN_top5perTarget	cisbp__M0283	3.53	0.123	JUN	*		ATF1; ATF2; ATF3; ATF4; ATF5; ATF6; ATF6B; ATF7; BACH2; BATF3; CREB1; CREB3; CREB3L4; CREB5; CREM; FOS; FOSB; FOSL1; FOSL2; JDP2; JUN; JUNB; JUND; XBP1 (inferredBy_MotifSimilarity). BACH1; CREB3L1; CREB3L2; CREBL2; NFE2; NFE2L1; NFE2L2; NFE2L3; NPDC1 (inferredBy_MotifSimilarity_n_Orthology).	5	605	BACH2;JUN;KIAA1217;ORC5;ST13
500bp	JUN_top5perTarget	cisbp__M0300	3.71	0.128	JUN	*	ATF2 (inferredBy_Orthology).	ATF1; ATF3; ATF4; ATF5; ATF6; ATF6B; ATF7; BATF3; CREB1; CREB3; CREB3L4; CREB5; CREM; FOS; FOSB; FOSL1; FOSL2; JDP2; JUN; JUNB; JUND; RFX5; XBP1 (inferredBy_MotifSimilarity). CREB3L1; CREB3L2; CREBL2; NFIL3; NPDC1 (inferredBy_MotifSimilarity_n_Orthology).	4	242	BACH2;JUN;KIAA1217;ST13
500bp	JUN_top5perTarget	cisbp__M0302	3.06	0.11	JUN	*	JDP2 (inferredBy_Orthology).	ATF1; ATF2; ATF3; ATF4; ATF5; ATF6; ATF6B; ATF7; BATF3; CREB1; CREB3; CREB3L4; CREB5; CREM; FOS; FOSB; FOSL1; FOSL2; JUN; JUNB; JUND; XBP1 (inferredBy_MotifSimilarity).	4	402	BACH2;JUN;KIAA1217;ST13
500bp	JUN_top5perTarget	cisbp__M0303	3.12	0.112	JUN	*	JDP2 (inferredBy_Orthology).	ATF1; ATF2; ATF3; ATF4; ATF6; ATF6B; ATF7; BATF3; CREB1; CREB3; CREB5; CREM; FOS; FOSB; FOSL1; FOSL2; JUN; JUNB; JUND; XBP1 (inferredBy_MotifSimilarity). CREB3L1; CREB3L2; CREBL2 (inferredBy_MotifSimilarity_n_Orthology).	4	342	BACH2;JUN;KIAA1217;ST13
500bp	JUN_top5perTarget	cisbp__M0309	3.5	0.122	JUN	*	ATF7 (inferredBy_Orthology).	ATF1; ATF2; ATF3; ATF4; ATF5; ATF6; ATF6B; BATF3; CREB1; CREB3; CREB3L4; CREB5; CREM; FOS; FOSB; FOSL1; FOSL2; JDP2; JUN; JUNB; JUND; XBP1 (inferredBy_MotifSimilarity). CREB3L1; CREB3L2; CREBL2; NFIL3; NPDC1 (inferredBy_MotifSimilarity_n_Orthology).	4	213	BACH2;JUN;KIAA1217;ST13
500bp	JUN_top5perTarget	cisbp__M0319	3.31	0.117	JUN	*	CREM (inferredBy_Orthology).	CREB1; FOS; FOSL1; FOSL2; JUN; JUNB (inferredBy_MotifSimilarity). ATF2; ATF7; CREBL2; JDP2; NFIL3 (inferredBy_MotifSimilarity_n_Orthology).	4	213	BACH2;JUN;KIAA1217;ST13
500bp	JUN_top5perTarget	cisbp__M0342	3.76	0.129	JUN	*		ATF1; ATF2; ATF3; ATF4; ATF6; ATF6B; ATF7; BATF3; CREB1; CREB3; CREB3L4; CREB5; CREM; FOS; FOSB; FOSL1; FOSL2; JDP2; JUN; JUNB; JUND; XBP1 (inferredBy_MotifSimilarity). CREB3L1; CREB3L2; NPDC1 (inferredBy_MotifSimilarity_n_Orthology).	4	213	BACH2;JUN;KIAA1217;ST13
500bp	JUN_top5perTarget	cisbp__M0346	3.29	0.116	JUN	*		ATF1; ATF2; ATF3; ATF4; ATF5; ATF6; ATF6B; ATF7; BATF3; CREB1; CREB3; CREB3L4; CREB5; CREM; FOS; FOSB; FOSL1; FOSL2; JDP2; JUN; JUNB; JUND; XBP1 (inferredBy_MotifSimilarity). BACH1; BACH2; CREB3L1; CREB3L2; NFE2; NFE2L1; NFE2L2; NFE2L3; NPDC1 (inferredBy_MotifSimilarity_n_Orthology).	4	247	BACH2;JUN;KIAA1217;ST13
500bp	JUN_top5perTarget	cisbp__M3083	3.99	0.136	JUN	*	CREB1 (directAnnotation).	ATF1; ATF2; ATF3; ATF4; ATF5; ATF6; ATF6B; ATF7; BATF3; CREB3; CREB3L4; CREB5; CREM; FOS; FOSB; FOSL1; FOSL2; JDP2; JUN; JUNB; JUND; MAFA; MAFF; MAFG; XBP1 (inferredBy_MotifSimilarity). CREB3L1; CREB3L2; CREBL2; MAFB; MEIS1; MEIS2; MEIS3; PKNOX1; PKNOX2; TGIF1; TGIF2; TGIF2LX; TGIF2LY (inferredBy_MotifSimilarity_n_Orthology).	5	478	BACH2;JUN;KIAA1217;ORC5;ST13
500bp	JUN_top5perTarget	cisbp__M4092	3.95	0.134	JUN	*		ATF1; ATF2; ATF3; ATF4; ATF6; ATF6B; ATF7; BATF3; CREB1; CREB3; CREB3L4; CREB5; CREM; FOS; FOSB; FOSL1; FOSL2; JDP2; JUN; JUNB; JUND; XBP1 (inferredBy_MotifSimilarity). CREB3L1; CREB3L2; CREBL2; NPDC1 (inferredBy_MotifSimilarity_n_Orthology).	4	113	BACH2;JUN;KIAA1217;ST13
500bp	JUN_top5perTarget	cisbp__M4557	3.62	0.125	JUN	**	JUN (directAnnotation).	ATF1; ATF2; ATF3; ATF4; ATF6; ATF6B; ATF7; BATF3; CREB1; CREB3; CREB3L4; CREB5; FOS; FOSB; FOSL1; FOSL2; JDP2; JUNB; JUND; XBP1 (inferredBy_MotifSimilarity). CREB3L1; CREB3L2; CREBL2; CREM; NPDC1 (inferredBy_MotifSimilarity_n_Orthology).	4	165	BACH2;JUN;KIAA1217;ST13
500bp	JUN_top5perTarget	cisbp__M4571	3.32	0.117	JUN	*	JUND (directAnnotation).	ATF1; ATF2; ATF3; ATF4; ATF6; ATF6B; ATF7; BATF; BATF3; CREB3; CREB3L4; CREB5; EP300; FOS; FOSB; FOSL1; FOSL2; JDP2; JUN; JUNB; STAT3; XBP1 (inferredBy_MotifSimilarity). CREB1; CREB3L1; CREB3L2; CREBL2; CREM (inferredBy_MotifSimilarity_n_Orthology).	15	4983	BACH2;EBF3;FAF1;GLIS3;GPD2;JAKMIP2;JUN;KCNT2;KIAA1217;ORC5;PPM1E;ST13;SUPT16H;TFDP2;UACA
500bp	JUN_top5perTarget	cisbp__M4624	3.87	0.132	JUN	*	JUND (directAnnotation).	ATF1; ATF2; ATF3; ATF4; ATF5; ATF6; ATF6B; ATF7; BATF3; CREB1; CREB3; CREB3L4; CREB5; CREM; FOS; FOSB; FOSL1; FOSL2; JDP2; JUN; JUNB; XBP1 (inferredBy_MotifSimilarity). CREB3L1; CREB3L2; CREBL2; NPDC1 (inferredBy_MotifSimilarity_n_Orthology).	4	136	BACH2;JUN;KIAA1217;ST13
500bp	JUN_top5perTarget	cisbp__M5293	3.92	0.134	JUN	*	ATF7 (directAnnotation).	ATF1; ATF2; ATF3; ATF4; ATF6; ATF6B; BATF3; CREB1; CREB3; CREB3L4; CREB5; CREM; FOS; FOSB; FOSL1; FOSL2; JDP2; JUN; JUNB; JUND; XBP1 (inferredBy_MotifSimilarity). CREB3L1; CREB3L2; CREBL2; NPDC1 (inferredBy_MotifSimilarity_n_Orthology).	4	103	BACH2;JUN;KIAA1217;ST13
500bp	JUN_top5perTarget	cisbp__M5323	3.59	0.125	JUN	*	CREB3 (directAnnotation).	ATF1; ATF2; ATF3; ATF4; ATF5; ATF6; ATF6B; ATF7; BACH2; BATF3; CREB1; CREB3L4; CREB5; CREM; FOS; FOSB; FOSL1; FOSL2; JDP2; JUN; JUNB; JUND; XBP1 (inferredBy_MotifSimilarity). BACH1; CREB3L1; CREB3L2; CREBL2; NFE2; NFE2L1; NFE2L2; NFE2L3; NPDC1 (inferredBy_MotifSimilarity_n_Orthology).	4	300	BACH2;JUN;KIAA1217;ST13
500bp	JUN_top5perTarget	cisbp__M5588	4.09	0.138	JUN	*	JDP2 (directAnnotation).	ATF1; ATF2; ATF3; ATF4; ATF5; ATF6; ATF6B; ATF7; BACH2; BATF3; CREB1; CREB3; CREB3L4; CREB5; CREM; FOS; FOSB; FOSL1; FOSL2; JUN; JUNB; JUND; XBP1 (inferredBy_MotifSimilarity). CREB3L1; CREB3L2; CREBL2; NPDC1 (inferredBy_MotifSimilarity_n_Orthology).	4	91	BACH2;JUN;KIAA1217;ST13
500bp	JUN_top5perTarget	cisbp__M5590	4.07	0.138	JUN	*	JDP2 (directAnnotation).	ATF1; ATF2; ATF3; ATF4; ATF5; ATF6; ATF6B; ATF7; BACH2; BATF3; CREB1; CREB3; CREB3L4; CREB5; CREM; FOS; FOSB; FOSL1; FOSL2; JUN; JUNB; JUND; XBP1 (inferredBy_MotifSimilarity). CREB3L1; CREB3L2; CREBL2; NPDC1 (inferredBy_MotifSimilarity_n_Orthology).	4	98	BACH2;JUN;KIAA1217;ST13
500bp	JUN_top5perTarget	cisbp__M5952	4.43	0.148	JUN	*	XBP1 (directAnnotation).	ATF1; ATF2; ATF3; ATF4; ATF6; ATF6B; ATF7; BACH2; BATF3; CREB1; CREB3; CREB3L4; CREB5; CREM; FOS; FOSB; FOSL1; FOSL2; JDP2; JUN; JUNB; JUND (inferredBy_MotifSimilarity). CREB3L1; CREB3L2; CREBL2; NPDC1 (inferredBy_MotifSimilarity_n_Orthology).	4	86	BACH2;JUN;KIAA1217;ST13
500bp	JUN_top5perTarget	cisbp__M5998	3.88	0.133	JUN	*	CREB5 (inferredBy_Orthology).	ATF1; ATF2; ATF3; ATF4; ATF5; ATF6; ATF6B; ATF7; BATF3; CREB1; CREB3; CREB3L4; CREM; FOS; FOSB; FOSL1; FOSL2; JDP2; JUN; JUNB; JUND; XBP1 (inferredBy_MotifSimilarity). CREB3L1; CREB3L2; CREBL2; NPDC1 (inferredBy_MotifSimilarity_n_Orthology).	4	112	BACH2;JUN;KIAA1217;ST13
500bp	JUN_top5perTarget	cisbp__M6039	4.06	0.138	JUN	*	JDP2 (inferredBy_Orthology).	ATF1; ATF2; ATF3; ATF4; ATF5; ATF6; ATF6B; ATF7; BACH2; BATF3; CREB1; CREB3; CREB3L4; CREB5; CREM; FOS; FOSB; FOSL1; FOSL2; JUN; JUNB; JUND; XBP1 (inferredBy_MotifSimilarity). BACH1; CREB3L1; CREB3L2; CREBL2; NFE2; NFE2L1; NFE2L2; NFE2L3; NPDC1 (inferredBy_MotifSimilarity_n_Orthology).	4	105	BACH2;JUN;KIAA1217;ST13
500bp	JUN_top5perTarget	cisbp__M6180	3.62	0.125	JUN	*	CREB1 (directAnnotation).	ATF1; ATF2; ATF3; ATF4; ATF5; ATF6; ATF6B; ATF7; BATF3; CREB3; CREB3L4; CREB5; CREM; FOSL2; JDP2; JUN; JUNB; JUND; XBP1 (inferredBy_MotifSimilarity). CREB3L1; CREB3L2; CREBL2 (inferredBy_MotifSimilarity_n_Orthology).	4	192	BACH2;JUN;KIAA1217;ST13
500bp	JUN_top5perTarget	cisbp__M6181	3.89	0.133	JUN	*	CREM (directAnnotation).	ATF1; ATF2; CREB1; JUN; JUND (inferredBy_MotifSimilarity). ATF7; NPDC1 (inferredBy_MotifSimilarity_n_Orthology).	5	419	BACH2;JUN;KIAA1217;ORC5;ST13
500bp	JUN_top5perTarget	dbcorrdb__ATF1__ENCSR000DNZ_1__m1	3.04	0.11	JUN	*	ATF1 (directAnnotation).	ATF2; ATF3; ATF4; ATF5; ATF6; ATF6B; ATF7; BATF3; BHLHE40; BRCA1; CEBPD; CREB1; CREB3; CREB3L4; CREB5; CREM; FOS; FOSB; FOSL1; FOSL2; JDP2; JUN; JUNB; JUND; MAX; MYC; NFE2; RCOR1; SREBF1; USF1; USF2; XBP1 (inferredBy_MotifSimilarity). CREB3L1; CREB3L2; CREBL2; NPDC1 (inferredBy_MotifSimilarity_n_Orthology).	4	410	BACH2;JUN;KIAA1217;ST13
500bp	JUN_top5perTarget	dbcorrdb__ATF2__ENCSR000BQU_1__m1	3.75	0.129	JUN	*	ATF2 (directAnnotation).	ATF1; ATF3; ATF4; ATF5; ATF6; ATF6B; ATF7; BATF3; CREB1; CREB3; CREB3L4; CREB5; CREM; FOS; FOSB; FOSL1; FOSL2; JDP2; JUN; JUNB; JUND; XBP1 (inferredBy_MotifSimilarity). CREB3L1; CREB3L2; CREBL2; NPDC1 (inferredBy_MotifSimilarity_n_Orthology).	4	213	BACH2;JUN;KIAA1217;ST13
500bp	JUN_top5perTarget	dbcorrdb__JUN__ENCSR000EEK_1__m1	3.37	0.119	JUN	**	JUN (directAnnotation).	ATF1; ATF2; ATF3; ATF4; ATF6; ATF6B; ATF7; BACH2; BATF; BATF3; CEBPB; CREB3; CREB3L4; CREB5; FOS; FOSB; FOSL1; FOSL2; JDP2; JUNB; JUND; STAT3; XBP1 (inferredBy_MotifSimilarity). CREB3L1; CREB3L2 (inferredBy_MotifSimilarity_n_Orthology).	5	488	JUN;KCNT2;KIAA1217;ST13;UACA
500bp	JUN_top5perTarget	dbcorrdb__JUN__ENCSR000EGH_1__m2	4.49	0.149	JUN	**	JUN (directAnnotation).	ATF1; ATF2; ATF3; ATF4; ATF5; ATF6; ATF6B; ATF7; BATF3; CREB1; CREB3; CREB3L4; CREB5; CREM; FOS; FOSB; FOSL1; FOSL2; JDP2; JUNB; JUND; XBP1 (inferredBy_MotifSimilarity). CREB3L1; CREB3L2; CREBL2; NPDC1 (inferredBy_MotifSimilarity_n_Orthology).	5	254	BACH2;JAKMIP2;JUN;KIAA1217;ST13
500bp	JUN_top5perTarget	dbcorrdb__JUND__ENCSR000EBZ_1__m2	3	0.109	JUN	*	JUND (directAnnotation).	ATF1; ATF3; FOS; FOSL1; FOSL2; JUN; JUNB; RCOR1; SMARCC1; TCF7L2; ZNF165 (inferredBy_MotifSimilarity).	4	438	BACH2;JUN;KIAA1217;ST13
500bp	JUN_top5perTarget	elemento__ATGACGTC	3.06	0.11	JUN	*		ATF4; ATF7; BACH2; BATF3; CREB5; FOS; FOSB; FOSL1; FOSL2; JDP2; JUN; JUNB; JUND; XBP1 (inferredBy_MotifSimilarity). ATF6; ATF6B; CREB3L1; CREB3L2; CREBL2; NPDC1 (inferredBy_MotifSimilarity_n_Orthology).	5	431	BACH2;JUN;KIAA1217;ORC5;ST13
500bp	JUN_top5perTarget	elemento__TGACGTCA	3.39	0.119	JUN	*		ATF1; ATF2; ATF3; ATF4; ATF5; ATF6; ATF6B; ATF7; BACH2; BATF3; CREB1; CREB3; CREB3L4; CREB5; CREM; FOS; FOSB; FOSL1; FOSL2; JDP2; JUN; JUNB; JUND; XBP1 (inferredBy_MotifSimilarity). BACH1; CREB3L1; CREB3L2; CREBL2; NFE2; NFE2L1; NFE2L2; NFE2L3; NPDC1 (inferredBy_MotifSimilarity_n_Orthology).	5	618	BACH2;JUN;KIAA1217;ORC5;ST13
500bp	JUN_top5perTarget	factorbook__CREB	4.17	0.14	JUN	*	ATF3 (directAnnotation).	ATF1; ATF2; ATF4; BATF; CREB5; FOSL1; FOSL2; JDP2; JUN; JUND (inferredBy_MotifSimilarity). CEBPB (inferredBy_MotifSimilarity_n_Orthology).	5	337	BACH2;JUN;KCNT2;KIAA1217;ST13
500bp	JUN_top5perTarget	factorbook__v-JUN	3.71	0.128	JUN	**	JUN; JUNB; JUND (directAnnotation).	ATF1; ATF2; ATF3; ATF4; ATF6; ATF6B; ATF7; BATF3; CREB1; CREB3; CREB3L4; CREB5; FOS; FOSB; FOSL1; FOSL2; JDP2; XBP1 (inferredBy_MotifSimilarity). CREB3L1; CREB3L2; CREBL2; CREM; NPDC1 (inferredBy_MotifSimilarity_n_Orthology).	13	3319	BACH2;EBF3;FOXK1;GPD2;JAKMIP2;JUN;KCNT2;KIAA1217;ORC5;PPM1E;ST13;TFDP2;WRN
500bp	JUN_top5perTarget	hocomoco__ATF2_HUMAN.H11MO.0.B	3.72	0.128	JUN	*	ATF2 (directAnnotation).	ATF1; ATF3; ATF4; ATF5; ATF6; ATF6B; ATF7; BATF3; CREB1; CREB3; CREB3L4; CREB5; CREM; FOS; FOSB; FOSL1; FOSL2; JDP2; JUN; JUNB; JUND; XBP1 (inferredBy_MotifSimilarity). BACH1; BACH2; CREB3L1; CREB3L2; CREBL2; NFE2; NFE2L1; NFE2L2; NFE2L3; NPDC1 (inferredBy_MotifSimilarity_n_Orthology).	4	213	BACH2;JUN;KIAA1217;ST13
500bp	JUN_top5perTarget	hocomoco__ATF2_HUMAN.H11MO.2.C	4.13	0.139	JUN	*	ATF2 (directAnnotation).	ATF1; ATF3; ATF4; ATF5; ATF6; ATF6B; ATF7; BATF3; CREB1; CREB3; CREB3L4; CREB5; CREM; FOS; FOSB; FOSL1; FOSL2; JDP2; JUN; JUNB; JUND; RFX5; XBP1 (inferredBy_MotifSimilarity). CREB3L1; CREB3L2; CREBL2 (inferredBy_MotifSimilarity_n_Orthology).	4	146	BACH2;JUN;KIAA1217;ST13
500bp	JUN_top5perTarget	hocomoco__ATF7_HUMAN.H11MO.0.D	4.21	0.142	JUN	*	ATF7 (directAnnotation).	ATF1; ATF2; ATF3; ATF4; ATF5; ATF6; ATF6B; BATF3; CREB1; CREB3; CREB3L4; CREB5; CREM; FOS; FOSB; FOSL1; FOSL2; JDP2; JUN; JUNB; JUND; XBP1 (inferredBy_MotifSimilarity). BACH1; BACH2; CREB3L1; CREB3L2; CREBL2; NFE2; NFE2L1; NFE2L2; NFE2L3; NPDC1 (inferredBy_MotifSimilarity_n_Orthology).	4	85	BACH2;JUN;KIAA1217;ST13
500bp	JUN_top5perTarget	hocomoco__ATF7_MOUSE.H11MO.0.D	3.72	0.128	JUN	*	ATF7 (inferredBy_Orthology).	ATF1; ATF2; ATF3; ATF4; ATF5; ATF6; ATF6B; BATF3; CREB1; CREB3; CREB3L4; CREB5; CREM; FOS; FOSB; FOSL1; FOSL2; JDP2; JUN; JUNB; JUND; XBP1 (inferredBy_MotifSimilarity). CREB3L1; CREB3L2; CREBL2; NPDC1 (inferredBy_MotifSimilarity_n_Orthology).	4	270	BACH2;JUN;KIAA1217;ST13
500bp	JUN_top5perTarget	hocomoco__CREB1_HUMAN.H11MO.0.A	3.39	0.119	JUN	*	CREB1 (directAnnotation).	ATF1; ATF2; ATF3; ATF4; ATF5; ATF6; ATF6B; ATF7; BATF3; CREB3; CREB3L4; CREB5; CREM; FOS; FOSB; FOSL1; FOSL2; JDP2; JUN; JUNB; JUND; RFX5; XBP1 (inferredBy_MotifSimilarity). CREB3L1; CREB3L2; CREBL2; NPDC1 (inferredBy_MotifSimilarity_n_Orthology).	4	176	BACH2;JUN;KIAA1217;ST13
500bp	JUN_top5perTarget	hocomoco__CREB5_HUMAN.H11MO.0.D	3.94	0.134	JUN	*	CREB5 (directAnnotation).	ATF1; ATF2; ATF3; ATF4; ATF5; ATF6; ATF6B; ATF7; BATF3; CREB1; CREB3; CREB3L4; CREM; FOS; FOSB; FOSL1; FOSL2; JDP2; JUN; JUNB; JUND; XBP1 (inferredBy_MotifSimilarity). BACH1; BACH2; CREB3L1; CREB3L2; CREBL2; NFE2; NFE2L1; NFE2L2; NFE2L3; NPDC1 (inferredBy_MotifSimilarity_n_Orthology).	4	114	BACH2;JUN;KIAA1217;ST13
500bp	JUN_top5perTarget	hocomoco__CREM_HUMAN.H11MO.0.C	3.86	0.132	JUN	*	CREM (directAnnotation).	ATF1; ATF2; ATF7; CREB1; JUN; JUND (inferredBy_MotifSimilarity). NPDC1 (inferredBy_MotifSimilarity_n_Orthology).	5	444	BACH2;JUN;KIAA1217;ORC5;ST13
500bp	JUN_top5perTarget	hocomoco__JDP2_HUMAN.H11MO.0.D	3.86	0.132	JUN	*	JDP2 (directAnnotation).	ATF1; ATF2; ATF3; ATF4; ATF5; ATF6; ATF6B; ATF7; BACH2; BATF3; CREB1; CREB3; CREB3L4; CREB5; CREM; FOS; FOSB; FOSL1; FOSL2; JUN; JUNB; JUND; XBP1 (inferredBy_MotifSimilarity). BACH1; CREB3L1; CREB3L2; CREBL2; NFE2; NFE2L1; NFE2L2; NFE2L3; NPDC1 (inferredBy_MotifSimilarity_n_Orthology).	4	110	BACH2;JUN;KIAA1217;ST13
500bp	JUN_top5perTarget	homer__ATGACGTCATCC_c-Jun-CRE	3.63	0.126	JUN	*		ATF1; ATF2; ATF3; ATF4; ATF6; ATF6B; ATF7; BACH2; BATF3; CREB1; CREB3; CREB3L4; CREB5; CREM; FOS; FOSB; FOSL1; FOSL2; JDP2; JUN; JUNB; JUND; XBP1 (inferredBy_MotifSimilarity). BACH1; CREB3L1; CREB3L2; CREBL2; NFE2; NFE2L1; NFE2L2; NFE2L3; NPDC1 (inferredBy_MotifSimilarity_n_Orthology).	4	184	BACH2;JUN;KIAA1217;ST13
500bp	JUN_top5perTarget	homer__ATGACGTCATCN_JunD	3.36	0.118	JUN	*	JUND (directAnnotation).	ATF1; ATF2; ATF3; ATF4; ATF6; ATF6B; ATF7; BACH2; BATF3; CREB1; CREB3; CREB3L4; CREB5; CREM; FOS; FOSB; FOSL1; FOSL2; JDP2; JUN; JUNB; XBP1 (inferredBy_MotifSimilarity). BACH1; CREB3L1; CREB3L2; CREBL2; NFE2; NFE2L1; NFE2L2; NFE2L3; NPDC1 (inferredBy_MotifSimilarity_n_Orthology).	4	182	BACH2;JUN;KIAA1217;ST13
500bp	JUN_top5perTarget	homer__GATGACGTCA_Atf1	4.02	0.136	JUN	*	ATF1 (directAnnotation).	ATF2; ATF3; ATF4; ATF5; ATF6; ATF6B; ATF7; BATF3; CREB1; CREB3; CREB3L4; CREB5; CREM; FOS; FOSB; FOSL1; FOSL2; JDP2; JUN; JUNB; JUND; XBP1 (inferredBy_MotifSimilarity). BACH1; BACH2; CREB3L1; CREB3L2; CREBL2; NFE2; NFE2L1; NFE2L2; NFE2L3; NPDC1 (inferredBy_MotifSimilarity_n_Orthology).	4	109	BACH2;JUN;KIAA1217;ST13
500bp	JUN_top5perTarget	homer__NGRTGACGTCAY_Atf7	3.89	0.133	JUN	*	ATF7 (inferredBy_Orthology).	ATF1; ATF2; ATF3; ATF4; ATF5; ATF6; ATF6B; BATF3; CREB1; CREB3; CREB3L4; CREB5; CREM; FOS; FOSB; FOSL1; FOSL2; JDP2; JUN; JUNB; JUND; XBP1 (inferredBy_MotifSimilarity). CREB3L1; CREB3L2; CREBL2; NPDC1 (inferredBy_MotifSimilarity_n_Orthology).	4	121	BACH2;JUN;KIAA1217;ST13
500bp	JUN_top5perTarget	homer__NRRTGACGTCAT_Atf2	3.83	0.131	JUN	*	ATF2 (inferredBy_Orthology).	ATF1; ATF3; ATF4; ATF5; ATF6; ATF6B; ATF7; BACH2; BATF3; CREB1; CREB3; CREB3L4; CREB5; CREM; FOS; FOSB; FOSL1; FOSL2; JDP2; JUN; JUNB; JUND; XBP1 (inferredBy_MotifSimilarity). CREB3L1; CREB3L2; CREBL2; NPDC1 (inferredBy_MotifSimilarity_n_Orthology).	4	146	BACH2;JUN;KIAA1217;ST13
500bp	JUN_top5perTarget	jaspar__MA0018.2	3.63	0.126	JUN	*	CREB1 (directAnnotation).	ATF1; ATF2; ATF3; ATF4; ATF5; ATF6; ATF6B; ATF7; BATF3; CREB3; CREB3L4; CREB5; CREM; FOS; FOSB; FOSL1; FOSL2; JDP2; JUN; JUNB; JUND; XBP1 (inferredBy_MotifSimilarity). CREB3L1; CREB3L2; NPDC1 (inferredBy_MotifSimilarity_n_Orthology).	4	213	BACH2;JUN;KIAA1217;ST13
500bp	JUN_top5perTarget	jaspar__MA1069.1	3.24	0.115	JUN	*		ATF1; ATF2; ATF3; ATF4; ATF6; ATF6B; ATF7; BATF3; CREB1; CREB3; CREB3L4; CREB5; CREM; FOS; FOSB; FOSL1; FOSL2; JDP2; JUN; JUNB; JUND; XBP1 (inferredBy_MotifSimilarity). CREB3L1; CREB3L2; CREBL2; NPDC1 (inferredBy_MotifSimilarity_n_Orthology).	3	101	BACH2;KIAA1217;ST13
500bp	JUN_top5perTarget	jaspar__MA1070.1	3.7	0.128	JUN	*		ATF1; ATF2; ATF3; ATF4; ATF5; ATF6; ATF6B; ATF7; BATF3; CREB1; CREB3; CREB3L4; CREB5; CREM; E2F1; FOS; FOSB; FOSL1; FOSL2; JDP2; JUN; JUNB; JUND; XBP1 (inferredBy_MotifSimilarity). CREB3L1; CREB3L2; NPDC1 (inferredBy_MotifSimilarity_n_Orthology).	4	264	BACH2;JUN;KIAA1217;ST13
500bp	JUN_top5perTarget	stark__TGACGTCAT	3.67	0.127	JUN	*	CREB3L1; CREB3L2 (inferredBy_Orthology).	ATF1; ATF2; ATF3; ATF4; ATF6; ATF6B; ATF7; BACH2; BATF3; CREB1; CREB3; CREB3L4; CREB5; CREM; FOS; FOSB; FOSL1; FOSL2; JDP2; JUN; JUNB; JUND; XBP1 (inferredBy_MotifSimilarity). BACH1; CREBL2; NFE2; NFE2L1; NFE2L2; NFE2L3; NPDC1 (inferredBy_MotifSimilarity_n_Orthology).	4	174	BACH2;JUN;KIAA1217;ST13
500bp	JUN_top5perTarget	taipale__ATF7_DBD_NNATGACGTCATNN_repr	3.9	0.133	JUN	*	ATF7 (directAnnotation).	ATF1; ATF2; ATF3; ATF4; ATF6; ATF6B; BATF3; CREB1; CREB3; CREB3L4; CREB5; CREM; FOS; FOSB; FOSL1; FOSL2; JDP2; JUN; JUNB; JUND; XBP1 (inferredBy_MotifSimilarity). CREB3L1; CREB3L2; CREBL2; NPDC1 (inferredBy_MotifSimilarity_n_Orthology).	4	113	BACH2;JUN;KIAA1217;ST13
500bp	JUN_top5perTarget	taipale__CREB3_full_NNRTGACGTCAYCN	3.67	0.127	JUN	*	CREB3 (directAnnotation).	ATF1; ATF2; ATF3; ATF4; ATF5; ATF6; ATF6B; ATF7; BACH2; BATF3; CREB1; CREB3L4; CREB5; CREM; FOS; FOSB; FOSL1; FOSL2; JDP2; JUN; JUNB; JUND; XBP1 (inferredBy_MotifSimilarity). BACH1; CREB3L1; CREB3L2; CREBL2; NFE2; NFE2L1; NFE2L2; NFE2L3; NPDC1 (inferredBy_MotifSimilarity_n_Orthology).	4	274	BACH2;JUN;KIAA1217;ST13
500bp	JUN_top5perTarget	taipale__Creb5_DBD_NATGACGTCAYN	3.45	0.121	JUN	*	CREB5 (inferredBy_Orthology).	ATF1; ATF2; ATF3; ATF4; ATF5; ATF6; ATF6B; ATF7; BATF3; CREB1; CREB3; CREB3L4; CREM; FOS; FOSB; FOSL1; FOSL2; JDP2; JUN; JUNB; JUND; XBP1 (inferredBy_MotifSimilarity). CREB3L1; CREB3L2; CREBL2; NPDC1 (inferredBy_MotifSimilarity_n_Orthology).	4	342	BACH2;JUN;KIAA1217;ST13
500bp	JUN_top5perTarget	taipale__Jdp2_DBD_NATGACGTCAYN	3.88	0.133	JUN	*	JDP2 (inferredBy_Orthology).	ATF1; ATF2; ATF3; ATF4; ATF5; ATF6; ATF6B; ATF7; BACH2; BATF3; CREB1; CREB3; CREB3L4; CREB5; CREM; FOS; FOSB; FOSL1; FOSL2; JUN; JUNB; JUND; XBP1 (inferredBy_MotifSimilarity). BACH1; CREB3L1; CREB3L2; CREBL2; NFE2; NFE2L1; NFE2L2; NFE2L3; NPDC1 (inferredBy_MotifSimilarity_n_Orthology).	8	1628	BACH2;FOXK1;JUN;KIAA1217;ORC5;ST13;TFDP2;UACA
500bp	JUN_top5perTarget	taipale__JDP2_DBD_NATGACGTCAYN	3.89	0.133	JUN	*	JDP2 (directAnnotation).	ATF1; ATF2; ATF3; ATF4; ATF5; ATF6; ATF6B; ATF7; BACH2; BATF3; CREB1; CREB3; CREB3L4; CREB5; CREM; FOS; FOSB; FOSL1; FOSL2; JUN; JUNB; JUND; XBP1 (inferredBy_MotifSimilarity). CREB3L1; CREB3L2; CREBL2; NPDC1 (inferredBy_MotifSimilarity_n_Orthology).	4	182	BACH2;JUN;KIAA1217;ST13
500bp	JUN_top5perTarget	taipale__JDP2_full_NATGACGTCAYN	3.86	0.132	JUN	*	JDP2 (directAnnotation).	ATF1; ATF2; ATF3; ATF4; ATF5; ATF6; ATF6B; ATF7; BACH2; BATF3; CREB1; CREB3; CREB3L4; CREB5; CREM; FOS; FOSB; FOSL1; FOSL2; JUN; JUNB; JUND; XBP1 (inferredBy_MotifSimilarity). CREB3L1; CREB3L2; CREBL2; NPDC1 (inferredBy_MotifSimilarity_n_Orthology).	4	216	BACH2;JUN;KIAA1217;ST13
500bp	JUN_top5perTarget	taipale__XBP1_DBD_GATGACGTCATC	4.37	0.146	JUN	*	XBP1 (directAnnotation).	ATF1; ATF2; ATF3; ATF4; ATF6; ATF6B; ATF7; BACH2; BATF3; CREB1; CREB3; CREB3L4; CREB5; CREM; FOS; FOSB; FOSL1; FOSL2; JDP2; JUN; JUNB; JUND (inferredBy_MotifSimilarity). CREB3L1; CREB3L2; CREBL2; NPDC1 (inferredBy_MotifSimilarity_n_Orthology).	4	86	BACH2;JUN;KIAA1217;ST13
500bp	JUN_top5perTarget	taipale_cyt_meth__ATF2_NRTGAYGTCAYN_eDBD	3.82	0.131	JUN	*	ATF2 (directAnnotation).	ATF1; ATF3; ATF4; ATF5; ATF6; ATF6B; ATF7; BACH2; BATF3; CREB1; CREB3; CREB3L4; CREB5; CREM; DBP; E2F1; FOS; FOSB; FOSL1; FOSL2; HLF; JDP2; JUN; JUNB; JUND; TEF; XBP1 (inferredBy_MotifSimilarity). BACH1; CREB3L1; CREB3L2; CREBL2; NFE2; NFE2L1; NFE2L2; NFE2L3; NFIL3; NPDC1 (inferredBy_MotifSimilarity_n_Orthology).	4	115	BACH2;JUN;KIAA1217;ST13
500bp	JUN_top5perTarget	taipale_cyt_meth__ATF2_NRTGAYGTCAYN_eDBD_meth	3.21	0.114	JUN	*	ATF2 (directAnnotation).	ATF1; ATF3; ATF4; ATF5; ATF6; ATF6B; ATF7; BATF3; CREB1; CREB3; CREB3L4; CREB5; CREM; FOS; FOSB; FOSL1; FOSL2; HLF; JDP2; JUN; JUNB; JUND; XBP1 (inferredBy_MotifSimilarity). BACH1; BACH2; CREB3L1; CREB3L2; CREBL2; NFE2; NFE2L1; NFE2L2; NFE2L3; NPDC1 (inferredBy_MotifSimilarity_n_Orthology).	4	262	BACH2;JUN;KIAA1217;ST13
500bp	JUN_top5perTarget	taipale_cyt_meth__ATF2_NRTGAYGTMAYN_FL	3.82	0.131	JUN	*	ATF2 (directAnnotation).	ATF1; ATF3; ATF4; ATF5; ATF6; ATF6B; ATF7; BACH2; BATF3; CREB1; CREB3; CREB3L4; CREB5; CREM; DBP; E4F1; FOS; FOSB; FOSL1; FOSL2; HLF; JDP2; JUN; JUNB; JUND; TEF; XBP1 (inferredBy_MotifSimilarity). BACH1; CREB3L1; CREB3L2; CREBL2; NFE2; NFE2L1; NFE2L2; NFE2L3; NFIL3 (inferredBy_MotifSimilarity_n_Orthology).	4	137	BACH2;JUN;KIAA1217;ST13
500bp	JUN_top5perTarget	taipale_cyt_meth__ATF2_NRTGAYGTMAYN_FL_meth	3.57	0.124	JUN	*	ATF2 (directAnnotation).	ATF1; ATF3; ATF4; ATF5; ATF6; ATF6B; ATF7; BACH2; BATF3; CREB1; CREB3; CREB3L4; CREB5; CREM; DBP; FOS; FOSB; FOSL1; FOSL2; HLF; JDP2; JUN; JUNB; JUND; XBP1 (inferredBy_MotifSimilarity). BACH1; CREB3L1; CREB3L2; CREBL2; NFE2; NFE2L1; NFE2L2; NFE2L3; NPDC1 (inferredBy_MotifSimilarity_n_Orthology).	4	231	BACH2;JUN;KIAA1217;ST13
500bp	JUN_top5perTarget	taipale_cyt_meth__ATF3_NRTGAYGTCAYN_eDBD	3.2	0.114	JUN	*	ATF3 (directAnnotation).	ATF1; ATF2; ATF4; ATF5; ATF6; ATF6B; ATF7; BACH2; BATF3; CREB1; CREB3; CREB3L4; CREB5; CREM; FOS; FOSB; FOSL1; FOSL2; JDP2; JUN; JUNB; JUND; XBP1 (inferredBy_MotifSimilarity). BACH1; CREB3L1; CREB3L2; CREBL2; NFE2; NFE2L1; NFE2L2; NFE2L3; NPDC1 (inferredBy_MotifSimilarity_n_Orthology).	9	1651	BACH2;GLIS3;JUN;KIAA1217;MAGED1;ORC5;ST13;TFDP2;UACA
500bp	JUN_top5perTarget	taipale_cyt_meth__ATF3_NRTGAYGTCAYN_eDBD_meth	3.26	0.116	JUN	*	ATF3 (directAnnotation).	ATF1; ATF2; ATF4; ATF6; ATF6B; ATF7; BATF3; CREB1; CREB3; CREB3L4; CREB5; CREM; FOS; FOSB; FOSL1; FOSL2; JDP2; JUN; JUNB; JUND; XBP1 (inferredBy_MotifSimilarity). CREB3L1; CREB3L2; CREBL2; NPDC1 (inferredBy_MotifSimilarity_n_Orthology).	9	2011	BACH2;FOXK1;JUN;KIAA1217;MAGED1;ORC5;ST13;TFDP2;UACA
500bp	JUN_top5perTarget	taipale_cyt_meth__ATF3_NRTGAYGTCAYN_FL_meth	3.11	0.112	JUN	*	ATF3 (directAnnotation).	ATF1; ATF2; ATF4; ATF6; ATF6B; ATF7; BATF3; CREB1; CREB3; CREB3L4; CREB5; FOS; FOSB; FOSL1; FOSL2; JDP2; JUN; JUNB; JUND; XBP1 (inferredBy_MotifSimilarity). CREB3L1; CREB3L2; CREM; NPDC1 (inferredBy_MotifSimilarity_n_Orthology).	4	242	BACH2;JUN;KIAA1217;ST13
500bp	JUN_top5perTarget	taipale_cyt_meth__ATF4_GGATGACGTCATCC_eDBD	3.32	0.117	JUN	*	ATF4 (directAnnotation).	ATF1; ATF2; ATF3; ATF6; ATF6B; ATF7; BATF3; CREB1; CREB3; CREB3L4; CREB5; CREM; FOS; FOSB; FOSL1; FOSL2; JDP2; JUN; JUNB; JUND; XBP1 (inferredBy_MotifSimilarity). CREB3L1; CREB3L2; CREBL2; NPDC1 (inferredBy_MotifSimilarity_n_Orthology).	7	887	BACH2;FOXK1;JUN;KIAA1217;ORC5;ST13;TFDP2
500bp	JUN_top5perTarget	taipale_cyt_meth__ATF4_GGATGAYGTCATCC_FL	3.25	0.115	JUN	*	ATF4 (directAnnotation).	ATF1; ATF2; ATF3; ATF6; ATF6B; ATF7; BATF3; CREB1; CREB3; CREB3L4; CREB5; FOS; FOSB; FOSL1; FOSL2; JDP2; JUN; JUNB; JUND; XBP1 (inferredBy_MotifSimilarity). CREB3L1; CREB3L2; CREM; NPDC1 (inferredBy_MotifSimilarity_n_Orthology).	5	634	BACH2;FOXK1;KIAA1217;ORC5;ST13
500bp	JUN_top5perTarget	taipale_cyt_meth__ATF6_NRTGACGTCAYN_eDBD_meth	3.54	0.123	JUN	*	ATF6 (directAnnotation).	ATF1; ATF2; ATF3; ATF4; ATF5; ATF6B; ATF7; BATF3; CREB1; CREB3; CREB3L4; CREB5; CREM; FOS; FOSB; FOSL1; FOSL2; JDP2; JUN; JUNB; JUND; XBP1 (inferredBy_MotifSimilarity). CREB3L1; CREB3L2; CREBL2; NPDC1 (inferredBy_MotifSimilarity_n_Orthology).	5	635	BACH2;JUN;KIAA1217;ORC5;ST13
500bp	JUN_top5perTarget	taipale_cyt_meth__ATF6B_NRTGAYGTCAYN_eDBD	4.08	0.138	JUN	*	ATF6B (directAnnotation).	ATF1; ATF2; ATF3; ATF4; ATF5; ATF6; ATF7; BATF3; CREB1; CREB3; CREB3L4; CREB5; CREM; E2F1; FOS; FOSB; FOSL1; FOSL2; JDP2; JUN; JUNB; JUND; XBP1 (inferredBy_MotifSimilarity). CREB3L1; CREB3L2; CREBL2; NPDC1 (inferredBy_MotifSimilarity_n_Orthology).	5	474	BACH2;JUN;KIAA1217;ORC5;ST13
500bp	JUN_top5perTarget	taipale_cyt_meth__ATF6B_NRTGAYGTCAYN_eDBD_meth	3.03	0.109	JUN	*	ATF6B (directAnnotation).	ATF1; ATF2; ATF3; ATF4; ATF5; ATF6; ATF7; BATF3; CREB1; CREB3; CREB3L4; CREB5; CREM; E2F1; FOS; FOSB; FOSL1; FOSL2; JDP2; JUN; JUNB; JUND; XBP1 (inferredBy_MotifSimilarity). CREB3L1; CREB3L2; CREBL2; NPDC1 (inferredBy_MotifSimilarity_n_Orthology).	3	71	BACH2;KIAA1217;ST13
500bp	JUN_top5perTarget	taipale_cyt_meth__ATF7_NRTGACGTCAYN_eDBD	3.46	0.121	JUN	*	ATF7 (directAnnotation).	ATF1; ATF2; ATF3; ATF4; ATF5; ATF6; ATF6B; BATF3; CREB1; CREB3; CREB3L4; CREB5; CREM; FOS; FOSB; FOSL1; FOSL2; JDP2; JUN; JUNB; JUND; XBP1 (inferredBy_MotifSimilarity). CREB3L1; CREB3L2; CREBL2; NPDC1 (inferredBy_MotifSimilarity_n_Orthology).	10	2483	BACH2;FOXK1;GLIS3;JUN;KIAA1217;MAGED1;ORC5;ST13;TFDP2;UACA
500bp	JUN_top5perTarget	taipale_cyt_meth__BATF3_NRTGAYGTCAYN_eDBD	3.7	0.128	JUN	*	BATF3 (directAnnotation).	ATF1; ATF2; ATF3; ATF4; ATF5; ATF6; ATF6B; ATF7; BACH2; CREB1; CREB3; CREB3L4; CREB5; CREM; FOS; FOSB; FOSL1; FOSL2; JDP2; JUN; JUNB; JUND; XBP1 (inferredBy_MotifSimilarity). BACH1; CREB3L1; CREB3L2; CREBL2; NFE2; NFE2L1; NFE2L2; NFE2L3; NPDC1 (inferredBy_MotifSimilarity_n_Orthology).	12	3506	BACH2;EBF3;FAF1;FOXK1;GLIS3;JUN;KIAA1217;ORC5;ST13;TFDP2;UACA;WRN
500bp	JUN_top5perTarget	taipale_cyt_meth__BATF3_NRTGAYGTCAYN_eDBD_meth	3.41	0.12	JUN	*	BATF3 (directAnnotation).	ATF1; ATF2; ATF3; ATF4; ATF6; ATF6B; ATF7; CREB1; CREB3; CREB3L4; CREB5; CREM; FOS; FOSB; FOSL1; FOSL2; JDP2; JUN; JUNB; JUND; XBP1 (inferredBy_MotifSimilarity). CREB3L1; CREB3L2; CREBL2; NPDC1 (inferredBy_MotifSimilarity_n_Orthology).	13	3678	BACH2;EBF3;FAF1;FOXK1;GLIS3;JUN;KIAA1217;MAGED1;ORC5;ST13;TFDP2;UACA;WRN
500bp	JUN_top5perTarget	taipale_cyt_meth__BATF3_NRTGAYGTCAYN_FL	3.16	0.113	JUN	*	BATF3 (directAnnotation).	ATF1; ATF2; ATF3; ATF4; ATF5; ATF6; ATF6B; ATF7; BACH2; CREB1; CREB3; CREB3L4; CREB5; CREM; E2F1; FOS; FOSB; FOSL1; FOSL2; JDP2; JUN; JUNB; JUND; XBP1 (inferredBy_MotifSimilarity). BACH1; CREB3L1; CREB3L2; CREBL2; NFE2; NFE2L1; NFE2L2; NFE2L3; NPDC1 (inferredBy_MotifSimilarity_n_Orthology).	12	2894	BACH2;EBF3;FAF1;GLIS3;JUN;KIAA1217;MAGED1;ORC5;ST13;TFDP2;UACA;WRN
500bp	JUN_top5perTarget	taipale_cyt_meth__BATF3_NRTGAYGTCAYN_FL_meth	3.49	0.122	JUN	*	BATF3 (directAnnotation).	ATF1; ATF2; ATF3; ATF4; ATF5; ATF6; ATF6B; ATF7; CREB1; CREB3; CREB3L4; CREB5; CREM; FOS; FOSB; FOSL1; FOSL2; JDP2; JUN; JUNB; JUND; XBP1 (inferredBy_MotifSimilarity). CREB3L1; CREB3L2; CREBL2; NPDC1 (inferredBy_MotifSimilarity_n_Orthology).	14	3869	BACH2;EBF3;FOXK1;GLIS3;JAKMIP2;JUN;KCNT2;KIAA1217;MAGED1;ORC5;ST13;TFDP2;UACA;WRN
500bp	JUN_top5perTarget	taipale_cyt_meth__CREB1_NRTGACGTCAYN_eDBD	3.31	0.117	JUN	*	CREB1 (directAnnotation).	ATF1; ATF2; ATF3; ATF4; ATF5; ATF6; ATF6B; ATF7; BATF3; CREB3; CREB3L4; CREB5; CREM; DBP; E4F1; FOSL1; FOSL2; HLF; JDP2; JUN; JUNB; JUND; XBP1 (inferredBy_MotifSimilarity). CREB3L1; CREB3L2; CREBL2 (inferredBy_MotifSimilarity_n_Orthology).	4	277	BACH2;JUN;KIAA1217;ST13
500bp	JUN_top5perTarget	taipale_cyt_meth__CREB1_NRTGACGTCAYN_FL	3.57	0.124	JUN	*	CREB1 (directAnnotation).	ATF1; ATF2; ATF3; ATF4; ATF5; ATF6; ATF6B; ATF7; BACH2; BATF3; CREB3; CREB3L4; CREB5; CREM; DBP; FOS; FOSB; FOSL1; FOSL2; HLF; JDP2; JUN; JUNB; JUND; TEF; XBP1 (inferredBy_MotifSimilarity). BACH1; CREB3L1; CREB3L2; CREBL2; NFE2; NFE2L1; NFE2L2; NFE2L3 (inferredBy_MotifSimilarity_n_Orthology).	4	227	BACH2;JUN;KIAA1217;ST13
500bp	JUN_top5perTarget	taipale_cyt_meth__CREB1_NRTGAYGTCAYN_FL_meth	3.16	0.113	JUN	*	CREB1 (directAnnotation).	ATF1; ATF2; ATF3; ATF4; ATF5; ATF6; ATF6B; ATF7; BACH2; BATF3; CREB3; CREB3L4; CREB5; CREM; DBP; FOS; FOSB; FOSL1; FOSL2; JDP2; JUN; JUNB; JUND; XBP1 (inferredBy_MotifSimilarity). BACH1; CREB3L1; CREB3L2; CREBL2; NFE2; NFE2L1; NFE2L2; NFE2L3; NPDC1 (inferredBy_MotifSimilarity_n_Orthology).	4	239	BACH2;JUN;KIAA1217;ST13
500bp	JUN_top5perTarget	taipale_cyt_meth__CREB3L4_NRTGACGTCAYN_eDBD	3.04	0.11	JUN	*	CREB3L4 (directAnnotation).	ATF1; ATF2; ATF3; ATF4; ATF5; ATF6; ATF6B; ATF7; BATF3; CREB1; CREB3; CREB5; CREM; E2F1; FOS; FOSB; FOSL1; FOSL2; JDP2; JUN; JUNB; JUND; XBP1 (inferredBy_MotifSimilarity). CREB3L1; CREB3L2; CREBL2; NPDC1 (inferredBy_MotifSimilarity_n_Orthology).	13	4118	BACH2;EBF3;FAF1;FAR1;GLIS3;JUN;KIAA1217;MAGED1;ORC5;ST13;TFDP2;UACA;WRN
500bp	JUN_top5perTarget	taipale_cyt_meth__CREB5_NRTGAYGTCAYN_eDBD	3.9	0.133	JUN	*	CREB5 (directAnnotation).	ATF1; ATF2; ATF3; ATF4; ATF5; ATF6; ATF6B; ATF7; BACH2; BATF3; CREB1; CREB3; CREB3L4; CREM; DBP; E2F1; FOS; FOSB; FOSL1; FOSL2; JDP2; JUN; JUNB; JUND; TEF; XBP1 (inferredBy_MotifSimilarity). BACH1; CREB3L1; CREB3L2; CREBL2; NFE2; NFE2L1; NFE2L2; NFE2L3; NFIL3; NPDC1 (inferredBy_MotifSimilarity_n_Orthology).	12	3506	BACH2;FAF1;FAR1;GLIS3;JAKMIP2;JUN;KCNT2;KIAA1217;ORC5;ST13;UACA;WRN
500bp	JUN_top5perTarget	taipale_cyt_meth__CREB5_NRTGAYGTCAYN_eDBD_meth	3.05	0.11	JUN	*	CREB5 (directAnnotation).	ATF1; ATF2; ATF3; ATF4; ATF6; ATF6B; ATF7; BATF3; CREB1; CREB3; CREB3L4; CREM; FOS; FOSB; FOSL1; FOSL2; JDP2; JUN; JUNB; JUND; XBP1 (inferredBy_MotifSimilarity). CREB3L1; CREB3L2; CREBL2; NPDC1 (inferredBy_MotifSimilarity_n_Orthology).	13	3869	BACH2;EBF3;FOXK1;GLIS3;JAKMIP2;JUN;KCNT2;KIAA1217;MAGED1;ORC5;ST13;TFDP2;UACA
500bp	JUN_top5perTarget	taipale_cyt_meth__CREB5_NRTGAYGTCAYN_FL_meth	3.07	0.11	JUN	*	CREB5 (directAnnotation).	ATF1; ATF2; ATF3; ATF4; ATF6; ATF6B; ATF7; BATF3; CREB1; CREB3; CREB3L4; FOS; FOSB; FOSL1; FOSL2; JDP2; JUN; JUNB; JUND; XBP1 (inferredBy_MotifSimilarity). CREB3L1; CREB3L2; CREBL2; CREM; NPDC1 (inferredBy_MotifSimilarity_n_Orthology).	10	2602	BACH2;FOXK1;GLIS3;JUN;KIAA1217;MAGED1;ORC5;ST13;TFDP2;UACA
500bp	JUN_top5perTarget	taipale_cyt_meth__CREM_NRTGACGTCAYN_eDBD	3.79	0.13	JUN	*	CREM (directAnnotation).	ATF1; ATF2; ATF3; ATF4; ATF5; ATF6; ATF6B; ATF7; BACH2; BATF3; CREB1; CREB3; CREB3L4; CREB5; DBP; E2F1; E4F1; FOS; FOSB; FOSL1; FOSL2; JDP2; JUN; JUNB; JUND; TEF; XBP1 (inferredBy_MotifSimilarity). BACH1; CREB3L1; CREB3L2; CREBL2; NFE2; NFE2L1; NFE2L2; NFE2L3 (inferredBy_MotifSimilarity_n_Orthology).	4	173	BACH2;JUN;KIAA1217;ST13
500bp	JUN_top5perTarget	taipale_cyt_meth__FOS_NRTGACGTCAYN_eDBD	3.65	0.126	JUN	*	FOS (directAnnotation).	ATF1; ATF2; ATF3; ATF4; ATF6; ATF6B; ATF7; BACH2; BATF3; CREB1; CREB3; CREB3L4; CREB5; CREM; FOSB; FOSL1; FOSL2; JDP2; JUN; JUNB; JUND; XBP1 (inferredBy_MotifSimilarity). CREB3L1; CREB3L2; CREBL2; NPDC1 (inferredBy_MotifSimilarity_n_Orthology).	4	155	BACH2;JUN;KIAA1217;ST13
500bp	JUN_top5perTarget	taipale_cyt_meth__FOS_NRTGAYGTCAYN_eDBD_meth	3.24	0.115	JUN	*	FOS (directAnnotation).	ATF1; ATF2; ATF3; ATF4; ATF6; ATF6B; ATF7; BATF3; CREB1; CREB3; CREB3L4; CREB5; CREM; FOSB; FOSL1; FOSL2; JDP2; JUN; JUNB; JUND; XBP1 (inferredBy_MotifSimilarity). CREB3L1; CREB3L2; NPDC1 (inferredBy_MotifSimilarity_n_Orthology).	6	869	BACH2;JUN;KCNT2;KIAA1217;ORC5;ST13
500bp	JUN_top5perTarget	taipale_cyt_meth__FOSB_NRTGACGTCAYN_eDBD	3.27	0.116	JUN	*	FOSB (directAnnotation).	ATF1; ATF2; ATF3; ATF4; ATF6; ATF6B; ATF7; BACH2; BATF3; CREB1; CREB3; CREB3L4; CREB5; CREM; FOS; FOSL1; FOSL2; JDP2; JUN; JUNB; JUND; XBP1 (inferredBy_MotifSimilarity). CREB3L1; CREB3L2; CREBL2; NPDC1 (inferredBy_MotifSimilarity_n_Orthology).	4	376	BACH2;JUN;KIAA1217;ST13
500bp	JUN_top5perTarget	taipale_cyt_meth__FOSB_NRTGAYGTCAYN_eDBD_meth	3.25	0.115	JUN	*	FOSB (directAnnotation).	ATF1; ATF2; ATF3; ATF4; ATF6; ATF6B; ATF7; BATF3; CREB1; CREB3; CREB3L4; CREB5; CREM; FOS; FOSL1; FOSL2; JDP2; JUN; JUNB; JUND; XBP1 (inferredBy_MotifSimilarity). CREB3L1; CREB3L2; CREBL2; NPDC1 (inferredBy_MotifSimilarity_n_Orthology).	4	298	BACH2;JUN;KIAA1217;ST13
500bp	JUN_top5perTarget	taipale_cyt_meth__FOSL1_NRTGAYGTCAYN_FL	3.85	0.132	JUN	*	FOSL1 (directAnnotation).	ATF1; ATF2; ATF3; ATF4; ATF6; ATF6B; ATF7; BACH2; BATF3; CREB1; CREB3; CREB3L4; CREB5; CREM; FOS; FOSB; FOSL2; JDP2; JUN; JUNB; JUND; XBP1 (inferredBy_MotifSimilarity). CREB3L1; CREB3L2; CREBL2; NPDC1 (inferredBy_MotifSimilarity_n_Orthology).	4	134	BACH2;JUN;KIAA1217;ST13
500bp	JUN_top5perTarget	taipale_cyt_meth__JDP2_NRTGAYGTCAYN_eDBD_meth	3.4	0.119	JUN	*	JDP2 (directAnnotation).	ATF1; ATF2; ATF3; ATF4; ATF6; ATF6B; ATF7; BACH2; BATF3; CREB1; CREB3; CREB3L4; CREB5; CREM; FOS; FOSB; FOSL1; FOSL2; JUN; JUNB; JUND; XBP1 (inferredBy_MotifSimilarity). BACH1; CREB3L1; CREB3L2; CREBL2; NFE2; NFE2L1; NFE2L2; NFE2L3; NPDC1 (inferredBy_MotifSimilarity_n_Orthology).	12	2894	BACH2;EBF3;FOXK1;GLIS3;JUN;KIAA1217;MAGED1;ORC5;ST13;TFDP2;UACA;WRN
500bp	JUN_top5perTarget	taipale_cyt_meth__JDP2_NRTGAYGTCAYN_FL	3.65	0.126	JUN	*	JDP2 (directAnnotation).	ATF1; ATF2; ATF3; ATF4; ATF5; ATF6; ATF6B; ATF7; BACH2; BATF3; CREB1; CREB3; CREB3L4; CREB5; CREM; DBP; E2F1; FOS; FOSB; FOSL1; FOSL2; JUN; JUNB; JUND; TEF; XBP1 (inferredBy_MotifSimilarity). BACH1; CREB3L1; CREB3L2; CREBL2; NFE2; NFE2L1; NFE2L2; NFE2L3; NPDC1 (inferredBy_MotifSimilarity_n_Orthology).	14	4288	BACH2;EBF3;FAF1;GLIS3;JAKMIP2;JUN;KCNT2;KIAA1217;MAGED1;ORC5;ST13;TFDP2;UACA;WRN
500bp	JUN_top5perTarget	taipale_cyt_meth__JDP2_NRTGAYGTCAYN_FL_meth	3.71	0.128	JUN	*	JDP2 (directAnnotation).	ATF1; ATF2; ATF3; ATF4; ATF5; ATF6; ATF6B; ATF7; BACH2; BATF3; CREB1; CREB3; CREB3L4; CREB5; CREM; FOS; FOSB; FOSL1; FOSL2; JUN; JUNB; JUND; XBP1 (inferredBy_MotifSimilarity). BACH1; CREB3L1; CREB3L2; CREBL2; NFE2; NFE2L1; NFE2L2; NFE2L3 (inferredBy_MotifSimilarity_n_Orthology).	4	175	BACH2;JUN;KIAA1217;ST13
500bp	JUN_top5perTarget	taipale_cyt_meth__JUN_NATGACGTCAYN_FL	4.1	0.139	JUN	**	JUN (directAnnotation).	ATF1; ATF2; ATF3; ATF4; ATF5; ATF6; ATF6B; ATF7; BATF3; CREB1; CREB3; CREB3L4; CREB5; CREM; FOS; FOSB; FOSL1; FOSL2; JDP2; JUNB; JUND; XBP1 (inferredBy_MotifSimilarity). CREB3L1; CREB3L2; CREBL2; NPDC1 (inferredBy_MotifSimilarity_n_Orthology).	4	91	BACH2;JUN;KIAA1217;ST13
500bp	JUN_top5perTarget	taipale_cyt_meth__JUNB_NATGACGTCAYN_eDBD_repr	4.05	0.137	JUN	*	JUNB (directAnnotation).	ATF1; ATF2; ATF3; ATF4; ATF5; ATF6; ATF6B; ATF7; BACH2; BATF3; CREB1; CREB3; CREB3L4; CREB5; CREM; FOS; FOSB; FOSL1; FOSL2; JDP2; JUN; JUND; XBP1 (inferredBy_MotifSimilarity). CREB3L1; CREB3L2; CREBL2; NPDC1 (inferredBy_MotifSimilarity_n_Orthology).	4	96	BACH2;JUN;KIAA1217;ST13
500bp	JUN_top5perTarget	taipale_cyt_meth__JUND_NRTGACGTCATN_eDBD	4	0.136	JUN	*	JUND (directAnnotation).	ATF1; ATF2; ATF3; ATF4; ATF5; ATF6; ATF6B; ATF7; BACH2; BATF3; CREB1; CREB3; CREB3L4; CREB5; CREM; E2F1; FOS; FOSB; FOSL1; FOSL2; JDP2; JUN; JUNB; XBP1 (inferredBy_MotifSimilarity). BACH1; CREB3L1; CREB3L2; CREBL2; NFE2; NFE2L1; NFE2L2; NFE2L3; NPDC1 (inferredBy_MotifSimilarity_n_Orthology).	4	115	BACH2;JUN;KIAA1217;ST13
500bp	JUN_top5perTarget	taipale_cyt_meth__XBP1_NRTGACGTCAYN_FL	3.86	0.132	JUN	*	XBP1 (directAnnotation).	ATF1; ATF2; ATF3; ATF4; ATF5; ATF6; ATF6B; ATF7; BACH2; BATF3; CREB1; CREB3; CREB3L4; CREB5; CREM; E2F1; FOS; FOSB; FOSL1; FOSL2; JDP2; JUN; JUNB; JUND; TEF (inferredBy_MotifSimilarity). BACH1; CREB3L1; CREB3L2; CREBL2; NFE2; NFE2L1; NFE2L2; NFE2L3; NPDC1 (inferredBy_MotifSimilarity_n_Orthology).	4	146	BACH2;JUN;KIAA1217;ST13
500bp	JUN_top5perTarget	taipale_cyt_meth__XBP1_NRTGAYGTCAYN_FL_meth	3.96	0.135	JUN	*	XBP1 (directAnnotation).	ATF1; ATF2; ATF3; ATF4; ATF5; ATF6; ATF6B; ATF7; BACH2; BATF3; CREB1; CREB3; CREB3L4; CREB5; CREM; E2F1; FOS; FOSB; FOSL1; FOSL2; JDP2; JUN; JUNB; JUND (inferredBy_MotifSimilarity). BACH1; CREB3L1; CREB3L2; CREBL2; NFE2; NFE2L1; NFE2L2; NFE2L3; NPDC1 (inferredBy_MotifSimilarity_n_Orthology).	12	2649	BACH2;EBF3;FAF1;FAR1;JAKMIP2;JUN;KIAA1217;ORC5;PPM1E;ST13;UACA;WRN
500bp	JUN_top5perTarget	taipale_tf_pairs__JUN_ATGACGTCAT_HT	3.8	0.131	JUN	**	JUN (directAnnotation).		4	131	BACH2;JUN;KIAA1217;ST13
500bp	JUN_top5perTarget	transfac_pro__M00513	4.19	0.141	JUN	*	ATF3 (directAnnotation).	ATF1; ATF2; ATF4; ATF6; ATF6B; ATF7; BATF3; CREB1; CREB3; CREB3L4; CREB5; CREM; FOSL2; JDP2; JUN; JUNB; JUND; XBP1 (inferredBy_MotifSimilarity). CREB3L1; CREB3L2; NPDC1 (inferredBy_MotifSimilarity_n_Orthology).	5	417	BACH2;JUN;KIAA1217;ORC5;ST13
500bp	JUN_top5perTarget	transfac_pro__M00916	3.82	0.131	JUN	*	CREB1; CREM (directAnnotation).	ATF1; ATF2; ATF3; ATF4; ATF5; ATF6; ATF6B; ATF7; BATF3; CREB3; CREB3L4; CREB5; FOS; FOSB; FOSL1; FOSL2; JDP2; JUN; JUNB; JUND; XBP1 (inferredBy_MotifSimilarity).	4	179	BACH2;JUN;KIAA1217;ST13
500bp	JUN_top5perTarget	transfac_pro__M00917	3.48	0.122	JUN	*	CREB1; CREM (directAnnotation).	ATF1; ATF2; ATF3; ATF4; ATF5; ATF6; ATF6B; ATF7; BATF3; CREB3; CREB3L4; CREB5; E2F1; FOS; FOSB; FOSL1; FOSL2; JDP2; JUN; JUNB; JUND; XBP1 (inferredBy_MotifSimilarity). CREB3L1; CREB3L2; NPDC1 (inferredBy_MotifSimilarity_n_Orthology).	4	159	BACH2;JUN;KIAA1217;ST13
500bp	JUN_top5perTarget	transfac_pro__M01186	3.75	0.129	JUN	*		ATF1; ATF2; ATF3; ATF4; ATF5; ATF6; ATF6B; ATF7; BATF3; CREB1; CREB3; CREB3L4; CREB5; CREM; FOS; FOSB; FOSL1; FOSL2; JDP2; JUN; JUNB; JUND; MAFA; MAFF; MAFG; XBP1 (inferredBy_MotifSimilarity). CREB3L1; CREB3L2; MAFB; NPDC1 (inferredBy_MotifSimilarity_n_Orthology).	6	892	BACH2;FAF1;JUN;KIAA1217;ORC5;ST13
500bp	JUN_top5perTarget	transfac_pro__M01187	3.77	0.13	JUN	*		ATF1; ATF2; ATF3; ATF4; ATF5; ATF6; ATF6B; ATF7; BATF3; CREB1; CREB3; CREB3L4; CREB5; CREM; E2F1; FOS; FOSB; FOSL1; FOSL2; JDP2; JUN; JUNB; JUND; XBP1 (inferredBy_MotifSimilarity). CREB3L1; CREB3L2; NPDC1 (inferredBy_MotifSimilarity_n_Orthology).	4	160	BACH2;JUN;KIAA1217;ST13
500bp	JUN_top5perTarget	transfac_pro__M01586	3.73	0.129	JUN	*		ATF1; ATF2; ATF3; ATF4; ATF6; ATF6B; ATF7; BATF3; CREB1; CREB3; CREB3L4; CREB5; CREM; FOS; FOSB; FOSL1; FOSL2; JDP2; JUN; JUNB; JUND; MAF; MAFA; MAFF; MAFG; XBP1 (inferredBy_MotifSimilarity). BACH1; BACH2; CREB3L1; CREB3L2; CREBL2; MAFB; NFE2; NFE2L1; NFE2L2; NFE2L3; NPDC1 (inferredBy_MotifSimilarity_n_Orthology).	4	215	BACH2;JUN;KIAA1217;ST13
500bp	JUN_top5perTarget	transfac_pro__M01820	4.05	0.137	JUN	*	CREM (directAnnotation).	ATF1; ATF2; ATF6B; CREB1; CREB3; CREB3L4; JUN; JUND (inferredBy_MotifSimilarity). ATF7 (inferredBy_MotifSimilarity_n_Orthology).	4	176	BACH2;JUN;KIAA1217;ST13
500bp	JUN_top5perTarget	transfac_pro__M01862	3.69	0.127	JUN	*	ATF2 (directAnnotation).	ATF1; ATF3; ATF4; ATF5; ATF6; ATF6B; ATF7; BATF3; CREB1; CREB5; CREM; FOS; FOSB; FOSL1; FOSL2; JDP2; JUN; JUNB; JUND; XBP1 (inferredBy_MotifSimilarity). CREB3L1; CREB3L2; NPDC1 (inferredBy_MotifSimilarity_n_Orthology).	4	170	BACH2;JUN;KIAA1217;ST13
500bp	JUN_top5perTarget	transfac_pro__M02048	3.97	0.135	JUN	*		ATF1; ATF2; ATF3; ATF4; ATF6; ATF6B; ATF7; BACH2; BATF3; CREB1; CREB3; CREB3L4; CREB5; CREM; FOS; FOSB; FOSL1; FOSL2; JDP2; JUN; JUNB; JUND; XBP1 (inferredBy_MotifSimilarity). BACH1; CREB3L1; CREB3L2; CREBL2; NFE2; NFE2L1; NFE2L2; NFE2L3; NPDC1 (inferredBy_MotifSimilarity_n_Orthology).	4	144	BACH2;JUN;KIAA1217;ST13
500bp	JUN_top5perTarget	transfac_pro__M02772	3.42	0.12	JUN	*	JDP2 (inferredBy_Orthology).	ATF1; ATF2; ATF3; ATF4; ATF6; ATF6B; ATF7; BATF3; CREB1; CREB3; CREB3L4; CREB5; CREM; FOS; FOSB; FOSL1; FOSL2; JUN; JUNB; JUND; XBP1 (inferredBy_MotifSimilarity). CREB3L1; CREB3L2; CREBL2; NPDC1 (inferredBy_MotifSimilarity_n_Orthology).	4	227	BACH2;JUN;KIAA1217;ST13
500bp	JUN_top5perTarget	transfac_pro__M03544	3.13	0.112	JUN	*	CREB1 (directAnnotation).	ATF1; ATF2; ATF3; ATF4; ATF5; ATF6; ATF6B; ATF7; BATF3; CREB3; CREB3L4; CREB5; CREM; E2F1; JDP2; JUN; JUND; MAFA; MAFF; MAFG; XBP1 (inferredBy_MotifSimilarity). CREB3L1; CREB3L2; MAFB (inferredBy_MotifSimilarity_n_Orthology).	3	116	BACH2;KIAA1217;ST13
500bp	JUN_top5perTarget	transfac_pro__M04681	3.52	0.123	JUN	*	JUND (directAnnotation).	ATF1; ATF2; ATF3; ATF4; ATF5; ATF6; ATF6B; ATF7; BACH2; BATF3; CREB1; CREB3; CREB3L4; CREB5; CREM; FOS; FOSB; FOSL1; FOSL2; JDP2; JUN; JUNB; XBP1 (inferredBy_MotifSimilarity). BACH1; CREB3L1; CREB3L2; CREBL2; NFE2; NFE2L1; NFE2L2; NFE2L3; NPDC1 (inferredBy_MotifSimilarity_n_Orthology).	4	296	BACH2;JUN;KIAA1217;ST13
500bp	JUN_top5perTarget	transfac_pro__M07246	4.67	0.154	JUN	*	ATF4 (directAnnotation).	ATF1; ATF2; ATF3; ATF5; ATF6; ATF6B; ATF7; BATF3; CREB1; CREB3; CREB3L4; CREB5; CREM; FOS; FOSB; FOSL1; FOSL2; JDP2; JUN; JUNB; JUND; XBP1 (inferredBy_MotifSimilarity). CREB3L1; CREB3L2 (inferredBy_MotifSimilarity_n_Orthology).	5	213	BACH2;JUN;KCNT2;KIAA1217;ST13
500bp	JUN_top5perTarget	transfac_pro__M07312	3.68	0.127	JUN	*	ATF2 (directAnnotation).	ATF1; ATF3; ATF4; ATF5; ATF6; ATF6B; ATF7; BACH2; BATF3; CREB1; CREB3; CREB3L4; CREB5; CREM; E2F1; FOS; FOSB; FOSL1; FOSL2; JDP2; JUN; JUNB; JUND; XBP1 (inferredBy_MotifSimilarity). BACH1; CREB3L1; CREB3L2; CREBL2; NFE2; NFE2L1; NFE2L2; NFE2L3 (inferredBy_MotifSimilarity_n_Orthology).	13	4104	BACH2;FAF1;FAR1;GLIS3;JAKMIP2;JUN;KCNT2;KIAA1217;ORC5;PPM1E;ST13;TFDP2;UACA
500bp	JUN_top5perTarget	transfac_pro__M07572	3.44	0.121	JUN	*		ATF1; ATF2; ATF3; ATF4; ATF5; ATF6; ATF6B; ATF7; BACH2; BATF3; CREB1; CREB3; CREB3L4; CREB5; CREM; FOS; FOSB; FOSL1; FOSL2; JDP2; JUN; JUNB; JUND; XBP1 (inferredBy_MotifSimilarity). BACH1; CREB3L1; CREB3L2; CREBL2; NFE2; NFE2L1; NFE2L2; NFE2L3; NPDC1; ZNF250 (inferredBy_MotifSimilarity_n_Orthology).	4	231	BACH2;JUN;KIAA1217;ST13
500bp	JUN_top5perTarget	transfac_pro__M07574	3.02	0.109	JUN	*		ATF1; ATF2; ATF3; ATF4; ATF5; ATF6; ATF6B; ATF7; BATF3; CREB1; CREB3; CREB3L4; CREB5; CREM; FOS; FOSB; FOSL1; FOSL2; JDP2; JUN; JUNB; JUND; RFX5; XBP1 (inferredBy_MotifSimilarity). BACH1; BACH2; CREB3L1; CREB3L2; CREBL2; NFE2; NFE2L1; NFE2L2; NFE2L3 (inferredBy_MotifSimilarity_n_Orthology).	14	4830	BACH2;EBF3;FAF1;FAR1;GLIS3;JAKMIP2;JUN;KCNT2;KIAA1217;MAGED1;ORC5;ST13;UACA;WRN
500bp	JUN_top5perTarget	transfac_pro__M07667	3.32	0.117	JUN	*	CREBL2 (inferredBy_Orthology).	ATF1; ATF2; ATF3; ATF4; ATF5; ATF6; ATF6B; ATF7; BATF3; CREB1; CREB3; CREB3L4; CREB5; CREM; FOS; FOSB; FOSL1; FOSL2; HLF; JDP2; JUN; JUNB; JUND; TEF; XBP1 (inferredBy_MotifSimilarity). BACH1; BACH2; CREB3L1; CREB3L2; DBP; NFE2; NFE2L1; NFE2L2; NFE2L3; NFIL3; NPDC1; ZNF250 (inferredBy_MotifSimilarity_n_Orthology).	14	4815	BACH2;FAF1;FAR1;GLIS3;GPD2;JAKMIP2;JUN;KCNT2;KIAA1217;MAGED1;ORC5;ST13;TFDP2;UACA
500bp	JUN_top5perTarget	transfac_pro__M07668	3.08	0.111	JUN	*	NPDC1 (inferredBy_Orthology).	ATF1; ATF2; ATF3; ATF4; ATF6; ATF6B; ATF7; BATF3; CREB1; CREB3; CREB3L4; CREB5; CREM; FOS; FOSB; FOSL1; FOSL2; JDP2; JUN; JUNB; JUND; XBP1 (inferredBy_MotifSimilarity). CREB3L1; CREB3L2 (inferredBy_MotifSimilarity_n_Orthology).	4	289	BACH2;JUN;KIAA1217;ST13
500bp	JUN_top5perTarget	transfac_pro__M07670	3.71	0.128	JUN	*	ATF6; ATF6B (inferredBy_Orthology).	ATF1; ATF2; ATF3; ATF4; ATF5; ATF7; BACH2; BATF3; CREB1; CREB3; CREB3L4; CREB5; CREM; FOS; FOSB; FOSL1; FOSL2; JDP2; JUN; JUNB; JUND; XBP1 (inferredBy_MotifSimilarity). BACH1; CREB3L1; CREB3L2; CREBL2; NFE2; NFE2L1; NFE2L2; NFE2L3; NPDC1 (inferredBy_MotifSimilarity_n_Orthology).	7	1198	BACH2;FAF1;JUN;KIAA1217;ORC5;ST13;TFDP2
500bp	JUN_top5perTarget	transfac_pro__M07680	3.42	0.12	JUN	*	CREB3L1; CREB3L2 (inferredBy_Orthology).	ATF1; ATF2; ATF3; ATF4; ATF6; ATF6B; ATF7; BACH2; BATF3; CREB1; CREB3; CREB3L4; CREB5; CREM; FOS; FOSB; FOSL1; FOSL2; JDP2; JUN; JUNB; JUND; MAF; MAFA; MAFF; MAFG; XBP1 (inferredBy_MotifSimilarity). CREBL2; MAFB; NPDC1 (inferredBy_MotifSimilarity_n_Orthology).	4	402	BACH2;JUN;KIAA1217;ST13
500bp	JUN_top5perTarget	transfac_pro__M07682	3.72	0.128	JUN	*	ATF1; CREB1; CREM (inferredBy_Orthology).	ATF2; ATF3; ATF4; ATF5; ATF6; ATF6B; ATF7; BACH2; BATF3; CREB3; CREB3L4; CREB5; FOS; FOSB; FOSL1; FOSL2; JDP2; JUN; JUNB; JUND; XBP1 (inferredBy_MotifSimilarity). BACH1; CREB3L1; CREB3L2; CREBL2; NFE2; NFE2L1; NFE2L2; NFE2L3; NPDC1 (inferredBy_MotifSimilarity_n_Orthology).	4	192	BACH2;JUN;KIAA1217;ST13
500bp	JUN_top5perTarget	transfac_pro__M07684	4	0.136	JUN	**	JUN; JUNB; JUND (inferredBy_Orthology).	ATF1; ATF2; ATF3; ATF4; ATF5; ATF6; ATF6B; ATF7; BACH2; BATF3; CREB1; CREB3; CREB3L4; CREB5; CREM; FOS; FOSB; FOSL1; FOSL2; JDP2; XBP1 (inferredBy_MotifSimilarity). CREB3L1; CREB3L2; CREBL2; NPDC1 (inferredBy_MotifSimilarity_n_Orthology).	4	103	BACH2;JUN;KIAA1217;ST13
500bp	JUN_top5perTarget	transfac_pro__M07686	3.96	0.135	JUN	*	FOS; FOSB; FOSL1; FOSL2 (inferredBy_Orthology).	ATF1; ATF2; ATF3; ATF4; ATF6; ATF6B; ATF7; BATF3; CREB1; CREB3; CREB3L4; CREB5; CREM; JDP2; JUN; JUNB; JUND; XBP1 (inferredBy_MotifSimilarity). CREB3L1; CREB3L2; CREBL2; NPDC1 (inferredBy_MotifSimilarity_n_Orthology).	4	129	BACH2;JUN;KIAA1217;ST13
500bp	JUN_top5perTarget	transfac_pro__M08803	3.33	0.118	JUN	*	CREM (directAnnotation).	ATF1; ATF2; ATF3; ATF4; ATF6; ATF6B; ATF7; BATF3; CREB1; CREB3; CREB3L1; CREB3L4; CREB5; FOS; FOSB; FOSL1; FOSL2; JDP2; JUN; JUNB; JUND; XBP1 (inferredBy_MotifSimilarity). CREB3L2 (inferredBy_MotifSimilarity_n_Orthology).	4	305	BACH2;JUN;KIAA1217;ST13
500bp	JUN_top5perTarget	transfac_pro__M08915	3.72	0.128	JUN	*	FOSL2 (directAnnotation).	ATF1; ATF2; ATF3; ATF4; ATF5; ATF6; ATF6B; ATF7; BACH2; BATF3; CREB1; CREB3; CREB3L4; CREB5; CREM; FOS; FOSB; FOSL1; JDP2; JUN; JUNB; JUND; XBP1 (inferredBy_MotifSimilarity). BACH1; CREB3L1; CREB3L2; CREBL2; NFE2; NFE2L1; NFE2L2; NFE2L3; NPDC1 (inferredBy_MotifSimilarity_n_Orthology).	4	158	BACH2;JUN;KIAA1217;ST13
500bp	JUN_top5perTarget	transfac_pro__M08921	3.56	0.124	JUN	*	JUNB (directAnnotation).	ATF1; ATF2; ATF3; ATF4; ATF5; ATF6; ATF6B; ATF7; BACH2; BATF3; CREB1; CREB3; CREB3L4; CREB5; CREM; FOS; FOSB; FOSL1; FOSL2; JDP2; JUN; JUND; XBP1 (inferredBy_MotifSimilarity). BACH1; CREB3L1; CREB3L2; CREBL2; NFE2; NFE2L1; NFE2L2; NFE2L3; NPDC1 (inferredBy_MotifSimilarity_n_Orthology).	13	4288	BACH2;EBF3;FAF1;GLIS3;JAKMIP2;JUN;KCNT2;KIAA1217;ORC5;PPM1E;ST13;TFDP2;UACA
500bp	JUN_top5perTarget	transfac_pro__M08924	3.7	0.128	JUN	*	JUNB (directAnnotation).	ATF1; ATF2; ATF3; ATF4; ATF6; ATF6B; ATF7; BATF3; CREB1; CREB3; CREB3L4; CREB5; FOS; FOSB; FOSL1; FOSL2; JDP2; JUN; JUND; XBP1 (inferredBy_MotifSimilarity). CREB3L1; CREB3L2; CREBL2; CREM; NPDC1 (inferredBy_MotifSimilarity_n_Orthology).	15	4764	BACH2;EBF3;FAF1;FOXK1;GLIS3;JAKMIP2;JUN;KCNT2;KIAA1217;MAGED1;ORC5;ST13;TFDP2;UACA;WRN
500bp	JUN_top5perTarget	transfac_pro__M08927	3.68	0.127	JUN	*	JUNB (directAnnotation).	ATF1; ATF2; ATF3; ATF4; ATF5; ATF6; ATF6B; ATF7; BACH2; BATF3; CREB1; CREB3; CREB3L4; CREB5; CREM; FOS; FOSB; FOSL1; FOSL2; JDP2; JUN; JUND; XBP1 (inferredBy_MotifSimilarity). BACH1; CREB3L1; CREB3L2; CREBL2; NFE2; NFE2L1; NFE2L2; NFE2L3; NPDC1 (inferredBy_MotifSimilarity_n_Orthology).	4	165	BACH2;JUN;KIAA1217;ST13
500bp	JUN_top5perTarget	transfac_pro__M08930	3.21	0.114	JUN	*	FOSL1 (directAnnotation).	ATF1; ATF2; ATF3; ATF4; ATF5; ATF6; ATF6B; ATF7; BATF3; CREB1; CREB3; CREB3L4; CREB5; CREM; E4F1; FOS; FOSB; FOSL2; JDP2; JUN; JUNB; JUND; XBP1 (inferredBy_MotifSimilarity). CREBL2; NFIL3 (inferredBy_MotifSimilarity_n_Orthology).	4	285	BACH2;JUN;KIAA1217;ST13
500bp	JUN_top5perTarget	transfac_pro__M08932	3.42	0.12	JUN	*	FOSL2 (directAnnotation).	ATF1; ATF2; ATF3; ATF4; ATF5; ATF6; ATF6B; ATF7; BATF3; CREB1; CREB3; CREB3L4; CREB5; CREM; FOS; FOSB; FOSL1; JDP2; JUN; JUNB; JUND; XBP1 (inferredBy_MotifSimilarity). CREB3L1; CREB3L2; CREBL2; NPDC1 (inferredBy_MotifSimilarity_n_Orthology).	4	257	BACH2;JUN;KIAA1217;ST13
500bp	JUN_top5perTarget	transfac_pro__M08935	3.7	0.128	JUN	*	JUND (directAnnotation).	ATF1; ATF2; ATF3; ATF4; ATF6; ATF6B; ATF7; BATF3; CREB1; CREB3; CREB3L4; CREB5; FOS; FOSB; FOSL1; FOSL2; JDP2; JUN; JUNB; XBP1 (inferredBy_MotifSimilarity). CREB3L1; CREB3L2; CREBL2; CREM; NPDC1 (inferredBy_MotifSimilarity_n_Orthology).	4	213	BACH2;JUN;KIAA1217;ST13
500bp	JUN_top5perTarget	transfac_pro__M08937	3.8	0.13	JUN	*	FOSB (directAnnotation).	ATF1; ATF2; ATF3; ATF4; ATF6; ATF6B; ATF7; BACH2; BATF3; CREB1; CREB3; CREB3L4; CREB5; CREM; FOS; FOSL1; FOSL2; JDP2; JUN; JUNB; JUND; XBP1 (inferredBy_MotifSimilarity). BACH1; CREB3L1; CREB3L2; CREBL2; NFE2; NFE2L1; NFE2L2; NFE2L3; NPDC1 (inferredBy_MotifSimilarity_n_Orthology).	4	170	BACH2;JUN;KIAA1217;ST13
500bp	JUN_top5perTarget	transfac_pro__M08939	3.42	0.12	JUN	*	FOSL1 (directAnnotation).	ATF1; ATF2; ATF3; ATF4; ATF5; ATF6; ATF6B; ATF7; BACH2; BATF3; CREB1; CREB3; CREB3L4; CREB5; CREM; FOS; FOSB; FOSL2; JDP2; JUN; JUNB; JUND; XBP1 (inferredBy_MotifSimilarity). BACH1; CREB3L1; CREB3L2; CREBL2; NFE2; NFE2L1; NFE2L2; NFE2L3; NPDC1 (inferredBy_MotifSimilarity_n_Orthology).	4	281	BACH2;JUN;KIAA1217;ST13
500bp	JUN_top5perTarget	transfac_pro__M08941	3.9	0.133	JUN	*	FOSL2 (directAnnotation).	ATF1; ATF2; ATF3; ATF4; ATF5; ATF6; ATF6B; ATF7; BATF3; CREB1; CREB3; CREB3L4; CREB5; CREM; FOS; FOSB; FOSL1; JDP2; JUN; JUNB; JUND; XBP1 (inferredBy_MotifSimilarity). BACH1; BACH2; CREB3L1; CREB3L2; CREBL2; NFE2; NFE2L1; NFE2L2; NFE2L3; NPDC1 (inferredBy_MotifSimilarity_n_Orthology).	15	4925	BACH2;EBF3;FOXK1;GLIS3;GPD2;JAKMIP2;JUN;KCNT2;KIAA1217;MAGED1;ORC5;PPM1E;ST13;TFDP2;UACA
500bp	JUN_top5perTarget	transfac_pro__M08943	3.17	0.113	JUN	**	JUN (directAnnotation).	ATF1; ATF2; ATF3; ATF4; ATF6; ATF6B; ATF7; BACH2; BATF3; CREB1; CREB3; CREB3L4; CREB5; FOS; FOSB; FOSL1; FOSL2; JDP2; JUNB; JUND; XBP1 (inferredBy_MotifSimilarity). CREB3L1; CREB3L2; CREBL2; CREM; NPDC1 (inferredBy_MotifSimilarity_n_Orthology).	4	393	BACH2;JUN;KIAA1217;ST13
500bp	JUN_top5perTarget	transfac_pro__M08945	3.93	0.134	JUN	*	JUNB (directAnnotation).	ATF1; ATF2; ATF3; ATF4; ATF5; ATF6; ATF6B; ATF7; BATF3; CREB1; CREB3; CREB3L4; CREB5; CREM; FOS; FOSB; FOSL1; FOSL2; JDP2; JUN; JUND; XBP1 (inferredBy_MotifSimilarity). BACH1; BACH2; CREB3L1; CREB3L2; CREBL2; NFE2; NFE2L1; NFE2L2; NFE2L3; NPDC1; ZNF250 (inferredBy_MotifSimilarity_n_Orthology).	4	119	BACH2;JUN;KIAA1217;ST13
500bp	JUN_top5perTarget	transfac_pro__M08947	3.05	0.11	JUN	*	FOS (directAnnotation).	ATF1; ATF2; ATF3; ATF4; ATF6; ATF6B; ATF7; BATF3; CREB1; CREB3; CREB3L4; CREB5; FOSB; FOSL1; FOSL2; JDP2; JUN; JUNB; JUND; XBP1 (inferredBy_MotifSimilarity). CREB3L1; CREB3L2; CREBL2; CREM; NPDC1 (inferredBy_MotifSimilarity_n_Orthology).	4	408	BACH2;JUN;KIAA1217;ST13
500bp	JUN_top5perTarget	transfac_pro__M09519	3.46	0.121	JUN	*		ATF1; ATF2; ATF3; ATF4; ATF5; ATF6; ATF6B; ATF7; BATF3; CREB1; CREB3; CREB3L4; CREB5; CREM; FOS; FOSB; FOSL1; FOSL2; JDP2; JUN; JUNB; JUND; MAF; MAFA; MAFF; MAFG; XBP1 (inferredBy_MotifSimilarity). CREB3L1; CREB3L2; CREBL2; MAFB; NPDC1 (inferredBy_MotifSimilarity_n_Orthology).	3	91	BACH2;KIAA1217;ST13
500bp	JUN_top5perTarget	transfac_pro__M09520	3.23	0.115	JUN	*		ATF1; ATF2; ATF3; ATF4; ATF5; ATF6; ATF6B; ATF7; BATF3; CREB1; CREB3; CREB3L4; CREB5; CREM; FOS; FOSB; FOSL1; FOSL2; JDP2; JUN; JUNB; JUND; MAFF; MAFG; XBP1 (inferredBy_MotifSimilarity). CREB3L1; CREB3L2; CREBL2; NPDC1 (inferredBy_MotifSimilarity_n_Orthology).	3	110	BACH2;KIAA1217;ST13
500bp	JUN_top5perTarget	transfac_pro__M09521	3.22	0.115	JUN	*		ATF1; ATF2; ATF3; ATF4; ATF5; ATF6; ATF6B; ATF7; BATF3; CREB1; CREB3; CREB3L4; CREB5; CREM; FOS; FOSB; FOSL1; FOSL2; JDP2; JUN; JUNB; JUND; XBP1 (inferredBy_MotifSimilarity). CREB3L1; CREB3L2; CREBL2; NPDC1 (inferredBy_MotifSimilarity_n_Orthology).	3	134	BACH2;KIAA1217;ST13
500bp	JUN_top5perTarget	transfac_pro__M09522	3.44	0.121	JUN	*		ATF1; ATF2; ATF3; ATF4; ATF5; ATF6; ATF6B; ATF7; BATF3; CREB1; CREB3; CREB3L4; CREB5; CREM; FOS; FOSB; FOSL1; FOSL2; JDP2; JUN; JUNB; JUND; MAF; MAFA; MAFF; MAFG; XBP1 (inferredBy_MotifSimilarity). BACH1; BACH2; CREB3L1; CREB3L2; CREBL2; NFE2; NFE2L1; NFE2L2; NFE2L3; NPDC1 (inferredBy_MotifSimilarity_n_Orthology).	4	364	BACH2;JUN;KIAA1217;ST13
500bp	JUN_top5perTarget	transfac_pro__M09523	3.01	0.109	JUN	*		ATF1; ATF2; ATF3; ATF6; ATF6B; ATF7; BATF3; CREB1; CREB3; CREB3L4; CREB5; CREM; FOS; FOSB; FOSL1; FOSL2; JDP2; JUN; JUNB; JUND; MAFF; XBP1 (inferredBy_MotifSimilarity). CREB3L1; CREB3L2; NPDC1 (inferredBy_MotifSimilarity_n_Orthology).	4	425	BACH2;JUN;KIAA1217;ST13
500bp	JUN_top5perTarget	transfac_pro__M09524	3.55	0.124	JUN	*		ATF1; ATF2; ATF3; ATF4; ATF5; ATF6; ATF6B; ATF7; BATF3; CREB1; CREB3; CREB3L4; CREB5; CREM; FOS; FOSB; FOSL1; FOSL2; JDP2; JUN; JUNB; JUND; MAFA; MAFF; MAFG; XBP1 (inferredBy_MotifSimilarity). BACH1; BACH2; CREB3L1; CREB3L2; CREBL2; NFE2; NFE2L1; NFE2L2; NFE2L3; NPDC1 (inferredBy_MotifSimilarity_n_Orthology).	5	665	BACH2;JUN;KIAA1217;ORC5;ST13
500bp	JUN_top5perTarget	transfac_pro__M09525	3.37	0.119	JUN	*		ATF1; ATF2; ATF3; ATF4; ATF5; ATF6; ATF6B; ATF7; BATF3; CREB1; CREB3; CREB3L4; CREB5; CREM; FOS; FOSB; FOSL1; FOSL2; JDP2; JUN; JUNB; JUND; MAFA; MAFF; MAFG; XBP1 (inferredBy_MotifSimilarity). CREB3L1; CREB3L2; CREBL2; MAFB; NPDC1 (inferredBy_MotifSimilarity_n_Orthology).	10	2709	BACH2;FAF1;FOXK1;JUN;KIAA1217;ORC5;ST13;TFDP2;UACA;WRN
500bp	JUN_top5perTarget	transfac_pro__M09526	4.09	0.138	JUN	*		ATF1; ATF2; ATF3; ATF4; ATF5; ATF6; ATF6B; ATF7; BACH2; BATF3; CREB1; CREB3; CREB3L4; CREB5; CREM; FOS; FOSB; FOSL1; FOSL2; JDP2; JUN; JUNB; JUND; XBP1 (inferredBy_MotifSimilarity). BACH1; CREB3L1; CREB3L2; CREBL2; NFE2; NFE2L1; NFE2L2; NFE2L3; NPDC1 (inferredBy_MotifSimilarity_n_Orthology).	10	2563	BACH2;FAF1;FOXK1;JUN;KIAA1217;ORC5;ST13;TFDP2;UACA;WRN
500bp	JUN_top5perTarget	transfac_pro__M09536	3.55	0.124	JUN	*		ATF1; ATF2; ATF3; ATF4; ATF5; ATF6; ATF6B; ATF7; BACH2; BATF3; CREB1; CREB3; CREB3L4; CREB5; CREM; FOS; FOSB; FOSL1; FOSL2; JDP2; JUN; JUNB; JUND; MAF; MAFA; MAFF; MAFG; XBP1 (inferredBy_MotifSimilarity). CREB3L1; CREB3L2; CREBL2; MAFB; NPDC1 (inferredBy_MotifSimilarity_n_Orthology).	3	67	BACH2;KIAA1217;ST13
500bp	JUN_top5perTarget	transfac_pro__M09585	3.78	0.13	JUN	*		ATF1; BATF3; CREB1; CREB3; FOS; FOSB; FOSL2; JDP2; JUN; JUND; MAF; MAFA; MAFF; MAFG; XBP1 (inferredBy_MotifSimilarity). ATF6; ATF6B; ATF7; CREB3L1; CREB3L2 (inferredBy_MotifSimilarity_n_Orthology).	5	536	BACH2;JUN;KIAA1217;ORC5;ST13
500bp	JUN_top5perTarget	transfac_public__M00036	3.7	0.128	JUN	*		ATF1; ATF2; ATF3; ATF4; ATF6; ATF6B; ATF7; BATF3; CREB1; CREB3; CREB3L4; CREB5; CREM; FOS; FOSB; FOSL1; FOSL2; JDP2; JUN; JUNB; JUND; XBP1 (inferredBy_MotifSimilarity). CREB3L1; CREB3L2; CREBL2; NPDC1 (inferredBy_MotifSimilarity_n_Orthology).	4	136	BACH2;JUN;KIAA1217;ST13
500bp	JUN_top5perTarget	transfac_public__M00039	3.97	0.135	JUN	*	CREB1 (directAnnotation).	ATF1; ATF2; ATF3; ATF4; ATF5; ATF6; ATF6B; ATF7; BATF3; CREB3; CREB3L4; CREB5; CREM; FOS; FOSB; FOSL1; FOSL2; JDP2; JUN; JUNB; JUND; MAFA; MAFF; MAFG; XBP1 (inferredBy_MotifSimilarity). CREB3L1; CREB3L2; CREBL2; MAFB; MEIS1; MEIS2; MEIS3; PKNOX1; PKNOX2; TGIF1; TGIF2; TGIF2LX; TGIF2LY (inferredBy_MotifSimilarity_n_Orthology).	5	491	BACH2;JUN;KIAA1217;ORC5;ST13
500bp	JUN_top5perTarget	transfac_public__M00041	3.03	0.109	JUN	**	ATF2; JUN (directAnnotation).		6	810	BACH2;GLIS3;JUN;KIAA1217;ORC5;ST13
500bp	JUN_top50Andtop3sd	cisbp__M0361	3	0.0822	JUN	*		ATF1; ATF2; ATF3; ATF4; ATF6; ATF6B; ATF7; BATF3; CREB1; CREB5; CREM; FOS; FOSB; FOSL1; FOSL2; HLF; JDP2; JUN; JUNB; JUND; NFIL3; TEF; XBP1 (inferredBy_MotifSimilarity). BACH1; BACH2; CEBPA; CREB3L1; CREB3L2; CREBL2; DBP; NFE2; NFE2L1; NFE2L2; NFE2L3; NPDC1 (inferredBy_MotifSimilarity_n_Orthology).	6	404	BACH2;COL25A1;JUN;KIAA1217;PELI2;ST13
500bp	KDM5A_w0.001	cisbp__M1919	3.54	0.0403	KDM5A	*	YY1 (directAnnotation).	KDM5A; NR3C1; TAF1; THAP1; YY2; ZFP42; ZNF597 (inferredBy_MotifSimilarity). TAF1L (inferredBy_MotifSimilarity_n_Orthology).	146	527	ACVR2B;ADK;ADNP;ANKRD13A;ARF1;ARFGEF1;ARHGDIA;ARID1A;ARID4B;ATE1;ATG4B;ATP6V0A1;BPTF;BTRC;CAB39;CCAR1;CCM2;CDC42BPA;CELSR1;CEP350;CHD3;CHFR;COQ4;CPSF7;CSDE1;CSNK2A1;CUL4B;DCAF6;DGKH;DLEU1;DLG5;DMTF1;DNAJC13;DOT1L;EIF3B;EPC2;ERI3;ESCO1;EXTL3;EZR;FAM193B;FANCA;FANCD2;FBXL18;FBXO46;FERMT2;FHIT;FNBP4;GATAD2B;GLG1;GTF2I;HCFC1;HOXC4;HOXD10;HSPA9;INO80;INO80D;KIAA0319L;KIF13A;KIF26B;KLHL13;LMNB1;MAP2K5;…
500bp	KDM5A_w0.001	cisbp__M4482	3.86	0.0419	KDM5A	*	YY1 (directAnnotation).	KDM5A; NR3C1; PHF8; POLR2A; TAF1; TAF7; THAP1; YY2; ZFP42; ZNF597 (inferredBy_MotifSimilarity). TAF1L (inferredBy_MotifSimilarity_n_Orthology).	164	609	ACVR2B;ADK;ADNP;ANK3;ANKRD13A;ARF1;ARFGEF1;ARHGAP5;ARHGDIA;ARID1A;ARID4B;ATE1;ATG4B;ATP13A1;ATP6V0A1;BCOR;BPTF;BTRC;C15orf41;CAB39;CCAR1;CCM2;CDC42BPA;CELSR1;CEP350;CHD3;CHFR;COQ4;CPSF7;CSDE1;CSNK2A1;CUL4B;DCAF6;DGKH;DLEU1;DLG5;DMTF1;DNAJC13;DOT1L;EIF3B;EIF4G1;EPB41L5;EPC2;ERI3;ESCO1;EXTL3;EZR;FAM193B;FANCA;FANCD2;FBXL18;FBXL19;FBXO46;FERMT2;FHIT;FNDC3B;GATAD2B;GLG1;GTF2I;HCFC1;HMGA1;HOXC4;HSPA9;…
500bp	KDM5A_w0.001	cisbp__M4490	3.95	0.0424	KDM5A	*	YY1 (directAnnotation).	KDM5A; NR3C1; POLR2A; TAF1; THAP1; ZFP42; ZNF597 (inferredBy_MotifSimilarity). TAF1L; YY2 (inferredBy_MotifSimilarity_n_Orthology).	162	599	ACVR2B;ADK;ADNP;ANK3;ANKRD13A;ARF1;ARFGEF1;ARHGDIA;ARID1A;ARID4B;ATE1;ATG4B;ATP13A1;ATP6V0A1;BCOR;BPTF;BTRC;C15orf41;CAB39;CBX5;CCAR1;CCM2;CDC42BPA;CDC42SE2;CELSR1;CEP350;CHD3;CHFR;COQ4;CPSF7;CSDE1;CSNK2A1;CUL4B;DCAF6;DGKH;DLEU1;DLG5;DNAJC13;DOT1L;EIF3B;EIF4G1;EPB41L5;EPC2;ESCO1;EXTL3;EZR;FAM193B;FANCA;FANCD2;FBXL18;FBXL19;FBXO46;FERMT2;FHIT;FNDC3B;GATAD2B;GLG1;GTF2I;HCFC1;HMGA1;HOXC4;HOXD10;HSPA…
500bp	KDM5A_w0.001	cisbp__M4493	3.9	0.0421	KDM5A	*	YY1 (directAnnotation).	KDM5A; PHF8; POLR2A; TAF1; TAF7; ZFP42 (inferredBy_MotifSimilarity). TAF1L (inferredBy_MotifSimilarity_n_Orthology).	181	695	ACVR2B;ADK;ADNP;ANK3;ANKRD13A;ARF1;ARFGEF1;ARHGAP5;ARHGDIA;ARID1A;ARID4B;ATE1;ATG4B;ATP13A1;ATP6V0A1;BCAS3;BCOR;BPTF;BTRC;C15orf41;CAB39;CCAR1;CCM2;CDC42BPA;CDC42SE2;CDC45;CELSR1;CEP350;CFDP1;CHD3;CHFR;COQ4;CPSF7;CSDE1;CSNK2A1;CUL1;CUL4B;DCAF6;DGKH;DLEU1;DLG5;DNAJC13;DOT1L;EEF1A1;EIF3B;EIF4G1;EPB41L5;EPC2;ESCO1;EXTL3;EZR;FAM193B;FANCA;FANCD2;FBXL18;FBXL19;FBXO46;FERMT2;FHIT;FNDC3B;FOXM1;GATAD2B;G…
500bp	KDM5A_w0.001	cisbp__M4516	3.81	0.0417	KDM5A	*	YY1 (directAnnotation).	KDM5A; NR3C1; PHF8; POLR2A; TAF1; TAF7; THAP1; YY2; ZFP42; ZNF597 (inferredBy_MotifSimilarity). TAF1L (inferredBy_MotifSimilarity_n_Orthology).	152	542	ACVR2B;ADK;ADNP;ANK3;ANKRD13A;ARF1;ARFGEF1;ARHGDIA;ARID1A;ATE1;ATG4B;ATP6V0A1;BCOR;BPTF;BTRC;C15orf41;CCAR1;CCM2;CDC42BPA;CELSR1;CEP350;CHD3;CHFR;COQ4;CPSF7;CSDE1;CSNK2A1;CUL4B;DCAF6;DGKH;DLEU1;DLG5;DNAJC13;DOT1L;EIF3B;EIF4G1;EPB41L5;EPC2;ERI3;ESCO1;EXTL3;EZR;FAM193B;FANCA;FANCD2;FBXL18;FBXL19;FBXO46;FERMT2;FHIT;GATAD2B;GLG1;GTF2I;HCFC1;HMGA1;HOXC4;HSPA9;INO80;KIAA0319L;KIF13A;KLHL13;LMNB1;MAP2K5…
500bp	KDM5A_w0.001	cisbp__M4603	4	0.0427	KDM5A	*	YY1 (directAnnotation).	KDM5A; NR3C1; PHF8; POLR2A; TAF1; TAF7; THAP1; ZFP42; ZNF597 (inferredBy_MotifSimilarity). TAF1L; YY2 (inferredBy_MotifSimilarity_n_Orthology).	173	637	ACTR3B;ACVR2B;ADAM23;ADK;ADNP;ANK3;ANKRD13A;ARF1;ARFGEF1;ARHGAP5;ARHGDIA;ARID1A;ARID4B;ATE1;ATG4B;ATP13A1;ATP6V0A1;BCAS3;BCOR;BPTF;BTRC;C15orf41;CAB39;CCAR1;CCM2;CDC42BPA;CDC42SE2;CDC45;CELSR1;CEP350;CHD3;CHFR;COQ4;CPSF7;CSDE1;CSNK2A1;CUL4B;DCAF6;DGKH;DLEU1;DLG5;DNAJC13;DOT1L;DYRK1A;EEF1A1;EIF3B;EIF4G1;EPB41L5;EPC2;ERI3;ESCO1;EXTL3;EZR;FAM193B;FANCA;FANCD2;FBXL18;FBXL19;FBXO46;FERMT2;FHIT;FNDC3B;…
500bp	KDM5A_w0.001	cisbp__M4652	3.85	0.0419	KDM5A	*	YY1 (directAnnotation).	KDM5A; NR3C1; TAF1; TAF7; THAP1; YY2; ZFP42; ZNF597 (inferredBy_MotifSimilarity). TAF1L (inferredBy_MotifSimilarity_n_Orthology).	157	567	ACTR3B;ACVR2B;ADK;ADNP;ANK3;ANKRD13A;ARF1;ARFGEF1;ARHGDIA;ARID1A;ARID4B;ATE1;ATG4B;ATP6V0A1;BCOR;BPTF;BTRC;C15orf41;CCAR1;CCM2;CDC42BPA;CELSR1;CEP350;CHD3;CHFR;COQ4;CPSF7;CSDE1;CSNK2A1;CUL4B;DCAF6;DGKH;DLEU1;DLG5;DNAJC13;DOT1L;EIF3B;EIF4G1;EPB41L5;EPC2;ERI3;ESCO1;EXTL3;EZR;FAM193B;FANCA;FANCD2;FBXL18;FBXL19;FBXO46;FERMT2;FHIT;FNBP4;GATAD2B;GLG1;GTF2I;HCFC1;HMGA1;HOXC4;HOXD10;HSPA9;INO80;KIAA0319L…
500bp	KDM5A_w0.001	cisbp__M6528	3.5	0.0401	KDM5A	*	YY1 (directAnnotation).	KDM5A; NR3C1; TAF1; TAF7; THAP1; YY2; ZFP42; ZNF597 (inferredBy_MotifSimilarity). TAF1L (inferredBy_MotifSimilarity_n_Orthology).	152	563	ACVR2B;ADK;ADNP;ANKRD13A;ARF1;ARFGEF1;ARHGDIA;ARID1A;ARID4B;ATE1;ATG4B;ATP6V0A1;BCOR;BPTF;BTRC;C15orf41;CAB39;CALR;CCAR1;CCM2;CDC42BPA;CELSR1;CEP350;CHD3;CHFR;COQ4;CPSF7;CSDE1;CSNK2A1;CUL4B;DCAF6;DGKH;DLEU1;DLG5;DNAJC13;DOT1L;EIF3B;EPB41L5;EPC2;ERI3;ESCO1;EXTL3;EZR;FAM193B;FANCA;FANCD2;FBXL18;FBXO46;FHIT;FNBP4;GATAD2B;GLG1;GTF2I;HCFC1;HOXC4;HOXD10;HSPA9;INO80;INO80D;KIAA0319L;KIF13A;KIF26B;KLHL13…
500bp	KDM5A_w0.001	dbcorrdb__KDM5A__ENCSR000AQL_1__m1	3.77	0.0415	KDM5A	**	KDM5A (directAnnotation).	ATF3; KDM5B; MYC; PHF8; POLR2A; RBBP5; SAP30; TAF1; TAF7; THAP1; YY1; ZFP42; ZNF91 (inferredBy_MotifSimilarity). TAF1L (inferredBy_MotifSimilarity_n_Orthology).	135	485	ACVR2B;ADK;ADNP;AHDC1;ALDOA;ANK3;ARF1;ARFGEF1;ARID1A;ARID4B;ATE1;ATG4B;ATP13A1;ATP6V0A1;BCAS3;BDP1;BPTF;BTRC;C15orf41;CCAR1;CCM2;CDC42BPA;CEP350;CHD3;CHFR;COQ4;CPSF7;CSNK2A1;CUL1;CUL4B;DCAF6;DGKH;DLEU1;DLG5;DNAJC13;EIF3B;EIF4G1;EIF4G2;EPB41L5;EPC2;ESCO1;EXTL3;EZR;FAM193B;FBXL18;FBXL19;FBXO46;FNDC3B;GTF2I;HCFC1;HOXC4;HSPA9;INO80;KIAA0319L;KIF13A;KLHL13;MAP2K5;MAP4K3;MCM5;MLLT10;NAA15;NKRF;NONO;NPM…
500bp	KDM5A_w0.001	dbcorrdb__PHF8__ENCSR000AQH_1__m2	3.15	0.0382	KDM5A	*	PHF8 (directAnnotation).	KDM5A; MXI1; MYC; POLR2A; TAF1; TAF7; THAP1; YY1; ZMIZ1; ZNF91 (inferredBy_MotifSimilarity).	870	4915	AATF;ABCC4;ABI1;ABI2;ABTB2;ACACA;ACTG1;ACTN1;ACTN4;ACTR3B;ADAM23;ADAM9;ADAMTS19;ADD1;ADNP;AGAP3;AGRN;AHCYL2;AIG1;AK4;AKAP1;AKT2;ALCAM;ALDOA;AMD1;AMOT;ANKRD11;ANKRD13A;ANKRD17;ANKRD30BL;ANKRD52;ANKS1B;ANP32E;AP2A1;AP3D1;ARF1;ARFGEF1;ARHGAP21;ARHGAP5;ARHGDIA;ARHGEF3;ARHGEF7;ARID1A;ARID4B;ARIH1;ARL6IP6;ARMC8;ASH1L;ASTN2;ATE1;ATF2;ATF3;ATG4B;ATL2;ATM;ATP13A1;ATP2A2;ATP5G2;ATP6V0A1;ATRN;ATXN2L;ATXN7;A…
500bp	KDM5A_w0.001	dbcorrdb__POLR2A__ENCSR000BGD_1__m1	3.68	0.041	KDM5A	*	POLR2A (directAnnotation).	ATF3; KDM5A; TAF1; TAF7; YY1 (inferredBy_MotifSimilarity). TAF1L (inferredBy_MotifSimilarity_n_Orthology).	910	4974	ABCC4;ABI1;ABTB2;ACACA;ACSL3;ACTB;ACTG1;ACTN4;ACTR3B;ACVR1B;ADAM22;ADAM23;ADAM9;ADAMTS1;ADD1;ADD3;ADIPOR2;ADNP;AGAP3;AGTPBP1;AHDC1;AHNAK;AIG1;AK4;AKAP1;AKIRIN2;AKT3;ALCAM;ALDOA;ALG8;AMOT;ANKRD11;ANKRD17;ANKRD52;ANP32E;AP2A1;AP2A2;AP3D1;APPL1;ARF1;ARFGEF1;ARHGAP21;ARHGAP5;ARHGDIA;ARHGEF7;ARID1A;ARID2;ARID4B;ARIH1;ARL15;ARL6IP6;ASXL2;ATE1;ATF3;ATF4;ATF6;ATF7IP;ATG4B;ATIC;ATL2;ATM;ATP13A1;ATP2A2;ATP…
500bp	KDM5A_w0.001	dbcorrdb__POLR2A__ENCSR000EFK_1__m1	3.57	0.0404	KDM5A	*	POLR2A (directAnnotation).	ATF3; KDM5A; MYC; PHF8; RBBP5; TAF1; TAF7; THAP1; YY1 (inferredBy_MotifSimilarity). TAF1L (inferredBy_MotifSimilarity_n_Orthology).	892	4821	ABCC4;ABI1;ABI2;ABTB2;ACACA;ACSL3;ACTB;ACTG1;ACTN4;ACVR1B;ADAM22;ADAM23;ADAM9;ADAMTS1;ADD3;ADNP;ADSS;AHNAK2;AIG1;AK4;AKIRIN2;AKT2;ALCAM;ALDOA;ANKRD11;ANKRD17;ANKRD30BL;ANKS1A;ANKS1B;ANP32E;AP2A1;AP3B1;AP3D1;APPL1;AQR;ARF1;ARFGEF1;ARHGAP10;ARHGAP42;ARHGDIA;ARHGEF3;ARHGEF7;ARID1A;ARIH1;ARL13B;ARL15;ASCC3;ASH1L;ASTN2;ASXL2;ATE1;ATF3;ATF4;ATF6;ATG4B;ATIC;ATL2;ATM;ATN1;ATP13A1;ATP2A2;ATP2B4;ATP5G2;ATP…
500bp	KDM5A_w0.001	dbcorrdb__SAP30__ENCSR000AQJ_1__m1	3.48	0.0399	KDM5A	*	SAP30 (directAnnotation).	KDM5A; TAF1; YY1 (inferredBy_MotifSimilarity).	556	2944	AATF;ABCC4;ABI1;ABI2;ABTB2;ACTG1;ACTN1;ACTR3B;ADAM22;ADAM23;ADNP;ADSS;AGAP1;AGPAT5;AHCYL2;AHDC1;AIG1;AK4;AKIRIN2;ALDOA;ALG8;AMOT;ANKFY1;ANKRD11;ANKRD17;ANKRD26;ANKS1B;AP2A1;AP3D1;APBB2;ARF1;ARFGEF1;ARHGEF7;ARID4B;ARIH1;ASXL2;ATE1;ATF3;ATG4B;ATIC;ATL2;ATP13A1;ATP6V0A1;ATXN2L;ATXN7;B3GALNT2;B4GALT5;BCAR3;BCOR;BDP1;BMP6;BPTF;BTRC;C15orf39;C15orf41;C16orf74;C1orf112;CABLES1;CACHD1;CACNA2D3;CACNB2;CAL…
500bp	KDM5A_w0.001	dbcorrdb__TAF1__ENCSR000BGS_1__m1	3.56	0.0404	KDM5A	*	TAF1 (directAnnotation).	KDM5A; PHF8; POLR2A; TAF7; THAP1; YY1 (inferredBy_MotifSimilarity). TAF1L; YY2 (inferredBy_MotifSimilarity_n_Orthology).	848	4897	ABCC4;ABI1;ABI2;ACACA;ACTG1;ACTN4;ACTR3B;ACVR1B;ADAM22;ADAM23;ADAM9;ADAMTS1;ADD3;ADNP;ADSS;AGRN;AHDC1;AHNAK;AIG1;AK4;AKAP1;AKIRIN2;AKT2;AKT3;ALCAM;ALDOA;AMD1;AMOT;ANKRD11;ANKRD17;ANKRD52;ANKS1A;ANKS1B;ANP32E;AP2A1;AP3D1;APLP2;APPL1;ARF1;ARFGEF1;ARHGAP10;ARHGAP42;ARHGAP5;ARHGDIA;ARHGEF7;ARID1A;ARID3B;ARIH1;ARL13B;ARL15;ASH1L;ASS1;ASXL2;ATE1;ATF3;ATF4;ATF6;ATF7IP;ATG4B;ATIC;ATL2;ATM;ATP13A1;ATP2A2;…
500bp	KDM5A_w0.001	dbcorrdb__TAF1__ENCSR000BHO_1__m1	3.78	0.0415	KDM5A	*	TAF1 (directAnnotation).	ATF3; KDM5A; MYC; PHF8; POLR2A; RBBP5; TAF7; YY1 (inferredBy_MotifSimilarity). TAF1L; YY2 (inferredBy_MotifSimilarity_n_Orthology).	829	4882	ABCC4;ABI1;ACACA;ACSL3;ACTG1;ACTN1;ACTR3B;ADAM22;ADAM23;ADD3;ADNP;ADSS;AIG1;AK4;AKAP1;AKAP12;AKIRIN2;AKT2;ALCAM;ALDOA;AMOT;ANKRD11;ANKRD17;ANKRD52;ANKS1B;ANP32A;ANP32E;AP2A1;AP3D1;APLP2;AQR;ARF1;ARFGEF1;ARHGAP21;ARHGAP42;ARHGAP5;ARHGDIA;ARHGEF3;ARHGEF7;ARID4B;ARIH1;ARL6IP6;ARMC8;ASS1;ASTN2;ASXL2;ATE1;ATF2;ATF3;ATF4;ATF7IP;ATG4B;ATL2;ATM;ATP13A1;ATP5G2;ATP6V0A1;ATRN;ATXN2L;ATXN7;ATXN7L1;B3GALNT2;B…
500bp	KDM5A_w0.001	dbcorrdb__TAF1__ENCSR000BIB_1__m1	3.5	0.04	KDM5A	*	TAF1 (directAnnotation).	EZH2; KDM5A; PHF8; POLR2A; TAF7; THAP1; YY1; ZFP42 (inferredBy_MotifSimilarity). TAF1L (inferredBy_MotifSimilarity_n_Orthology).	273	1218	ABI1;ACTG1;ACVR2B;ADAM23;ADK;ADNP;ALDOA;ANK3;ANKRD11;ANKRD17;ARF1;ARFGEF1;ARHGAP5;ARHGDIA;ARID1A;ARID4B;ATE1;ATF3;ATG4B;ATL2;ATP13A1;ATP6V0A1;ATXN2L;B4GALT5;BCAS3;BCOR;BPTF;BTRC;C15orf41;CACNA2D3;CALM3;CAPZB;CCAR1;CCDC88A;CCM2;CDC14B;CDC25A;CDC27;CDC42BPA;CDC42SE2;CDC45;CHFR;CHST11;CKB;CMIP;CNOT4;COMMD10;COQ4;CPSF7;CRK;CSNK2A1;CUL1;CUL4B;CYB5D2;DGKH;DLEU1;DLG5;DMTF1;DNAJC13;DOT1L;DYNC1LI2;DYNC2H1…
500bp	KDM5A_w0.001	dbcorrdb__TAF1__ENCSR000BIM_1__m1	3.67	0.0409	KDM5A	*	TAF1 (directAnnotation).	ATF3; KDM5A; KDM5B; POLR2A; RBBP5; TAF7; YY1 (inferredBy_MotifSimilarity). TAF1L (inferredBy_MotifSimilarity_n_Orthology).	842	4931	ABCC4;ABI1;ABI2;ACACA;ACER3;ACTG1;ACTN1;ACTN4;ACVR1B;ACVR2B;ADAM22;ADAM23;ADAMTS1;ADD3;ADNP;AGRN;AHDC1;AIG1;AK4;AKAP1;AKIRIN2;AKT2;AKT3;ALCAM;ALDOA;AMD1;AMOT;ANK3;ANKRD11;ANKRD17;ANKRD52;ANKS1A;ANP32E;AP2A1;AP3D1;APLP2;APPL1;AQR;ARF1;ARFGEF1;ARHGAP11B;ARHGAP42;ARHGAP5;ARHGDIA;ARHGEF7;ARID1A;ARID4B;ARIH1;ARL15;ARL6IP6;ARNT;ASH1L;ASS1;ASTN2;ASXL2;ATE1;ATF3;ATF4;ATF6;ATF7IP;ATG4B;ATL2;ATM;ATP13A1;AT…
500bp	KDM5A_w0.001	dbcorrdb__TAF1__ENCSR000BQF_1__m1	3.05	0.0377	KDM5A	*	TAF1 (directAnnotation).	ATF3; BCLAF1; ELK4; ETS1; GABPA; HCFC1; KDM5A; MYC; POLR2A; RBBP5; SIN3A; TAF7; YY1 (inferredBy_MotifSimilarity). TAF1L (inferredBy_MotifSimilarity_n_Orthology).	101	385	ACTG1;ADNP;AMOT;ANKRD11;ANKRD17;ARF1;ARHGEF7;ATF4;ATP13A1;ATXN7;BPTF;C15orf41;CCAR1;CCDC47;CDC27;CDC42BPA;CDK6;CPSF7;CTNNBL1;CUL4B;DLEU1;DNAJC13;DR1;EIF4G1;EPC2;ESCO1;EXTL3;FAM193B;FBXL18;FUBP3;GPATCH2;GSPT1;HCFC1;HP1BP3;HSPA4;IFT140;INO80;ITFG1;KIAA0319L;LMNB2;MAP3K7;MBTPS1;MCM5;MED14;NAA15;NPM1;OTUD7B;P4HB;PAPD4;PARD3B;PARVA;PHF21B;PHKB;PRELID1;PRR14;PSMB7;PTBP1;RALGAPB;RANGAP1;RBM25;RIF1;RLIM;…
500bp	KDM5A_w0.001	dbcorrdb__TAF1__ENCSR000BQN_1__m1	3.61	0.0406	KDM5A	*	TAF1 (directAnnotation).	KDM5A; POLR2A; RBBP5; TAF7; THAP1; YY1 (inferredBy_MotifSimilarity).	703	3966	ABCC4;ABI1;ACACA;ACSF3;ACSL3;ACTG1;ACTN1;ACTR3B;ADAM23;ADAM9;ADD3;ADNP;ADSS;AGAP3;AGK;AHCYL2;AHDC1;AIG1;AK4;AKAP12;AKIRIN2;ALCAM;ALDOA;AMOT;ANKRD11;ANKRD17;ANKRD52;ANKS1A;ANKS1B;ANP32A;ANP32E;AP2A1;APLP2;AQR;ARF1;ARFGEF1;ARHGAP42;ARHGAP5;ARHGDIA;ARHGEF7;ARHGEF9;ARIH1;ARMC8;ASS1;ASTN2;ASXL2;ATE1;ATF3;ATF4;ATF7IP;ATG4B;ATM;ATP13A1;ATP2A2;ATP5G2;ATP6V0A1;ATRN;ATRNL1;ATXN2L;ATXN7;B3GALNT2;B4GALT5;BCA…
500bp	KDM5A_w0.001	dbcorrdb__YY1__ENCSR000BKD_1__m1	3.63	0.0407	KDM5A	*	YY1 (directAnnotation).	ELK1; GABPA; KDM5A; MAX; MXI1; MYC; PHF8; POLR2A; RBBP5; TAF1; TAF7; THAP1; YY2; ZFP42; ZNF597; ZNF91 (inferredBy_MotifSimilarity). TAF1L (inferredBy_MotifSimilarity_n_Orthology).	140	534	ACTG1;ACVR2B;ADK;ADNP;ANK3;ARF1;ARFGEF1;ARHGAP5;ARID1A;ARID4B;ATE1;ATG4B;ATP13A1;ATP6V0A1;BPTF;BTRC;C15orf41;CALR;CCAR1;CCM2;CDC42BPA;CDC45;CELSR1;CEP350;CHD3;CHFR;COQ4;CPSF7;CSNK2A1;CUL4B;DCAF6;DGKH;DLEU1;DLG5;DNAJC13;EIF3B;EIF4G1;EPB41L5;EPC2;ESCO1;EXTL3;FAM193B;FBXL18;FBXL19;FBXO46;FHIT;GATAD2B;GLG1;GTF2I;HCFC1;HOXC4;HOXD10;HSPA9;INO80;KIAA0319L;KIF26B;LMNB1;MAP2K5;MAP4K3;MCM5;MLLT10;MSL2;NAA1…
500bp	KDM5A_w0.001	dbcorrdb__YY1__ENCSR000BKJ_1__m1	3.74	0.0413	KDM5A	*	YY1 (directAnnotation).	EZH2; HCFC1; KDM5A; MAX; MXI1; MYC; NR3C1; PHF8; POLR2A; RBBP5; SAP30; TAF1; TAF7; ZFP42; ZNF597; ZNF91 (inferredBy_MotifSimilarity). TAF1L; YY2 (inferredBy_MotifSimilarity_n_Orthology).	150	553	ACTG1;ACVR2B;ADK;ADNP;ANK3;ANKRD13A;ARF1;ARFGEF1;ARHGAP5;ARID1A;ARID4B;ATE1;ATG4B;ATP13A1;ATP6V0A1;BCOR;BPTF;BTRC;C15orf41;CCAR1;CCM2;CDC42BPA;CDC45;CEP350;CHD3;CHFR;COQ4;CPSF7;CSNK2A1;CUL4B;DCAF6;DGKH;DLEU1;DLG5;DNAJC13;DOT1L;EIF3B;EIF4G1;EPB41L5;EPC2;ESCO1;EXTL3;EZR;FAM193B;FANCA;FANCD2;FBXL18;FBXL19;FBXO46;FHIT;FNDC3B;GTF2I;HCFC1;HOXB3;HOXC4;HOXD10;HSPA9;INO80;KIAA0319L;KLHL13;LMNB1;MAP2K5;MAP…
500bp	KDM5A_w0.001	dbcorrdb__YY1__ENCSR000BKU_1__m1	3.7	0.0411	KDM5A	*	YY1 (directAnnotation).	ATF3; ELK1; EZH2; GABPA; KDM5A; KDM5B; MAX; MXI1; MYC; NR3C1; PHF8; POLR2A; RBBP5; SAP30; TAF1; TAF7; THAP1; ZFP42; ZNF597; ZNF91 (inferredBy_MotifSimilarity). TAF1L; YY2 (inferredBy_MotifSimilarity_n_Orthology).	171	688	ACTG1;ACVR2B;ADK;ADNP;ANK3;ARF1;ARFGEF1;ARHGAP5;ARHGDIA;ARID1A;ARID4B;ATE1;ATG4B;ATP13A1;ATP6V0A1;BCAS3;BCOR;BPTF;BTRC;C15orf41;CALR;CCAR1;CCM2;CDC42BPA;CDC45;CELSR1;CEP350;CHD3;CHFR;COQ4;CPSF7;CSNK2A1;CUL1;CUL4B;DCAF6;DGKH;DLEU1;DLG5;DNAJC13;DOT1L;EIF3B;EIF4G1;EPB41L5;EPC2;ESCO1;EXTL3;EZR;FAM193B;FANCA;FANCD2;FAR1;FBXL18;FBXL19;FBXO46;FHIT;FNDC3B;GLG1;GTF2I;HCFC1;HNRNPH1;HOXC4;HOXD10;HSPA9;INO80…
500bp	KDM5A_w0.001	dbcorrdb__YY1__ENCSR000BLT_1__m1	3.7	0.0411	KDM5A	*	YY1 (directAnnotation).	ATF3; ELK1; EZH2; GABPA; KDM5A; MAX; MXI1; MYC; PHF8; POLR2A; RBBP5; TAF1; TAF7; THAP1; YY2; ZFP42; ZNF597; ZNF91 (inferredBy_MotifSimilarity). TAF1L (inferredBy_MotifSimilarity_n_Orthology).	147	561	ACTG1;ACVR2B;ADK;ADNP;ANK3;ARF1;ARFGEF1;ARHGAP5;ARID1A;ARID4B;ATE1;ATG4B;ATP13A1;ATP6V0A1;BPTF;BTRC;C15orf41;CALR;CCAR1;CCM2;CDC42BPA;CDC45;CELSR1;CEP350;CHD3;CHFR;COQ4;CPSF7;CSNK2A1;CUL4B;DCAF6;DGKH;DLEU1;DLG5;DNAJC13;EIF3B;EIF4G1;EPB41L5;EPC2;ESCO1;EXTL3;FAM193B;FANCA;FBXL18;FBXL19;FBXO46;FHIT;FNDC3B;GATAD2B;GLG1;GTF2I;HCFC1;HOXC4;HOXD10;HSPA9;INO80;KIAA0319L;KIF26B;LMNB1;MAP2K5;MAP4K3;MCM5;MED…
500bp	KDM5A_w0.001	dbcorrdb__YY1__ENCSR000BLZ_1__m1	3.62	0.0406	KDM5A	*	YY1 (directAnnotation).	ATF3; ELK1; GABPA; KDM5A; MAX; MXI1; MYC; PHF8; POLR2A; RBBP5; SAP30; TAF1; TAF7; THAP1; YY2; ZFP42; ZNF597; ZNF91 (inferredBy_MotifSimilarity). TAF1L (inferredBy_MotifSimilarity_n_Orthology).	142	541	ACTG1;ACVR2B;ADK;ADNP;ANK3;ARF1;ARFGEF1;ARHGAP5;ARID1A;ARID4B;ATE1;ATG4B;ATP13A1;ATP6V0A1;BCAS3;BPTF;BTRC;C15orf41;CCAR1;CCM2;CDC42BPA;CDC45;CELSR1;CEP350;CHD3;CHFR;COQ4;CPSF7;CSNK2A1;CUL4B;DCAF6;DGKH;DLEU1;DLG5;DNAJC13;EIF3B;EIF4G1;EPB41L5;EPC2;ESCO1;EXTL3;FAM193B;FBXL18;FBXL19;FBXO46;FHIT;FNDC3B;GATAD2B;GLG1;GTF2I;HCFC1;HOXC4;HOXD10;HSPA9;INO80;KIAA0319L;LMNB1;MAP2K5;MAP4K3;MCM5;MED14;MLLT10;MS…
500bp	KDM5A_w0.001	dbcorrdb__YY1__ENCSR000BMH_1__m1	3.84	0.0418	KDM5A	*	YY1 (directAnnotation).	ATF3; ELK1; GABPA; KDM5A; MAX; MXI1; MYC; NR3C1; PHF8; POLR2A; RBBP5; SAP30; TAF1; TAF7; THAP1; YY2; ZFP42; ZNF597; ZNF91 (inferredBy_MotifSimilarity). TAF1L (inferredBy_MotifSimilarity_n_Orthology).	120	414	ACVR2B;ADK;ADNP;ANK3;ARF1;ARFGEF1;ARID1A;ARID4B;ATP13A1;ATP6V0A1;BPTF;BTRC;C15orf41;CCAR1;CCM2;CDC42BPA;CEP350;CHD3;CHFR;COQ4;CPSF7;CSNK2A1;CUL4B;DCAF6;DLEU1;DLG5;DNAJC13;EIF3B;EIF4G1;EPB41L5;EPC2;ESCO1;EXTL3;FAM193B;FBXL18;FBXL19;FBXO46;FHIT;GTF2I;HCFC1;HOXC4;HOXD10;HSPA9;INO80;KIAA0319L;LMNB1;MAP2K5;MAP4K3;MCM5;MLLT10;NAA15;NKRF;NPM1;NUP188;NUP35;PAFAH1B2;PAIP2;PCGF2;PDE4D;PHF12;PIAS1;PPP4R2;PR…
500bp	KDM5A_w0.001	dbcorrdb__YY1__ENCSR000BNP_1__m1	3.57	0.0404	KDM5A	*	YY1 (directAnnotation).	ATF3; ELK1; EZH2; GABPA; KDM5A; MAX; MXI1; MYC; PHF8; POLR2A; RBBP5; TAF1; TAF7; THAP1; YY2; ZFP42; ZNF597; ZNF91 (inferredBy_MotifSimilarity). TAF1L (inferredBy_MotifSimilarity_n_Orthology).	114	413	ACTG1;ACVR2B;ADK;ADNP;ANK3;ARF1;ARFGEF1;ARID1A;ARID4B;ATP13A1;ATP6V0A1;BPTF;BTRC;C15orf41;CCAR1;CCM2;CDC42BPA;CEP350;CHD3;CHFR;COQ4;CPSF7;CSNK2A1;CUL4B;DCAF6;DLEU1;DLG5;DNAJC13;EIF3B;EIF4G1;EPB41L5;EPC2;ESCO1;EXTL3;FAM193B;FBXL18;FBXL19;FBXO46;GTF2I;HCFC1;HOXC4;HSPA9;INO80;KIAA0319L;LMNB1;MAP2K5;MAP4K3;MCM5;MLLT10;NAA15;NKRF;NPM1;NUP188;PAFAH1B2;PAIP2;PCGF2;PDE4D;PHF12;PIAS1;PPP4R2;PRR14;PTBP1;RA…
500bp	KDM5A_w0.001	dbcorrdb__YY1__ENCSR000BNT_1__m1	3.57	0.0404	KDM5A	*	YY1 (directAnnotation).	ATF3; ELK1; EZH2; GABPA; KDM5A; KDM5B; MAX; MXI1; MYC; PHF8; POLR2A; RBBP5; SAP30; TAF1; TAF7; THAP1; ZFP42; ZNF597; ZNF91 (inferredBy_MotifSimilarity). TAF1L; YY2 (inferredBy_MotifSimilarity_n_Orthology).	95	318	ACVR2B;ADK;ADNP;ARF1;ARFGEF1;ARID1A;ATP13A1;ATP6V0A1;BTRC;C15orf41;CCAR1;CDC42BPA;CEP350;CHFR;COQ4;CPSF7;CUL4B;DCAF6;DLEU1;DLG5;DNAJC13;EIF4G1;EPB41L5;EPC2;ESCO1;EXTL3;FAM193B;FBXL18;FBXL19;GTF2I;HCFC1;HOXC4;INO80;KIAA0319L;LMNB1;MAP2K5;MAP4K3;MCM5;MLLT10;NAA15;NKRF;NPM1;NUP188;PAFAH1B2;PAIP2;PIAS1;PPP4R2;PRR14;PTBP1;RAB7A;RAPGEF2;RBM25;RBM26;RIF1;RLIM;RPL13A;RPN1;RPRD1A;RPS6KA3;SF1;SIK2;SIK3;SLC…
500bp	KDM5A_w0.001	dbcorrdb__YY1__ENCSR000BNX_1__m1	3.59	0.0405	KDM5A	*	YY1 (directAnnotation).	ATF3; ELK1; EZH2; GABPA; KDM5A; MAX; MXI1; MYC; NR3C1; PHF8; POLR2A; RBBP5; SAP30; TAF1; TAF7; THAP1; ZFP42; ZNF597; ZNF91 (inferredBy_MotifSimilarity). TAF1L; YY2 (inferredBy_MotifSimilarity_n_Orthology).	138	528	ACTG1;ACVR2B;ADK;ADNP;ANK3;ARF1;ARFGEF1;ARHGAP5;ARID1A;ARID4B;ATE1;ATG4B;ATP13A1;ATP6V0A1;BPTF;BTRC;C15orf41;CCAR1;CCM2;CDC42BPA;CDC45;CELSR1;CEP350;CHD3;CHFR;COQ4;CPSF7;CSNK2A1;CUL4B;DCAF6;DGKH;DLEU1;DLG5;DNAJC13;EIF3B;EIF4G1;EPB41L5;EPC2;ESCO1;EXTL3;FAM193B;FBXL18;FBXL19;FBXO46;FHIT;FNDC3B;GTF2I;HCFC1;HOXC4;HOXD10;HSPA9;INO80;KIAA0319L;LMNB1;MAP2K5;MAP4K3;MCM5;MLLT10;MSL2;NAA15;NKRF;NONO;NPM1;N…
[truncated: 2,558 more rows]

## Sheet: Regulon_Targets_Info
TF	gene	highConfAnnot	nMotifs	bestMotif	NES	motifDb	coexModule	spearCor	CoexWeight
AHCTF1	AARS	TRUE	1	cisbp__M0131	3.22	10kb	w0.001	0.0634964	0.00492539
AHCTF1	ABI1	TRUE	1	cisbp__M0131	3.22	10kb	w0.001	0.0975743	0.00552301
[truncated: 79,712 more rows]

## Sheet: AUCellThresholds_Info
regulon	threshold	nCellsAssigned	AUCellComment	nGenes	clusteringOrder	clusterGroup	onlyNonDuplicatedExtended	personalNotes
[truncated: 164 more rows]
